# Supplementary material for: Synthesis and structure of norfloxacinium acetate sesquihydrate
Source: Acta Crystallogr E Crystallogr Commun. 2026 Jun 2;82(Pt 7):777–80. doi: 10.1107/S2056989026005670 (PMC13330812; doi:10.1107/S2056989026005670)
Supplement: Supplementary file 1 [file e-82-00777-sup1.cif]

##############################################################################
#                                                                            #
# This CIF contains the data in a paper accepted for publication in          #
# Acta Crystallographica Section E. It conforms to the requirements of       #
# Notes for Authors for Acta Crystallographica Section E, and has been       #
# peer reviewed under the auspices of the IUCr Commission on Journals.       #
#                                                                            #
# Full details of the Crystallographic Information File format               #
# are given in the paper "The Crystallographic Information File (CIF):       #
# a New Standard Archive File for Crystallography" by S. R. Hall, F. H.      #
# Allen and I. D. Brown [Acta Cryst. (1991), A47, 655-685].                  #
#                                                                            #
# The current version of the core CIF dictionary is obtainable from          #
# ftp://ftp.iucr.org/pub/cif_core.dic.                                       #
#                                                                            #
# Software is freely available for graphical display of the structure(s)     #
# in this CIF. For information consult the CIF software page                 #
# http://www.iucr.org/resources/cif/software.                                #
#                                                                            #
# This file may be used for bona fide research purposes within the           #
# scientific community so long as proper attribution is given to the journal # 
# article from which it was obtained.                                        #
#                                                                            #
##############################################################################
data_I
_audit_creation_method
;
Olex2 1.5-alpha
(compiled 2026.05.15 svn.rea2f22b2 for OlexSys, GUI svn.r7567)
;
_journal_date_recd_electronic     2026-05-04
_journal_date_accepted     2026-05-28
_journal_name_full     'Acta Crystallographica, Section E'
_journal_year     2026
_journal_volume     82
_journal_issue      1
_journal_page_first     0
_journal_page_last     0
_journal_paper_category     GO
_journal_paper_doi     10.1107/S2056989026005670
_journal_coeditor_code     HB8223
_publ_contact_author_name     'Batirbay Torambetov'
_publ_contact_author_address
;
National University of Uzbekistan named after Mirzo Ulugbek, 4 University St., Tashkent, 100174, Uzbekistan
;
_publ_contact_author_email     'torambetov_b@mail.ru'
_publ_contact_author_fax     ?
_publ_contact_author_phone     '+998913042025'
_publ_section_title
;
Synthesis and structure of norfloxacinium acetate sesquihydrate
;
loop_
    _publ_author_name
    _publ_author_footnote
    _publ_author_address
    'Rasulov, Abdusamat' .
;
Termez University of Economics and Service, 41B Farovon St, Termiz, 190111,
Uzbekistan
;
    'Torambetov, Batirbay' .
;
National University of Uzbekistan named after Mirzo Ulugbek, 4 University St.,
Tashkent, 100174,
Uzbekistan
;
    'Erejepova, Aziza' .
;
National University of Uzbekistan named after Mirzo Ulugbek, 4 University St.,
Tashkent, 100174,
Uzbekistan
;
    'Annaev, Umidjon' .
;
Termez University of Economics and Service, 41B Farovon St, Termiz, 190111,
Uzbekistan
;
    'Suyunov, Jabbor' .
;
Termez State University, Barkamol Avlod St 43, Termez, 190111,
Uzbekistan
;
    'Alimnazarov, Bekmurod' .
;
Termez State University, Barkamol Avlod St 43, Termez, 190111,
Uzbekistan
;
    'Ashurov, Jamshid' .
;
Institute of Bioorganic Chemistry, Academy of Sciences of Uzbekistan, M. Ulugbek
St, 83, Tashkent, 100125,
Uzbekistan
;
_publ_section_synopsis
;
The components of the title molecular salt are linked by numerous N---H...O and
O---H...O hydrogen bonds and aromatic \p--\p stacking interactions.
;
_chemical_name_systematic
;
4-(3-Carboxy-1-ethyl-6-fluoro-4-oxo-1,4-dihydroquinolin-7-yl)piperazin-1-ium
acetate sesquihydrate
;
_chemical_name_common
;
Norfloxacinium acetate sesquihydrate
;
_chemical_formula_moiety     '2(C16 H19 F N3 O3 +), 2(C2 H3 O2 -), 3(H2 O)'
_chemical_formula_sum     'C36 H50 F2 N6 O13'
_chemical_formula_iupac     '2C16 H19 F N3 O3 +, 2C2 H3 O2 -, 3H2 O'
_chemical_formula_weight     812.82
_chemical_melting_point     ?
_space_group_crystal_system     triclinic
_space_group_name_H-M_alt     'P -1'
_space_group_name_Hall     '-P 1'
loop_
    _space_group_symop_operation_xyz
    'x, y, z'
    '-x, -y, -z'
_cell_length_a     6.9746(2)
_cell_length_b     15.8203(5)
_cell_length_c     17.7430(4)
_cell_angle_alpha     81.803(2)
_cell_angle_beta     88.257(2)
_cell_angle_gamma     85.917(2)
_cell_volume     1932.44(9)
_cell_formula_units_Z     2
_cell_measurement_reflns_used     8364
_cell_measurement_theta_min     2.5030
_cell_measurement_theta_max     70.9720
_cell_measurement_temperature     293(2)
_exptl_crystal_description     block
_exptl_crystal_colour     colourless
_exptl_crystal_size_max     0.2
_exptl_crystal_size_mid     0.18
_exptl_crystal_size_min     0.14
_exptl_crystal_density_diffrn     1.397
_exptl_crystal_density_meas     ?
_exptl_crystal_density_method     ?
_exptl_crystal_F_000     860
_exptl_absorpt_coefficient_mu     0.958
_exptl_absorpt_correction_type     multi-scan
_exptl_absorpt_process_details
;
(CrysAlisPro; Rigaku OD, 2021)
;
_exptl_absorpt_correction_T_min     0.74380
_exptl_absorpt_correction_T_max     1.00000
_diffrn_ambient_temperature     293(2)
_diffrn_source     'micro-focus sealed X-ray tube'
_diffrn_radiation_type     'Cu K\a'
_diffrn_radiation_wavelength     1.54184
_diffrn_radiation_monochromator     mirror
_diffrn_measurement_device_type
                         'XtaLAB Synergy, Single source at home/near, HyPix3000'
_diffrn_measurement_device     'four-circle diffractometer'
_diffrn_measurement_method     '\w scans'
_diffrn_detector     'Hybrid Pixel Array Detector'
_diffrn_detector_area_resol_mean     10.0000
_diffrn_reflns_number     18863
_diffrn_reflns_av_R_equivalents     0.0245
_diffrn_reflns_av_unetI/netI     0.0305
_diffrn_reflns_theta_min     2.516
_diffrn_reflns_theta_max     71.465
_diffrn_reflns_theta_full     67.684
_diffrn_measured_fraction_theta_max     0.988
_diffrn_measured_fraction_theta_full     1.000
_diffrn_reflns_limit_h_min     -7
_diffrn_reflns_limit_h_max     8
_diffrn_reflns_limit_k_min     -19
_diffrn_reflns_limit_k_max     18
_diffrn_reflns_limit_l_min     -21
_diffrn_reflns_limit_l_max     21
_diffrn_radiation_probe     x-ray
_refine_special_details     ?
_reflns_number_total     7459
_reflns_number_gt     5848
_reflns_threshold_expression     'I > 2\s(I)'
_refine_ls_structure_factor_coef     Fsqd
_refine_ls_matrix_type     full
_refine_ls_R_factor_all     0.0676
_refine_ls_R_factor_gt     0.0567
_refine_ls_wR_factor_gt     0.1622
_refine_ls_wR_factor_ref     0.1725
_refine_ls_goodness_of_fit_ref     1.063
_refine_ls_restrained_S_all     1.063
_refine_ls_number_reflns     7459
_refine_ls_number_parameters     529
_refine_ls_number_restraints     0
_refine_ls_hydrogen_treatment     constr
_refine_ls_weighting_scheme     calc
_refine_ls_weighting_details
              'w=1/[\s^2^(Fo^2^)+(0.0889P)^2^+0.5189P] where P=(Fo^2^+2Fc^2^)/3'
_atom_sites_solution_hydrogens     mixed
_atom_sites_solution_primary     dual
_atom_sites_solution_secondary     ?
_refine_ls_shift/su_max     0.001
_refine_ls_shift/su_mean     0.000
_refine_diff_density_max     0.515
_refine_diff_density_min     -0.414
_refine_ls_extinction_method     none
_refine_ls_extinction_coef     .
loop_
    _atom_type_symbol
    _atom_type_description
    _atom_type_scat_dispersion_real
    _atom_type_scat_dispersion_imag
    _atom_type_scat_source
    'C' 'C' 0.0181 0.0091
                         'International Tables Vol C Tables 4.2.6.8 and 6.1.1.4'
    'H' 'H' 0.0000 0.0000
                         'International Tables Vol C Tables 4.2.6.8 and 6.1.1.4'
    'F' 'F' 0.0727 0.0534
                         'International Tables Vol C Tables 4.2.6.8 and 6.1.1.4'
    'N' 'N' 0.0311 0.0180
                         'International Tables Vol C Tables 4.2.6.8 and 6.1.1.4'
    'O' 'O' 0.0492 0.0322
                         'International Tables Vol C Tables 4.2.6.8 and 6.1.1.4'
_computing_data_collection
;
CrysAlisPro 1.171.40.84a (Rigaku OD, 2021)
;
_computing_cell_refinement
;
CrysAlisPro 1.171.40.84a (Rigaku OD, 2021)
;
_computing_data_reduction
;
CrysAlisPro 1.171.40.84a (Rigaku OD, 2021)
;
_computing_structure_solution
;
<i>SHELXT2014/5</i> (Sheldrick, 2015a)
;
_computing_structure_refinement
;
<i>SHELXL2016/6</i> (Sheldrick, 2015b)
;
_computing_molecular_graphics
;
Olex2 1.5-alpha (Dolomanov <i>et al.</i>,  2009)
;
_computing_publication_material
;
Olex2 1.5-alpha (Dolomanov <i>et al.</i>,  2009)
;
loop_
    _atom_site_type_symbol
    _atom_site_label
    _atom_site_fract_x
    _atom_site_fract_y
    _atom_site_fract_z
    _atom_site_U_iso_or_equiv
    _atom_site_adp_type
    _atom_site_calc_flag
    _atom_site_occupancy
    _atom_site_disorder_assembly
    _atom_site_disorder_group
    F F1A 0.2271(2) 0.10803(9) 0.21519(6) 0.0656(4) Uani d 1 . .
    F F1B 0.2578(2) 0.90602(9) 0.28426(7) 0.0701(4) Uani d 1 . .
    O O3A 0.1952(2) -0.11888(9) 0.04641(9) 0.0546(4) Uani d 1 . .
    O O3B 0.2017(2) 1.13549(9) 0.45354(9) 0.0569(4) Uani d 1 . .
    N N1A 0.3160(2) 0.10123(10) -0.09290(8) 0.0393(3) Uani d 1 . .
    O O1A 0.1938(3) -0.19340(10) -0.06997(10) 0.0630(4) Uani d 1 . .
    H H1A 0.184965 -0.183275 -0.025899 0.095 Uiso calc 1 . .
    N N1B 0.3139(2) 0.90822(10) 0.59231(8) 0.0410(4) Uani d 1 . .
    O O1B 0.1845(3) 1.20998(11) 0.57105(11) 0.0679(5) Uani d 1 . .
    H H1B 0.177109 1.200554 0.527005 0.102 Uiso calc 1 . .
    N N2A 0.2993(3) 0.25701(12) 0.12489(10) 0.0539(5) Uani d 1 . .
    N N2B 0.3319(3) 0.75145(11) 0.37614(10) 0.0514(4) Uani d 1 . .
    O O2A 0.2583(3) -0.12359(12) -0.18336(10) 0.0757(5) Uani d 1 . .
    O O4 0.2323(3) 0.53324(12) 0.13304(12) 0.0752(5) Uani d 1 . .
    O O2B 0.2360(3) 1.13513(12) 0.68401(10) 0.0780(5) Uani d 1 . .
    O O5 -0.0768(3) 0.52372(14) 0.12313(11) 0.0782(5) Uani d 1 . .
    N N3A 0.3704(3) 0.38585(12) 0.21162(11) 0.0560(5) Uani d 1 . .
    H H3AA 0.431488 0.399232 0.251153 0.067 Uiso calc 1 . .
    H H3AB 0.305395 0.433043 0.189864 0.067 Uiso calc 1 . .
    C C9A 0.2517(2) 0.02858(12) 0.03328(10) 0.0369(4) Uani d 1 . .
    C C8A 0.2945(2) 0.10365(12) -0.01480(10) 0.0357(4) Uani d 1 . .
    C C8B 0.2952(2) 0.90688(12) 0.51440(10) 0.0370(4) Uani d 1 . .
    C C9B 0.2545(2) 0.98432(12) 0.46637(10) 0.0379(4) Uani d 1 . .
    O O8 0.1701(3) 0.49489(13) 0.35463(12) 0.0856(6) Uani d 1 . .
    N N3B 0.4308(3) 0.60690(12) 0.30312(11) 0.0627(5) Uani d 1 . .
    H H3BA 0.508044 0.585644 0.268562 0.075 Uiso calc 1 . .
    H H3BB 0.354762 0.566199 0.322928 0.075 Uiso calc 1 . .
    C C6A 0.2827(3) 0.18372(13) 0.09223(11) 0.0410(4) Uani d 1 . .
    C C7A 0.3106(3) 0.18033(12) 0.01525(10) 0.0386(4) Uani d 1 . .
    H H7A 0.340474 0.229429 -0.017112 0.046 Uiso calc 1 . .
    C C7B 0.3154(3) 0.82937(12) 0.48467(10) 0.0403(4) Uani d 1 . .
    H H7B 0.340104 0.778641 0.517418 0.048 Uiso calc 1 . .
    C C3A 0.2318(3) -0.05117(12) 0.00358(11) 0.0408(4) Uani d 1 . .
    C C2A 0.2563(3) -0.04716(13) -0.07723(11) 0.0422(4) Uani d 1 . .
    C C4A 0.2272(3) 0.03187(13) 0.11181(10) 0.0423(4) Uani d 1 . .
    H H4A 0.200490 -0.017159 0.144881 0.051 Uiso calc 1 . .
    C C6B 0.2994(3) 0.82664(13) 0.40730(11) 0.0418(4) Uani d 1 . .
    C C2B 0.2491(3) 1.05993(13) 0.57697(11) 0.0436(4) Uani d 1 . .
    C C3B 0.2324(3) 1.06567(12) 0.49635(11) 0.0422(4) Uani d 1 . .
    C C1B 0.2878(3) 0.98236(13) 0.62046(11) 0.0445(4) Uani d 1 . .
    H H1BA 0.296616 0.981076 0.672809 0.053 Uiso calc 1 . .
    C C1A 0.2947(3) 0.02830(13) -0.12103(11) 0.0428(4) Uani d 1 . .
    H H1AA 0.306757 0.029063 -0.173459 0.051 Uiso calc 1 . .
    C C5A 0.2427(3) 0.10651(14) 0.13895(10) 0.0445(4) Uani d 1 . .
    C C4B 0.2389(3) 0.98184(13) 0.38799(11) 0.0443(4) Uani d 1 . .
    H H4B 0.212894 1.032166 0.354859 0.053 Uiso calc 1 . .
    C C5B 0.2619(3) 0.90562(14) 0.36073(10) 0.0459(4) Uani d 1 . .
    C C13A 0.1453(3) 0.28851(14) 0.17340(11) 0.0493(5) Uani d 1 . .
    H H13A 0.062871 0.242774 0.191753 0.059 Uiso calc 1 . .
    H H13B 0.067847 0.334530 0.144400 0.059 Uiso calc 1 . .
    C C11A 0.3431(3) 0.17965(13) -0.14694(11) 0.0493(5) Uani d 1 . .
    H H11A 0.399889 0.164110 -0.194072 0.059 Uiso calc 1 . .
    H H11B 0.431490 0.214231 -0.125760 0.059 Uiso calc 1 . .
    C C11B 0.3469(3) 0.82843(14) 0.64605(11) 0.0487(5) Uani d 1 . .
    H H11C 0.404138 0.841281 0.691903 0.058 Uiso calc 1 . .
    H H11D 0.436182 0.789170 0.623093 0.058 Uiso calc 1 . .
    C C15A 0.4185(3) 0.32425(14) 0.09158(13) 0.0520(5) Uani d 1 . .
    H H15A 0.340331 0.370435 0.063113 0.062 Uiso calc 1 . .
    H H15B 0.513823 0.302264 0.057078 0.062 Uiso calc 1 . .
    O O10 0.5646(3) 0.61555(18) 0.1305(2) 0.1193(10) Uani d 1 . .
    H H10A 0.469795 0.596598 0.110789 0.179 Uiso d 1 . .
    H H10B 0.659860 0.581644 0.121437 0.179 Uiso d 1 . .
    O O6 0.5910(4) 0.39611(18) 0.33261(18) 0.1090(9) Uani d 1 . .
    H H6A 0.506869 0.404931 0.366787 0.163 Uiso d 1 . .
    H H6B 0.645614 0.442910 0.322921 0.163 Uiso d 1 . .
    C C17 0.0784(3) 0.55213(14) 0.09908(13) 0.0531(5) Uani d 1 . .
    C C10B 0.2235(3) 1.13691(15) 0.61620(14) 0.0557(5) Uani d 1 . .
    C C10A 0.2379(3) -0.12345(14) -0.11555(13) 0.0525(5) Uani d 1 . .
    C C15B 0.4305(3) 0.67673(14) 0.41897(13) 0.0538(5) Uani d 1 . .
    H H15C 0.337474 0.639771 0.445470 0.065 Uiso calc 1 . .
    H H15D 0.512109 0.694182 0.456469 0.065 Uiso calc 1 . .
    C C13B 0.1983(3) 0.72648(15) 0.32242(12) 0.0553(5) Uani d 1 . .
    H H13C 0.127172 0.776901 0.296989 0.066 Uiso calc 1 . .
    H H13D 0.107168 0.689036 0.349571 0.066 Uiso calc 1 . .
    C C16A 0.5156(3) 0.35635(15) 0.15547(15) 0.0579(6) Uani d 1 . .
    H H16A 0.601180 0.310907 0.181027 0.070 Uiso calc 1 . .
    H H16B 0.592237 0.403440 0.134896 0.070 Uiso calc 1 . .
    C C14A 0.2320(4) 0.32049(15) 0.23964(12) 0.0553(5) Uani d 1 . .
    H H14A 0.131053 0.345461 0.270064 0.066 Uiso calc 1 . .
    H H14B 0.297794 0.273057 0.271602 0.066 Uiso calc 1 . .
    O O9 0.8405(4) 0.5136(3) 0.27560(15) 0.1274(11) Uani d 1 . .
    H H9A 0.936726 0.492552 0.301912 0.191 Uiso d 1 . .
    H H9B 0.867824 0.501967 0.231058 0.191 Uiso d 1 . .
    C C12B 0.1613(4) 0.78664(16) 0.66655(13) 0.0618(6) Uani d 1 . .
    H H12D 0.105828 0.772923 0.621306 0.093 Uiso calc 1 . .
    H H12E 0.073458 0.825207 0.689845 0.093 Uiso calc 1 . .
    H H12F 0.186273 0.735161 0.701559 0.093 Uiso calc 1 . .
    C C14B 0.3101(4) 0.68100(15) 0.26473(13) 0.0642(6) Uani d 1 . .
    H H14C 0.221888 0.661063 0.230960 0.077 Uiso calc 1 . .
    H H14D 0.391638 0.720451 0.234254 0.077 Uiso calc 1 . .
    C C16B 0.5497(4) 0.62967(16) 0.36460(16) 0.0666(7) Uani d 1 . .
    H H16C 0.650172 0.665141 0.342073 0.080 Uiso calc 1 . .
    H H16D 0.610662 0.577863 0.392199 0.080 Uiso calc 1 . .
    C C12A 0.1558(4) 0.23150(16) -0.16366(14) 0.0653(6) Uani d 1 . .
    H H12A 0.178247 0.281177 -0.199823 0.098 Uiso calc 1 . .
    H H12B 0.101955 0.249023 -0.117443 0.098 Uiso calc 1 . .
    H H12C 0.067786 0.197322 -0.184365 0.098 Uiso calc 1 . .
    O O7 0.3490(4) 0.4337(3) 0.44396(15) 0.1414(12) Uani d 1 . .
    C C19 0.1935(5) 0.4465(2) 0.41421(16) 0.0816(8) Uani d 1 . .
    C C18 0.0819(5) 0.6111(2) 0.02576(17) 0.0877(9) Uani d 1 . .
    H H18A 0.164861 0.656058 0.029906 0.132 Uiso calc 1 . .
    H H18B -0.045778 0.635463 0.014468 0.132 Uiso calc 1 . .
    H H18C 0.128918 0.579859 -0.014351 0.132 Uiso calc 1 . .
    C C20 0.0277(6) 0.4020(3) 0.4541(2) 0.1067(12) Uani d 1 . .
    H H20A 0.023375 0.346453 0.438543 0.160 Uiso calc 1 . .
    H H20B -0.090181 0.435196 0.441045 0.160 Uiso calc 1 . .
    H H20C 0.044072 0.395760 0.508178 0.160 Uiso calc 1 . .
loop_
    _atom_site_aniso_label
    _atom_site_aniso_U_11
    _atom_site_aniso_U_22
    _atom_site_aniso_U_33
    _atom_site_aniso_U_12
    _atom_site_aniso_U_13
    _atom_site_aniso_U_23
    F1A 0.0998(10) 0.0691(8) 0.0290(6) -0.0120(7) 0.0079(6) -0.0097(6)
    F1B 0.1138(12) 0.0670(8) 0.0295(6) 0.0038(8) -0.0074(6) -0.0108(6)
    O3A 0.0650(9) 0.0426(8) 0.0560(9) -0.0132(6) 0.0041(7) -0.0025(6)
    O3B 0.0671(9) 0.0444(8) 0.0580(9) 0.0063(7) -0.0061(7) -0.0071(7)
    N1A 0.0440(8) 0.0437(8) 0.0315(7) -0.0081(6) 0.0039(6) -0.0082(6)
    O1A 0.0687(10) 0.0456(8) 0.0792(11) -0.0114(7) 0.0000(9) -0.0205(8)
    N1B 0.0462(8) 0.0467(9) 0.0312(7) -0.0031(7) 0.0011(6) -0.0093(6)
    O1B 0.0757(11) 0.0530(9) 0.0783(12) 0.0058(8) -0.0010(9) -0.0256(9)
    N2A 0.0597(10) 0.0572(11) 0.0512(10) -0.0184(8) 0.0184(8) -0.0262(8)
    N2B 0.0644(11) 0.0491(10) 0.0436(9) 0.0052(8) -0.0096(8) -0.0190(8)
    O2A 0.1024(14) 0.0727(12) 0.0613(11) -0.0161(10) 0.0016(9) -0.0366(9)
    O4 0.0624(10) 0.0633(11) 0.0952(14) -0.0036(8) -0.0108(9) 0.0066(9)
    O2B 0.1050(14) 0.0768(12) 0.0595(11) 0.0030(10) -0.0004(9) -0.0392(9)
    O5 0.0591(10) 0.1017(15) 0.0737(12) -0.0077(9) 0.0117(9) -0.0139(11)
    N3A 0.0667(11) 0.0508(10) 0.0544(10) -0.0001(8) -0.0108(9) -0.0206(8)
    C9A 0.0323(8) 0.0424(9) 0.0362(9) -0.0039(7) 0.0014(7) -0.0057(7)
    C8A 0.0325(8) 0.0433(10) 0.0319(8) -0.0047(7) 0.0018(6) -0.0069(7)
    C8B 0.0354(9) 0.0451(10) 0.0314(8) -0.0045(7) 0.0026(7) -0.0084(7)
    C9B 0.0343(9) 0.0435(10) 0.0368(9) -0.0023(7) 0.0016(7) -0.0091(7)
    O8 0.1035(15) 0.0771(13) 0.0731(12) -0.0296(11) 0.0000(11) 0.0114(10)
    N3B 0.0771(13) 0.0517(11) 0.0641(12) -0.0118(9) 0.0242(10) -0.0259(9)
    C6A 0.0401(9) 0.0475(10) 0.0377(9) -0.0066(8) 0.0038(7) -0.0127(8)
    C7A 0.0409(9) 0.0417(9) 0.0340(9) -0.0063(7) 0.0037(7) -0.0068(7)
    C7B 0.0451(10) 0.0420(10) 0.0340(9) -0.0032(8) -0.0005(7) -0.0057(7)
    C3A 0.0343(9) 0.0427(10) 0.0455(10) -0.0045(7) 0.0003(7) -0.0054(8)
    C2A 0.0373(9) 0.0453(10) 0.0469(10) -0.0049(8) -0.0009(8) -0.0154(8)
    C4A 0.0443(10) 0.0466(10) 0.0349(9) -0.0065(8) 0.0024(7) -0.0005(8)
    C6B 0.0427(10) 0.0477(10) 0.0366(9) -0.0007(8) -0.0007(7) -0.0127(8)
    C2B 0.0373(9) 0.0483(11) 0.0481(11) -0.0023(8) 0.0044(8) -0.0182(9)
    C3B 0.0327(9) 0.0466(11) 0.0476(10) -0.0002(7) 0.0014(7) -0.0096(8)
    C1B 0.0448(10) 0.0550(12) 0.0367(9) -0.0055(8) 0.0025(8) -0.0167(8)
    C1A 0.0434(10) 0.0515(11) 0.0361(9) -0.0060(8) 0.0010(7) -0.0139(8)
    C5A 0.0504(11) 0.0553(11) 0.0284(9) -0.0054(9) 0.0040(7) -0.0083(8)
    C4B 0.0477(10) 0.0478(11) 0.0361(9) 0.0007(8) -0.0029(8) -0.0030(8)
    C5B 0.0560(11) 0.0540(11) 0.0277(9) -0.0010(9) -0.0024(8) -0.0073(8)
    C13A 0.0529(11) 0.0567(12) 0.0405(10) -0.0041(9) 0.0071(8) -0.0158(9)
    C11A 0.0653(13) 0.0513(11) 0.0324(9) -0.0150(9) 0.0089(8) -0.0061(8)
    C11B 0.0612(12) 0.0534(12) 0.0309(9) 0.0015(9) -0.0051(8) -0.0054(8)
    C15A 0.0521(11) 0.0518(12) 0.0544(12) -0.0099(9) 0.0106(9) -0.0148(9)
    O10 0.0627(12) 0.1161(19) 0.199(3) -0.0055(12) 0.0016(16) -0.091(2)
    O6 0.0963(17) 0.1104(19) 0.133(2) 0.0145(13) -0.0382(15) -0.0637(17)
    C17 0.0538(12) 0.0519(12) 0.0546(12) 0.0019(9) 0.0034(10) -0.0147(10)
    C10B 0.0503(12) 0.0565(13) 0.0648(14) -0.0012(10) 0.0039(10) -0.0266(11)
    C10A 0.0491(11) 0.0518(12) 0.0613(13) -0.0061(9) -0.0030(9) -0.0219(10)
    C15B 0.0617(13) 0.0485(12) 0.0530(12) 0.0011(10) -0.0059(10) -0.0147(9)
    C13B 0.0691(14) 0.0575(13) 0.0429(11) -0.0042(10) -0.0072(10) -0.0181(10)
    C16A 0.0519(12) 0.0501(12) 0.0750(15) -0.0058(9) -0.0012(10) -0.0187(11)
    C14A 0.0738(14) 0.0542(12) 0.0400(10) -0.0019(10) 0.0011(10) -0.0154(9)
    O9 0.0998(18) 0.199(3) 0.0768(15) 0.0219(19) 0.0200(13) -0.0157(19)
    C12B 0.0737(15) 0.0604(14) 0.0482(12) -0.0097(11) 0.0042(11) 0.0046(10)
    C14B 0.1024(19) 0.0537(13) 0.0397(11) -0.0181(12) 0.0125(11) -0.0146(10)
    C16B 0.0580(13) 0.0547(13) 0.0916(18) -0.0018(10) 0.0052(12) -0.0280(13)
    C12A 0.0877(17) 0.0576(14) 0.0484(12) -0.0036(12) -0.0082(12) 0.0009(10)
    O7 0.110(2) 0.218(4) 0.0845(17) -0.037(2) -0.0192(15) 0.035(2)
    C19 0.099(2) 0.091(2) 0.0563(15) -0.0226(17) -0.0116(15) -0.0045(15)
    C18 0.103(2) 0.087(2) 0.0665(17) 0.0013(17) 0.0024(16) 0.0070(15)
    C20 0.130(3) 0.111(3) 0.079(2) -0.051(2) 0.005(2) 0.0091(19)
_geom_special_details
;
 All esds (except the esd in the dihedral angle between two l.s. planes)
 are estimated using the full covariance matrix.  The cell esds are taken
 into account individually in the estimation of esds in distances, angles
 and torsion angles; correlations between esds in cell parameters are only
 used when they are defined by crystal symmetry.  An approximate (isotropic)
 treatment of cell esds is used for estimating esds involving l.s. planes.
;
loop_
    _geom_bond_atom_site_label_1
    _geom_bond_atom_site_label_2
    _geom_bond_site_symmetry_2
    _geom_bond_distance
    _geom_bond_publ_flag
    F1A C5A . 1.357(2) ?
    F1B C5B . 1.357(2) ?
    O3A C3A . 1.259(2) ?
    O3B C3B . 1.257(2) ?
    N1A C8A . 1.395(2) ?
    N1A C1A . 1.340(2) ?
    N1A C11A . 1.476(2) ?
    O1A H1A . 0.8200 ?
    O1A C10A . 1.323(3) ?
    N1B C8B . 1.396(2) ?
    N1B C1B . 1.338(2) ?
    N1B C11B . 1.478(3) ?
    O1B H1B . 0.8200 ?
    O1B C10B . 1.325(3) ?
    N2A C6A . 1.381(2) ?
    N2A C13A . 1.460(3) ?
    N2A C15A . 1.445(3) ?
    N2B C6B . 1.383(2) ?
    N2B C15B . 1.452(3) ?
    N2B C13B . 1.465(3) ?
    O2A C10A . 1.207(3) ?
    O4 C17 . 1.244(3) ?
    O2B C10B . 1.205(3) ?
    O5 C17 . 1.242(3) ?
    N3A H3AA . 0.8900 ?
    N3A H3AB . 0.8900 ?
    N3A C16A . 1.497(3) ?
    N3A C14A . 1.488(3) ?
    C9A C8A . 1.405(3) ?
    C9A C3A . 1.452(3) ?
    C9A C4A . 1.407(2) ?
    C8A C7A . 1.406(3) ?
    C8B C9B . 1.405(3) ?
    C8B C7B . 1.399(3) ?
    C9B C3B . 1.458(3) ?
    C9B C4B . 1.405(3) ?
    O8 C19 . 1.221(3) ?
    N3B H3BA . 0.8900 ?
    N3B H3BB . 0.8900 ?
    N3B C14B . 1.488(3) ?
    N3B C16B . 1.489(3) ?
    C6A C7A . 1.382(2) ?
    C6A C5A . 1.415(3) ?
    C7A H7A . 0.9300 ?
    C7B H7B . 0.9300 ?
    C7B C6B . 1.388(3) ?
    C3A C2A . 1.432(3) ?
    C2A C1A . 1.367(3) ?
    C2A C10A . 1.482(3) ?
    C4A H4A . 0.9300 ?
    C4A C5A . 1.350(3) ?
    C6B C5B . 1.409(3) ?
    C2B C3B . 1.428(3) ?
    C2B C1B . 1.367(3) ?
    C2B C10B . 1.484(3) ?
    C1B H1BA . 0.9300 ?
    C1A H1AA . 0.9300 ?
    C4B H4B . 0.9300 ?
    C4B C5B . 1.359(3) ?
    C13A H13A . 0.9700 ?
    C13A H13B . 0.9700 ?
    C13A C14A . 1.503(3) ?
    C11A H11A . 0.9700 ?
    C11A H11B . 0.9700 ?
    C11A C12A . 1.507(3) ?
    C11B H11C . 0.9700 ?
    C11B H11D . 0.9700 ?
    C11B C12B . 1.507(3) ?
    C15A H15A . 0.9700 ?
    C15A H15B . 0.9700 ?
    C15A C16A . 1.504(3) ?
    O10 H10A . 0.8500 ?
    O10 H10B . 0.8500 ?
    O6 H6A . 0.8500 ?
    O6 H6B . 0.8500 ?
    C17 C18 . 1.490(4) ?
    C15B H15C . 0.9700 ?
    C15B H15D . 0.9700 ?
    C15B C16B . 1.498(3) ?
    C13B H13C . 0.9700 ?
    C13B H13D . 0.9700 ?
    C13B C14B . 1.502(3) ?
    C16A H16A . 0.9700 ?
    C16A H16B . 0.9700 ?
    C14A H14A . 0.9700 ?
    C14A H14B . 0.9700 ?
    O9 H9A . 0.8500 ?
    O9 H9B . 0.8500 ?
    C12B H12D . 0.9600 ?
    C12B H12E . 0.9600 ?
    C12B H12F . 0.9600 ?
    C14B H14C . 0.9700 ?
    C14B H14D . 0.9700 ?
    C16B H16C . 0.9700 ?
    C16B H16D . 0.9700 ?
    C12A H12A . 0.9600 ?
    C12A H12B . 0.9600 ?
    C12A H12C . 0.9600 ?
    O7 C19 . 1.212(4) ?
    C19 C20 . 1.503(5) ?
    C18 H18A . 0.9600 ?
    C18 H18B . 0.9600 ?
    C18 H18C . 0.9600 ?
    C20 H20A . 0.9600 ?
    C20 H20B . 0.9600 ?
    C20 H20C . 0.9600 ?
loop_
    _geom_angle_atom_site_label_1
    _geom_angle_atom_site_label_2
    _geom_angle_atom_site_label_3
    _geom_angle_site_symmetry_1
    _geom_angle_site_symmetry_3
    _geom_angle
    _geom_angle_publ_flag
    C8A N1A C11A . . 121.32(15) ?
    C1A N1A C8A . . 120.06(16) ?
    C1A N1A C11A . . 118.35(15) ?
    C10A O1A H1A . . 109.5 ?
    C8B N1B C11B . . 121.49(15) ?
    C1B N1B C8B . . 119.84(16) ?
    C1B N1B C11B . . 118.49(15) ?
    C10B O1B H1B . . 109.5 ?
    C6A N2A C13A . . 120.89(17) ?
    C6A N2A C15A . . 122.30(16) ?
    C15A N2A C13A . . 112.09(17) ?
    C6B N2B C15B . . 120.62(16) ?
    C6B N2B C13B . . 121.53(17) ?
    C15B N2B C13B . . 111.00(17) ?
    H3AA N3A H3AB . . 107.8 ?
    C16A N3A H3AA . . 109.0 ?
    C16A N3A H3AB . . 109.0 ?
    C14A N3A H3AA . . 109.0 ?
    C14A N3A H3AB . . 109.0 ?
    C14A N3A C16A . . 113.13(16) ?
    C8A C9A C3A . . 121.51(16) ?
    C8A C9A C4A . . 118.54(17) ?
    C4A C9A C3A . . 119.95(17) ?
    N1A C8A C9A . . 118.88(16) ?
    N1A C8A C7A . . 120.69(16) ?
    C9A C8A C7A . . 120.41(16) ?
    N1B C8B C9B . . 119.12(16) ?
    N1B C8B C7B . . 120.38(17) ?
    C7B C8B C9B . . 120.50(16) ?
    C8B C9B C3B . . 121.28(16) ?
    C4B C9B C8B . . 118.30(17) ?
    C4B C9B C3B . . 120.41(17) ?
    H3BA N3B H3BB . . 107.8 ?
    C14B N3B H3BA . . 109.0 ?
    C14B N3B H3BB . . 109.0 ?
    C14B N3B C16B . . 113.09(18) ?
    C16B N3B H3BA . . 109.0 ?
    C16B N3B H3BB . . 109.0 ?
    N2A C6A C7A . . 123.27(18) ?
    N2A C6A C5A . . 119.65(17) ?
    C7A C6A C5A . . 117.03(17) ?
    C8A C7A H7A . . 119.6 ?
    C6A C7A C8A . . 120.88(17) ?
    C6A C7A H7A . . 119.6 ?
    C8B C7B H7B . . 119.3 ?
    C6B C7B C8B . . 121.35(18) ?
    C6B C7B H7B . . 119.3 ?
    O3A C3A C9A . . 121.85(17) ?
    O3A C3A C2A . . 122.73(18) ?
    C2A C3A C9A . . 115.42(17) ?
    C3A C2A C10A . . 121.34(19) ?
    C1A C2A C3A . . 120.20(17) ?
    C1A C2A C10A . . 118.45(18) ?
    C9A C4A H4A . . 120.2 ?
    C5A C4A C9A . . 119.70(17) ?
    C5A C4A H4A . . 120.2 ?
    N2B C6B C7B . . 122.18(18) ?
    N2B C6B C5B . . 121.09(17) ?
    C7B C6B C5B . . 116.58(17) ?
    C3B C2B C10B . . 121.56(19) ?
    C1B C2B C3B . . 120.43(17) ?
    C1B C2B C10B . . 118.01(19) ?
    O3B C3B C9B . . 121.72(18) ?
    O3B C3B C2B . . 123.02(18) ?
    C2B C3B C9B . . 115.26(17) ?
    N1B C1B C2B . . 124.01(17) ?
    N1B C1B H1BA . . 118.0 ?
    C2B C1B H1BA . . 118.0 ?
    N1A C1A C2A . . 123.90(17) ?
    N1A C1A H1AA . . 118.0 ?
    C2A C1A H1AA . . 118.0 ?
    F1A C5A C6A . . 117.41(17) ?
    C4A C5A F1A . . 119.11(18) ?
    C4A C5A C6A . . 123.42(17) ?
    C9B C4B H4B . . 120.1 ?
    C5B C4B C9B . . 119.78(18) ?
    C5B C4B H4B . . 120.1 ?
    F1B C5B C6B . . 118.19(17) ?
    F1B C5B C4B . . 118.25(18) ?
    C4B C5B C6B . . 123.48(17) ?
    N2A C13A H13A . . 109.8 ?
    N2A C13A H13B . . 109.8 ?
    N2A C13A C14A . . 109.17(18) ?
    H13A C13A H13B . . 108.3 ?
    C14A C13A H13A . . 109.8 ?
    C14A C13A H13B . . 109.8 ?
    N1A C11A H11A . . 109.3 ?
    N1A C11A H11B . . 109.3 ?
    N1A C11A C12A . . 111.70(18) ?
    H11A C11A H11B . . 107.9 ?
    C12A C11A H11A . . 109.3 ?
    C12A C11A H11B . . 109.3 ?
    N1B C11B H11C . . 109.4 ?
    N1B C11B H11D . . 109.4 ?
    N1B C11B C12B . . 111.00(17) ?
    H11C C11B H11D . . 108.0 ?
    C12B C11B H11C . . 109.4 ?
    C12B C11B H11D . . 109.4 ?
    N2A C15A H15A . . 110.2 ?
    N2A C15A H15B . . 110.2 ?
    N2A C15A C16A . . 107.69(19) ?
    H15A C15A H15B . . 108.5 ?
    C16A C15A H15A . . 110.2 ?
    C16A C15A H15B . . 110.2 ?
    H10A O10 H10B . . 104.5 ?
    H6A O6 H6B . . 104.5 ?
    O4 C17 C18 . . 118.1(2) ?
    O5 C17 O4 . . 123.1(2) ?
    O5 C17 C18 . . 118.8(2) ?
    O1B C10B C2B . . 115.1(2) ?
    O2B C10B O1B . . 121.0(2) ?
    O2B C10B C2B . . 123.9(2) ?
    O1A C10A C2A . . 115.14(19) ?
    O2A C10A O1A . . 120.9(2) ?
    O2A C10A C2A . . 123.9(2) ?
    N2B C15B H15C . . 110.0 ?
    N2B C15B H15D . . 110.0 ?
    N2B C15B C16B . . 108.6(2) ?
    H15C C15B H15D . . 108.4 ?
    C16B C15B H15C . . 110.0 ?
    C16B C15B H15D . . 110.0 ?
    N2B C13B H13C . . 109.9 ?
    N2B C13B H13D . . 109.9 ?
    N2B C13B C14B . . 109.1(2) ?
    H13C C13B H13D . . 108.3 ?
    C14B C13B H13C . . 109.9 ?
    C14B C13B H13D . . 109.9 ?
    N3A C16A C15A . . 110.78(18) ?
    N3A C16A H16A . . 109.5 ?
    N3A C16A H16B . . 109.5 ?
    C15A C16A H16A . . 109.5 ?
    C15A C16A H16B . . 109.5 ?
    H16A C16A H16B . . 108.1 ?
    N3A C14A C13A . . 109.98(18) ?
    N3A C14A H14A . . 109.7 ?
    N3A C14A H14B . . 109.7 ?
    C13A C14A H14A . . 109.7 ?
    C13A C14A H14B . . 109.7 ?
    H14A C14A H14B . . 108.2 ?
    H9A O9 H9B . . 104.5 ?
    C11B C12B H12D . . 109.5 ?
    C11B C12B H12E . . 109.5 ?
    C11B C12B H12F . . 109.5 ?
    H12D C12B H12E . . 109.5 ?
    H12D C12B H12F . . 109.5 ?
    H12E C12B H12F . . 109.5 ?
    N3B C14B C13B . . 110.58(18) ?
    N3B C14B H14C . . 109.5 ?
    N3B C14B H14D . . 109.5 ?
    C13B C14B H14C . . 109.5 ?
    C13B C14B H14D . . 109.5 ?
    H14C C14B H14D . . 108.1 ?
    N3B C16B C15B . . 111.45(19) ?
    N3B C16B H16C . . 109.3 ?
    N3B C16B H16D . . 109.3 ?
    C15B C16B H16C . . 109.3 ?
    C15B C16B H16D . . 109.3 ?
    H16C C16B H16D . . 108.0 ?
    C11A C12A H12A . . 109.5 ?
    C11A C12A H12B . . 109.5 ?
    C11A C12A H12C . . 109.5 ?
    H12A C12A H12B . . 109.5 ?
    H12A C12A H12C . . 109.5 ?
    H12B C12A H12C . . 109.5 ?
    O8 C19 C20 . . 120.7(3) ?
    O7 C19 O8 . . 121.7(3) ?
    O7 C19 C20 . . 117.6(3) ?
    C17 C18 H18A . . 109.5 ?
    C17 C18 H18B . . 109.5 ?
    C17 C18 H18C . . 109.5 ?
    H18A C18 H18B . . 109.5 ?
    H18A C18 H18C . . 109.5 ?
    H18B C18 H18C . . 109.5 ?
    C19 C20 H20A . . 109.5 ?
    C19 C20 H20B . . 109.5 ?
    C19 C20 H20C . . 109.5 ?
    H20A C20 H20B . . 109.5 ?
    H20A C20 H20C . . 109.5 ?
    H20B C20 H20C . . 109.5 ?
loop_
    _geom_torsion_atom_site_label_1
    _geom_torsion_atom_site_label_2
    _geom_torsion_atom_site_label_3
    _geom_torsion_atom_site_label_4
    _geom_torsion_site_symmetry_1
    _geom_torsion_site_symmetry_2
    _geom_torsion_site_symmetry_3
    _geom_torsion_site_symmetry_4
    _geom_torsion
    _geom_torsion_publ_flag
    O3A C3A C2A C1A . . . . 179.57(18) ?
    O3A C3A C2A C10A . . . . 0.6(3) ?
    N1A C8A C7A C6A . . . . 177.68(16) ?
    N1B C8B C9B C3B . . . . 0.2(3) ?
    N1B C8B C9B C4B . . . . 179.12(16) ?
    N1B C8B C7B C6B . . . . -179.32(16) ?
    N2A C6A C7A C8A . . . . 179.12(17) ?
    N2A C6A C5A F1A . . . . -1.6(3) ?
    N2A C6A C5A C4A . . . . -178.95(19) ?
    N2A C13A C14A N3A . . . . 55.1(2) ?
    N2A C15A C16A N3A . . . . -56.6(2) ?
    N2B C6B C5B F1B . . . . 0.3(3) ?
    N2B C6B C5B C4B . . . . -176.5(2) ?
    N2B C15B C16B N3B . . . . -55.9(3) ?
    N2B C13B C14B N3B . . . . 55.6(3) ?
    C9A C8A C7A C6A . . . . -0.7(3) ?
    C9A C3A C2A C1A . . . . -0.3(3) ?
    C9A C3A C2A C10A . . . . -179.30(16) ?
    C9A C4A C5A F1A . . . . -177.18(16) ?
    C9A C4A C5A C6A . . . . 0.1(3) ?
    C8A N1A C1A C2A . . . . -1.6(3) ?
    C8A N1A C11A C12A . . . . -79.1(2) ?
    C8A C9A C3A O3A . . . . 179.32(17) ?
    C8A C9A C3A C2A . . . . -0.8(2) ?
    C8A C9A C4A C5A . . . . 0.9(3) ?
    C8B N1B C1B C2B . . . . -2.3(3) ?
    C8B N1B C11B C12B . . . . -80.9(2) ?
    C8B C9B C3B O3B . . . . 177.84(17) ?
    C8B C9B C3B C2B . . . . -1.8(3) ?
    C8B C9B C4B C5B . . . . 0.4(3) ?
    C8B C7B C6B N2B . . . . 175.47(18) ?
    C8B C7B C6B C5B . . . . 0.0(3) ?
    C9B C8B C7B C6B . . . . 1.1(3) ?
    C9B C4B C5B F1B . . . . -175.99(17) ?
    C9B C4B C5B C6B . . . . 0.7(3) ?
    C6A N2A C13A C14A . . . . 140.2(2) ?
    C6A N2A C15A C16A . . . . -140.6(2) ?
    C7A C6A C5A F1A . . . . 175.97(17) ?
    C7A C6A C5A C4A . . . . -1.4(3) ?
    C7B C8B C9B C3B . . . . 179.81(17) ?
    C7B C8B C9B C4B . . . . -1.3(3) ?
    C7B C6B C5B F1B . . . . 175.79(18) ?
    C7B C6B C5B C4B . . . . -0.9(3) ?
    C3A C9A C8A N1A . . . . 0.8(2) ?
    C3A C9A C8A C7A . . . . 179.21(16) ?
    C3A C9A C4A C5A . . . . -178.93(17) ?
    C3A C2A C1A N1A . . . . 1.5(3) ?
    C3A C2A C10A O1A . . . . 1.4(3) ?
    C3A C2A C10A O2A . . . . -179.5(2) ?
    C4A C9A C8A N1A . . . . -179.00(16) ?
    C4A C9A C8A C7A . . . . -0.6(3) ?
    C4A C9A C3A O3A . . . . -0.9(3) ?
    C4A C9A C3A C2A . . . . 178.98(16) ?
    C6B N2B C15B C16B . . . . -145.3(2) ?
    C6B N2B C13B C14B . . . . 145.3(2) ?
    C3B C9B C4B C5B . . . . 179.30(18) ?
    C3B C2B C1B N1B . . . . 0.5(3) ?
    C3B C2B C10B O1B . . . . 0.0(3) ?
    C3B C2B C10B O2B . . . . 179.9(2) ?
    C1B N1B C8B C9B . . . . 1.8(3) ?
    C1B N1B C8B C7B . . . . -177.76(17) ?
    C1B N1B C11B C12B . . . . 94.2(2) ?
    C1B C2B C3B O3B . . . . -178.19(18) ?
    C1B C2B C3B C9B . . . . 1.5(3) ?
    C1B C2B C10B O1B . . . . -179.39(19) ?
    C1B C2B C10B O2B . . . . 0.5(3) ?
    C1A N1A C8A C9A . . . . 0.4(3) ?
    C1A N1A C8A C7A . . . . -178.04(16) ?
    C1A N1A C11A C12A . . . . 94.8(2) ?
    C1A C2A C10A O1A . . . . -177.65(18) ?
    C1A C2A C10A O2A . . . . 1.4(3) ?
    C5A C6A C7A C8A . . . . 1.6(3) ?
    C4B C9B C3B O3B . . . . -1.0(3) ?
    C4B C9B C3B C2B . . . . 179.32(16) ?
    C13A N2A C6A C7A . . . . 127.7(2) ?
    C13A N2A C6A C5A . . . . -54.8(3) ?
    C13A N2A C15A C16A . . . . 63.6(2) ?
    C11A N1A C8A C9A . . . . 174.25(16) ?
    C11A N1A C8A C7A . . . . -4.1(3) ?
    C11A N1A C1A C2A . . . . -175.62(18) ?
    C11B N1B C8B C9B . . . . 176.91(17) ?
    C11B N1B C8B C7B . . . . -2.7(3) ?
    C11B N1B C1B C2B . . . . -177.51(18) ?
    C15A N2A C6A C7A . . . . -26.0(3) ?
    C15A N2A C6A C5A . . . . 151.4(2) ?
    C15A N2A C13A C14A . . . . -63.6(2) ?
    C10B C2B C3B O3B . . . . 2.4(3) ?
    C10B C2B C3B C9B . . . . -177.92(17) ?
    C10B C2B C1B N1B . . . . 179.95(18) ?
    C10A C2A C1A N1A . . . . -179.45(18) ?
    C15B N2B C6B C7B . . . . -15.7(3) ?
    C15B N2B C6B C5B . . . . 159.6(2) ?
    C15B N2B C13B C14B . . . . -63.6(2) ?
    C13B N2B C6B C7B . . . . 132.7(2) ?
    C13B N2B C6B C5B . . . . -52.0(3) ?
    C13B N2B C15B C16B . . . . 63.2(2) ?
    C16A N3A C14A C13A . . . . -51.4(2) ?
    C14A N3A C16A C15A . . . . 52.7(3) ?
    C14B N3B C16B C15B . . . . 50.9(3) ?
    C16B N3B C14B C13B . . . . -50.5(3) ?
loop_
    _geom_hbond_atom_site_label_D
    _geom_hbond_atom_site_label_H
    _geom_hbond_atom_site_label_A
    _geom_hbond_site_symmetry_A
    _geom_hbond_distance_DH
    _geom_hbond_distance_HA
    _geom_hbond_distance_DA
    _geom_hbond_angle_DHA
    O1A H1A O3A . 0.82 1.75 2.520(2) 155
    O1B H1B O3B . 0.82 1.77 2.533(2) 154
    N3A H3AA O6 . 0.89 1.84 2.709(3) 164
    N3A H3AB O4 . 0.89 1.80 2.673(3) 165
    N3B H3BA O10 . 0.89 2.45 3.161(4) 137
    N3B H3BB O8 . 0.89 1.80 2.679(3) 171
    C13B H13C F1B . 0.97 2.27 2.881(3) 120
    C13A H13A F1A . 0.97 2.34 2.867(3) 114
    O6 H6A O7 . 0.85 1.82 2.664(5) 172
    O6 H6B O9 . 0.85 1.92 2.706(5) 153
    O9 H9A O8 1_655 0.85 1.91 2.706(4) 156
    O9 H9B O5 1_655 0.85 1.93 2.733(3) 158
    O10 H10A O4 . 0.85 2.00 2.734(3) 145
    O10 H10B O5 1_655 0.85 1.99 2.811(3) 161
_shelx_space_group_comment
;
The symmetry employed for this shelxl refinement is uniquely defined
by the following loop, which should always be used as a source of
symmetry information in preference to the above space-group names.
They are only intended as comments.
;
_shelx_estimated_absorpt_T_min     0.832
_shelx_estimated_absorpt_T_max     0.878
_shelx_hkl_file
;
   0   0  -1    1.78    0.13
   0   0  -1    1.77    0.12
   0   0   1    1.75    0.12
   0   0  -2  378.85   11.52
   0   0  -2  401.56   11.52
   0   0   2  396.05   11.52
   0   0   3    1.98    0.22
   0   0  -3    1.54    0.21
   0   0  -4 2099.81   62.34
   0   0  -4 2188.78   62.33
   0   0   4 2160.58   62.34
   0   0  -5   96.42    3.33
   0   0  -5   95.80    3.29
   0   0   5   92.01    3.29
   0   0  -6   23.41    1.23
   0   0  -6   23.42    1.21
   0   0   6   22.63    1.22
   0   0  -7  187.52    6.10
   0   0  -7  176.75    5.94
   0   0  -7  182.67    6.07
   0   0   7  178.47    6.07
   0   0  -8  159.52    5.40
   0   0  -8  154.79    5.50
   0   0  -8  159.33    5.52
   0   0   8  154.48    5.51
   0   0  -9   74.20    3.11
   0   0  -9   80.02    3.29
   0   0   9   77.54    3.29
   0   0  -9   77.43    3.28
   0   0 -10   80.00    3.48
   0   0 -10   79.11    3.46
   0   0 -11    0.11    0.22
   0   0 -11    0.22    0.25
   0   0 -12   13.99    1.17
   0   0  12   15.69    1.12
   0   0 -12   13.71    1.08
   0   0 -12   13.70    1.36
   0   0 -13    5.34    0.76
   0   0 -13    4.58    0.71
   0   0  13    3.47    0.57
   0   0 -13    5.28    0.68
   0   0 -13    4.56    0.84
   0   0 -14   13.96    1.25
   0   0 -14   11.75    1.16
   0   0  14   10.98    1.03
   0   0 -14   12.35    1.09
   0   0 -14   13.98    1.50
   0   0 -15    1.14    0.43
   0   0 -15    1.35    0.49
   0   0 -15    0.46    0.31
   0   0 -15    1.62    0.57
   0   0 -16    7.61    0.88
   0   0 -16    7.82    1.05
   0   0 -17    0.73    0.38
   0   0 -17    1.15    0.46
   0   0 -18    0.21    0.38
   0   0 -19    1.04    0.40
   0   0 -20    3.09    0.53
   0   0 -21    0.92    0.28
   0   1 -21    0.86    0.27
   0   1 -20    2.08    0.43
   0   1 -19    0.46    0.37
   0   1 -18   30.33    1.95
   0   1 -17    1.03    0.44
   0   1 -16    1.87    0.57
   0   1 -16    1.05    0.39
   0   1 -15   -0.11    0.28
   0   1 -15    0.09    0.26
   0   1 -14    0.97    0.42
   0   1 -14    1.25    0.39
   0   1 -14    1.07    0.50
   0   1 -13    6.13    0.81
   0  -1  13    5.11    0.66
   0   1 -13    4.78    0.68
   0   1 -13    7.01    1.02
   0   1 -12    0.36    0.34
   0   1 -12    0.75    0.42
   0  -1  12   -0.07    0.17
   0   1 -12    0.07    0.22
   0   1 -11   15.51    1.35
   0   1 -10  216.55    7.51
   0  -1  10  209.29    7.52
   0  -1   9  100.01    4.14
   0   1  -9  106.82    4.11
   0   1  -8  363.10   11.60
   0  -1   8  357.57   11.62
   0   1  -8  377.54   11.64
   0   1  -7   51.00    2.14
   0   1  -7   52.78    2.29
   0   1  -7   53.73    2.28
   0  -1   7   52.15    2.30
   0   1  -6   56.77    2.20
   0   1  -6   54.07    2.29
   0   1  -6   60.38    2.33
   0  -1   6   58.25    2.36
   0   1  -5  138.57    4.64
   0   1  -5  140.28    4.52
   0  -1   5  139.31    4.65
   0   1  -5  140.95    4.62
   0   1  -4   13.41    0.75
   0   1  -4   12.58    0.67
   0   1  -4   14.56    0.73
   0  -1   4   13.22    0.75
   0  -1   3    6.98    0.42
   0   1  -3    6.62    0.38
   0  -1   3    5.00    0.23
   0  -1   2 4582.04  131.95
   0  -1   2 4538.41  131.91
   0  -1   2 4761.07  131.93
   0   1  -2 4686.15  131.87
   0   1  -2 4371.08  131.85
   0  -1   1    4.14    0.23
   0  -1   1    3.97    0.23
   0   1  -1    3.35    0.20
   0   1   0 1068.89   29.79
   0   1   0  993.80   29.79
   0  -1  -1    0.61    0.09
   0  -1  -1    0.42    0.07
   0   1   1    0.57    0.09
   0   1   1    0.48    0.06
   0  -1  -2   23.02    0.86
   0   1   2   22.50    0.80
   0  -1  -2   22.35    0.87
   0  -1  -2   23.53    0.88
   0  -1  -3   25.16    1.14
   0  -1  -3   23.97    1.03
   0  -1  -3   27.11    1.06
   0  -1  -4  274.86    8.23
   0  -1  -4  275.11    8.55
   0  -1  -4  304.96    8.73
   0  -1  -4  274.90    8.57
   0  -1  -4  298.94    8.60
   0  -1  -5   27.62    1.34
   0  -1  -5   32.18    1.39
   0  -1  -6    7.03    0.63
   0  -1  -6    8.68    0.68
   0  -1  -7  242.79    7.82
   0  -1  -7  239.53    7.82
   0  -1  -8  700.66   21.47
   0  -1  -8  716.28   21.43
   0  -1  -9   45.54    2.21
   0  -1  -9   47.88    2.33
   0  -1  -9   49.57    2.36
   0  -1 -10  231.33    7.84
   0  -1 -10  231.39    7.96
   0  -1 -10  225.61    7.93
   0  -1 -11    8.47    0.98
   0  -1 -11    7.71    0.95
   0  -1 -12   10.58    0.98
   0  -1 -12   10.35    0.98
   0   1  12    7.72    0.78
   0  -1 -12   10.79    1.15
   0  -1 -12    7.84    0.79
   0  -1 -12    9.75    1.15
   0  -1 -13    3.28    0.62
   0  -1 -13    4.83    0.72
   0   1  13    3.38    0.55
   0  -1 -13    3.76    0.58
   0  -1 -13    4.96    0.85
   0  -1 -14    0.42    0.31
   0  -1 -14    0.40    0.32
   0   1  14    0.94    0.33
   0  -1 -14    0.17    0.25
   0  -1 -14    0.45    0.43
   0  -1 -15    0.11    0.31
   0   1  15    0.18    0.24
   0  -1 -15    0.18    0.25
   0  -1 -15    0.48    0.37
   0  -1 -15    0.11    0.32
   0  -1 -16    6.74    0.92
   0   1  16    6.19    0.81
   0  -1 -16    7.11    0.84
   0  -1 -16    6.87    0.95
   0  -1 -17    6.60    0.91
   0  -1 -17    6.24    0.78
   0  -1 -17    6.33    0.90
   0  -1 -18   21.92    1.64
   0  -1 -19    0.19    0.28
   0  -1 -20    0.08    0.24
   0  -1 -21   -0.06    0.21
   0   2 -21    0.54    0.25
   0   2 -20    2.09    0.43
   0   2 -19    0.53    0.30
   0   2 -18    1.74    0.50
   0   2 -17    9.99    1.12
   0   2 -16    0.82    0.41
   0   2 -15    1.62    0.54
   0   2 -15    2.21    0.52
   0   2 -14    4.49    0.74
   0   2 -14    3.49    0.62
   0   2 -14    3.43    0.78
   0   2 -13   17.03    1.38
   0   2 -13   15.87    1.23
   0   2 -13   14.18    1.48
   0   2 -12   90.90    3.70
   0   2 -12   78.58    3.44
   0   2 -12   89.33    4.07
   0   2 -11   33.67    1.86
   0   2 -11   32.22    1.72
   0   2 -11   34.28    2.14
   0  -2  11   31.83    2.11
   0  -2  10   86.26    3.89
   0   2 -10   89.90    3.82
   0   2  -9   46.13    2.35
   0  -2   9   48.76    2.45
   0   2  -8   21.12    1.35
   0  -2   8   22.04    1.44
   0   2  -7   -0.06    0.17
   0  -2   7    0.20    0.24
   0   2  -6   32.04    1.48
   0  -2   6   34.13    1.66
   0   2  -6   36.79    1.66
   0   2  -5  180.00    5.74
   0   2  -5  176.87    5.68
   0  -2   5  187.06    5.94
   0   2  -5  185.40    5.79
   0   2  -4    4.55    0.37
   0   2  -4    4.07    0.36
   0   2  -4    5.27    0.40
   0  -2   4    4.72    0.44
   0  -2   4    4.72    0.43
   0   2  -3   22.45    1.01
   0   2  -3   22.21    1.02
   0   2  -3   30.13    1.07
   0  -2   3   29.72    1.22
   0  -2   3   30.84    1.19
   0  -2   3   29.99    1.20
   0   2  -2 1169.93   35.25
   0  -2   2 1238.96   35.34
   0  -2   2 1250.98   35.34
   0  -2   1    0.45    0.11
   0   2  -1    0.69    0.10
   0   2  -1    0.45    0.10
   0  -2   1    0.38    0.06
   0   2   0  386.89   11.64
   0   2   0  405.46   11.64
   0  -2  -1    3.59    0.27
   0  -2  -1    3.53    0.19
   0  -2  -1    3.65    0.24
   0   2   1    3.81    0.25
   0   2   2   23.66    0.95
   0  -2  -2   27.08    1.02
   0  -2  -2   25.44    1.01
   0  -2  -2   23.82    0.97
   0  -2  -2   24.96    0.93
   0   2   2   23.86    0.90
   0  -2  -3    4.49    0.38
   0   2   3    5.61    0.35
   0  -2  -3    5.14    0.41
   0  -2  -3    4.06    0.46
   0   2   3    8.45    0.48
   0  -2  -3    8.51    0.52
   0   2   4   44.77    1.65
   0  -2  -4   45.70    1.81
   0  -2  -4   43.84    1.98
   0  -2  -4   50.80    1.85
   0   2   4   50.41    1.81
   0  -2  -5    7.81    0.72
   0  -2  -5    6.79    0.58
   0  -2  -5    7.77    0.60
   0  -2  -5    7.75    0.61
   0  -2  -6   17.87    1.07
   0  -2  -6   21.80    1.28
   0  -2  -6   17.97    1.09
   0  -2  -6   21.83    1.17
   0  -2  -7  116.03    4.17
   0  -2  -7  113.65    4.16
   0  -2  -8  565.32   17.61
   0  -2  -8  584.43   17.63
   0  -2  -9    0.74    0.28
   0  -2  -9    0.92    0.37
   0  -2 -10   14.51    1.23
   0  -2 -10   13.47    1.20
   0  -2 -11   18.35    1.40
   0  -2 -11   16.70    1.39
   0  -2 -11   18.06    1.48
   0  -2 -12  172.32    6.10
   0  -2 -12  169.29    6.09
   0   2  12  165.60    5.88
   0  -2 -12  174.80    6.54
   0  -2 -12  165.14    6.52
   0  -2 -13    8.68    0.96
   0  -2 -13    9.06    0.99
   0   2  13    9.94    0.91
   0  -2 -13   10.57    1.23
   0  -2 -13   11.04    1.27
   0  -2 -14   30.19    1.90
   0  -2 -14   30.86    1.92
   0   2  14   27.58    1.70
   0  -2 -14   29.09    2.16
   0  -2 -14   24.63    2.07
   0   2  15    2.21    0.49
   0  -2 -15    1.62    0.53
   0  -2 -15    2.70    0.60
   0  -2 -15    1.92    0.62
   0   2  16   10.52    1.05
   0  -2 -16   10.77    1.17
   0   2  17    1.59    0.46
   0  -2 -17    0.55    0.44
   0  -2 -17    1.15    0.46
   0  -2 -18    0.10    0.33
   0  -2 -18    0.43    0.39
   0  -2 -19    0.80    0.43
   0  -2 -19    1.15    0.40
   0  -2 -20    1.42    0.41
   0  -2 -21   -0.12    0.22
   0   3 -20    2.04    0.41
   0   3 -19    0.66    0.31
   0   3 -18    3.54    0.68
   0   3 -17    3.51    0.67
   0   3 -16   17.89    1.50
   0   3 -15    4.29    0.76
   0  -3  14   66.18    3.00
   0   3 -14   58.27    3.52
   0   3 -13    5.63    0.83
   0   3 -13    5.59    0.75
   0   3 -13    3.11    0.75
   0   3 -12   38.04    2.10
   0   3 -12   31.28    1.83
   0   3 -12   33.89    2.29
   0   3 -11   19.91    1.40
   0   3 -11   19.15    1.30
   0  -3  11   23.08    1.77
   0   3 -11   20.15    1.61
   0  -3  10   15.10    1.34
   0   3 -10   14.81    1.29
   0  -3   9   36.55    2.14
   0   3  -9   39.73    2.14
   0   3  -8   15.76    1.16
   0  -3   8   14.00    1.15
   0  -3   7   32.89    1.78
   0   3  -7   32.36    1.72
   0   3  -6    0.46    0.20
   0  -3   6    0.56    0.24
   0   3  -5  201.83    6.48
   0  -3   5  202.21    6.66
   0  -3   5  215.89    6.75
   0   3  -4 1176.21   35.09
   0  -3   4 1173.66   35.30
   0  -3   4 1183.14   35.24
   0   3  -4 1187.67   35.02
   0  -3   3    8.07    0.60
   0  -3   3    8.22    0.57
   0  -3   2  470.67   13.85
   0   3  -2  469.23   13.82
   0  -3   2  461.45   13.59
   0   3  -1    8.48    0.45
   0   3  -1    8.20    0.50
   0  -3   1    8.20    0.33
   0   3   0  569.18   16.96
   0   3   0  581.62   16.96
   0  -3   0  578.51   16.80
   0  -3  -1    4.43    0.27
   0   3   1    5.52    0.37
   0  -3  -2  185.33    5.80
   0  -3  -2  187.35    5.66
   0   3   2  184.29    5.65
   0  -3  -2  183.63    5.75
   0  -3  -3    0.62    0.18
   0  -3  -3    0.22    0.15
   0  -3  -3    0.55    0.16
   0   3   3    0.06    0.09
   0  -3  -4 3082.42   87.82
   0   3   4 3023.97   87.64
   0  -3  -4 3067.59   87.88
   0  -3  -4 3099.33   87.71
   0  -3  -4 3224.14   87.92
   0   3   4 3110.07   87.80
   0   3   5    1.65    0.30
   0  -3  -5    0.93    0.27
   0  -3  -5    1.20    0.28
   0  -3  -5    1.71    0.48
   0   3   5    1.53    0.23
   0  -3  -6  270.66    8.44
   0  -3  -6  242.25    8.04
   0   3   6  246.33    7.99
   0  -3  -6  257.81    8.11
   0  -3  -7   97.49    3.80
   0  -3  -7  112.92    4.15
   0  -3  -7  100.19    3.80
   0   3   7   99.61    3.75
   0  -3  -7  106.33    3.85
   0  -3  -8  265.26    8.37
   0  -3  -8  243.80    8.31
   0  -3  -8  251.46    8.35
   0   3   8  247.20    8.24
   0  -3  -9    4.82    0.67
   0   3   9    4.96    0.65
   0  -3  -9    4.32    0.65
   0  -3 -10   16.84    1.33
   0  -3 -10   14.82    1.26
   0  -3 -11   30.32    1.96
   0  -3 -11   29.79    1.96
   0  -3 -12   59.25    2.82
   0  -3 -12   67.65    2.95
   0  -3 -12   62.24    3.16
   0  -3 -12   63.92    3.21
   0  -3 -12   57.11    3.13
   0  -3 -13    6.54    0.86
   0   3  13    5.94    0.73
   0  -3 -13    6.54    0.96
   0  -3 -13    6.49    0.83
   0  -3 -13    5.96    0.94
   0  -3 -14    6.38    0.88
   0   3  14    6.36    0.78
   0  -3 -14    5.22    0.92
   0  -3 -14    5.61    0.82
   0  -3 -14    3.60    0.80
   0   3  15    4.21    0.66
   0  -3 -15    4.32    0.77
   0  -3 -15    4.00    0.84
   0  -3 -15    4.05    0.74
   0   3  16    0.48    0.28
   0  -3 -16   -0.11    0.35
   0  -3 -16    0.12    0.33
   0   3  17    0.09    0.23
   0  -3 -17    0.11    0.41
   0  -3 -17    0.46    0.42
   0  -3 -18   22.81    1.67
   0  -3 -18   25.18    1.73
   0  -3 -19   -0.27    0.36
   0  -3 -19   -0.09    0.25
   0  -3 -20   13.71    1.12
   0  -3 -20   16.18    1.16
   0  -3 -21    0.06    0.21
   0   4 -20   28.84    1.50
   0   4 -19    0.23    0.28
   0   4 -18    0.09    0.29
   0   4 -17    2.95    0.67
   0   4 -16    0.68    0.46
   0  -4  15    1.10    0.41
   0   4 -15    1.39    0.57
   0  -4  14   37.03    2.09
   0   4 -14   39.93    2.35
   0  -4  13    2.89    0.58
   0   4 -13    2.04    0.59
   0   4 -13    1.54    0.60
   0  -4  12   89.51    3.71
   0   4 -12   97.55    3.99
   0   4 -12   89.63    4.32
   0  -4  12   89.60    4.43
   0   4 -11   40.14    2.19
   0  -4  11   39.49    2.04
   0   4 -11   41.30    2.11
   0   4 -11   43.67    2.56
   0  -4  11   41.81    2.61
   0   4 -10   11.55    1.00
   0   4 -10    9.53    0.87
   0  -4  10   10.31    1.17
   0   4 -10    9.30    1.06
   0   4  -9    0.10    0.25
   0  -4   9    0.22    0.31
   0  -4   8  274.92    9.32
   0   4  -8  276.45    9.24
   0  -4   7   16.97    1.26
   0   4  -6   49.55    2.14
   0  -4   6   56.01    2.42
   0   4  -5  253.07    8.05
   0  -4   5  260.15    8.27
   0  -4   5  253.79    8.22
   0   4  -4 1079.75   32.23
   0  -4   4 1111.48   32.43
   0  -4   4 1105.17   32.37
   0   4  -3    0.27    0.19
   0  -4   3    0.18    0.22
   0  -4   3    0.17    0.20
   0   4  -2 1085.47   32.08
   0  -4   2 1105.63   32.07
   0   4  -1   13.94    0.78
   0   4  -1   14.42    0.70
   0   4   0 1067.10   30.69
   0   4   0 1064.36   30.67
   0  -4   0 1031.09   30.44
   0  -4  -1   21.98    0.88
   0   4   1   25.82    1.07
   0  -4  -2 1228.29   36.58
   0  -4  -2 1297.37   36.41
   0   4   2 1244.25   36.41
   0  -4  -2 1217.73   36.53
   0  -4  -3    0.43    0.20
   0  -4  -3    0.09    0.14
   0   4   3    0.03    0.11
   0  -4  -3   -0.04    0.15
   0  -4  -4   32.48    1.49
   0  -4  -4   33.33    1.38
   0  -4  -4   32.26    1.53
   0  -4  -5   50.62    2.22
   0  -4  -5   53.48    2.59
   0  -4  -5   59.74    2.36
   0  -4  -5   60.90    2.31
   0  -4  -6    5.41    0.60
   0  -4  -6    8.05    0.88
   0   4   6    7.76    0.67
   0  -4  -6    7.64    0.70
   0  -4  -7  149.50    5.46
   0  -4  -7  140.49    5.07
   0  -4  -7  145.85    5.08
   0   4   7  136.69    4.94
   0  -4  -8   54.12    2.57
   0  -4  -8   55.05    2.59
   0  -4  -8   56.01    2.59
   0  -4  -9   31.48    1.86
   0  -4  -9   33.33    1.89
   0  -4  -9   31.38    1.86
   0  -4 -10   55.72    2.84
   0  -4 -10   60.01    2.90
   0  -4 -11    2.26    0.55
   0  -4 -11    2.98    0.63
   0  -4 -12  170.23    6.11
   0  -4 -12  164.35    6.04
   0  -4 -12  167.72    6.50
   0  -4 -12  164.23    6.48
   0  -4 -13   26.26    1.78
   0  -4 -13   29.42    1.88
   0  -4 -13   31.06    2.14
   0  -4 -13   29.71    2.14
   0  -4 -13   27.19    2.08
   0  -4 -14   18.50    1.48
   0  -4 -14   18.04    1.46
   0   4  14   16.68    1.29
   0  -4 -14   16.98    1.65
   0  -4 -14   13.07    1.48
   0  -4 -15    6.81    0.94
   0   4  15    5.44    0.76
   0  -4 -15    6.05    1.01
   0  -4 -15    5.18    0.83
   0  -4 -15    5.97    1.04
   0  -4 -16   68.80    3.34
   0  -4 -16   67.53    3.33
   0   4  16   68.54    3.16
   0  -4 -17    1.47    0.51
   0  -4 -17    1.47    0.57
   0   4  17    0.76    0.32
   0  -4 -18   26.39    1.80
   0  -4 -18   25.56    1.76
   0   4  18   24.95    1.61
   0  -4 -19   -0.18    0.30
   0  -4 -19   -0.09    0.27
   0  -4 -20    2.48    0.51
   0  -4 -20    2.04    0.45
   0  -4 -21    0.11    0.20
   0   5 -20    0.85    0.25
   0   5 -19    0.40    0.26
   0   5 -18    2.13    0.51
   0   5 -17    1.59    0.51
   0   5 -16   -0.11    0.31
   0  -5  16    0.09    0.27
   0   5 -15    1.26    0.53
   0  -5  15    0.56    0.37
   0   5 -14   67.26    3.33
   0  -5  14   69.95    3.17
   0   5 -13   67.52    3.69
   0   5 -13   68.42    3.25
   0  -5  13   62.38    3.00
   0  -5  12    8.37    1.21
   0   5 -12    7.42    1.08
   0   5 -12    8.39    0.99
   0  -5  12    7.55    0.87
   0  -5  11    1.35    0.56
   0   5 -11    1.77    0.57
   0   5 -11    2.09    0.56
   0  -5  11    0.49    0.35
   0  -5  10    3.53    0.75
   0   5 -10    4.90    0.83
   0   5 -10    5.67    0.75
   0  -5  10    6.49    0.73
   0   5  -9    3.08    0.60
   0  -5   9    3.73    0.71
   0  -5   8    4.24    0.76
   0  -5   7   11.27    1.07
   0   5  -6  128.17    4.48
   0  -5   6  121.87    4.64
   0  -5   6  123.42    4.70
   0   5  -5  125.01    4.36
   0  -5   5  124.97    4.54
   0  -5   5  119.59    4.48
   0   5  -4    0.31    0.21
   0  -5   4    2.39    0.45
   0   5  -3   70.83    2.68
   0  -5   3   67.67    2.69
   0  -5   3   69.97    2.76
   0   5  -2   15.02    0.95
   0  -5   2   22.71    1.08
   0   5  -1  253.33    7.90
   0  -5   1  251.22    7.80
   0   5   0   14.66    0.87
   0   5   0   16.81    0.92
   0   5   1   23.12    1.14
   0   5   1   24.94    1.19
   0  -5  -2 1437.82   41.61
   0   5   2 1407.25   41.46
   0  -5  -3   14.30    0.91
   0  -5  -3   14.34    0.95
   0   5   3   15.20    0.83
   0  -5  -4  412.94   12.80
   0   5   4  405.69   12.57
   0  -5  -4  441.73   12.93
   0  -5  -5    6.25    0.71
   0  -5  -5    5.13    0.81
   0  -5  -5    8.11    0.72
   0  -5  -5    7.01    0.66
   0  -5  -6    1.51    0.47
   0  -5  -6    1.05    0.29
   0  -5  -7   15.37    1.34
   0  -5  -7   15.52    1.15
   0  -5  -8  116.37    4.64
   0  -5  -8  128.93    5.10
   0  -5  -9   37.41    2.11
   0  -5  -9   35.33    2.07
   0  -5  -9   36.78    2.11
   0  -5 -10   37.28    2.18
   0  -5 -10   37.68    2.20
   0  -5 -10   34.07    2.12
   0  -5 -11    7.93    0.89
   0  -5 -11    6.35    0.76
   0  -5 -11    9.09    1.07
   0  -5 -11    8.04    1.02
   0  -5 -12   30.84    1.88
   0  -5 -12   29.85    1.82
   0  -5 -12   30.27    2.13
   0  -5 -12   27.64    2.06
   0  -5 -13   20.67    1.57
   0  -5 -13   19.66    1.49
   0  -5 -13   20.86    1.79
   0  -5 -14    7.32    0.98
   0   5  14    8.23    0.90
   0  -5 -14    8.14    1.13
   0  -5 -14    6.26    1.03
   0  -5 -14    7.87    0.98
   0  -5 -15    1.69    0.52
   0  -5 -15    0.58    0.42
   0   5  15    1.27    0.42
   0  -5 -16    3.66    0.70
   0  -5 -16    3.05    0.69
   0   5  16    3.05    0.58
   0  -5 -17   17.17    1.49
   0  -5 -17   19.72    1.59
   0   5  17   19.81    1.45
   0  -5 -18    0.51    0.37
   0  -5 -18    0.53    0.40
   0   5  18    0.35    0.29
   0  -5 -19    0.09    0.28
   0  -5 -19    0.37    0.33
   0   5  19    0.23    0.21
   0  -5 -20    1.57    0.40
   0  -5 -21    0.06    0.16
   0  -5 -21   -0.05    0.21
   0   6 -19   -0.06    0.21
   0   6 -18   13.41    1.09
   0   6 -17    0.09    0.27
   0   6 -16    2.18    0.57
   0  -6  16    2.04    0.50
   0   6 -15    1.12    0.48
   0  -6  15    2.14    0.52
   0   6 -14   11.92    1.25
   0  -6  14   14.07    1.23
   0   6 -13    3.61    0.75
   0  -6  13    3.98    0.70
   0   6 -12    4.53    0.89
   0  -6  12    5.57    1.03
   0   6 -12    4.42    0.77
   0  -6  12    4.03    0.69
   0   6 -11    9.28    1.21
   0  -6  11    8.62    1.22
   0   6 -11    9.45    1.04
   0  -6  11    9.30    0.96
   0   6 -10   44.86    2.74
   0  -6  10   49.91    2.97
   0   6 -10   51.36    2.54
   0  -6  10   48.74    2.39
   0  -6   9    0.27    0.36
   0   6  -9    0.60    0.38
   0   6  -9    1.42    0.44
   0  -6   9    0.98    0.37
   0  -6   8    2.03    0.57
   0  -6   7   30.90    1.95
   0   6  -6    6.44    0.70
   0  -6   6    5.05    0.74
   0  -6   6    5.60    0.75
   0  -6   5   13.86    1.15
   0  -6   5   12.36    1.04
   0   6  -4  933.13   28.23
   0  -6   4  933.47   28.34
   0  -6   4  982.73   28.47
   0   6  -3   11.81    0.89
   0  -6   3   14.72    1.06
   0  -6   3   14.65    1.01
   0  -6   3   10.93    1.01
   0  -6   2   56.87    2.23
   0   6  -2   47.27    2.14
   0  -6   1   25.79    1.28
   0   6  -1   28.59    1.40
   0   6   0    3.31    0.46
   0   6   0    2.84    0.38
   0   6   1    2.39    0.38
   0   6   1    1.21    0.28
   0   6   2    2.82    0.40
   0  -6  -2    3.31    0.45
   0   6   2    3.14    0.40
   0  -6  -3    0.17    0.20
   0  -6  -3   -0.06    0.21
   0  -6  -4 2397.59   67.54
   0   6   4 2255.02   67.31
   0  -6  -4 2312.91   67.65
   0  -6  -5    1.07    0.56
   0  -6  -5    0.79    0.34
   0  -6  -5    0.65    0.26
   0  -6  -5    0.16    0.30
   0  -6  -6  245.43    7.86
   0  -6  -6  242.35    7.96
   0  -6  -7    1.40    0.38
   0  -6  -7    2.56    0.52
   0  -6  -7    2.78    0.72
   0  -6  -8  153.78    6.11
   0  -6  -8  149.94    5.66
   0  -6  -9    1.34    0.40
   0  -6  -9    1.43    0.46
   0  -6 -10   47.82    2.62
   0  -6 -10   45.79    2.58
   0  -6 -11   11.02    1.06
   0  -6 -11   12.78    1.08
   0  -6 -11   11.03    1.22
   0  -6 -12   17.16    1.39
   0  -6 -12   18.58    1.66
   0  -6 -13    1.40    0.52
   0  -6 -13    1.17    0.53
   0  -6 -13    1.54    0.48
   0  -6 -14   36.46    2.26
   0  -6 -14   39.00    2.27
   0  -6 -14   34.89    2.51
   0  -6 -15    0.79    0.42
   0   6  15    1.59    0.47
   0  -6 -15    1.30    0.52
   0   6  16   29.10    1.87
   0  -6 -16   30.41    2.00
   0  -6 -16   34.70    2.15
   0  -6 -17    4.31    0.74
   0   6  17    4.65    0.68
   0  -6 -17    4.66    0.81
   0  -6 -18    4.99    0.75
   0   6  18    5.61    0.73
   0  -6 -18    5.82    0.84
   0  -6 -19    0.78    0.32
   0  -6 -19   -0.09    0.33
   0   6  19    0.37    0.26
   0  -6 -20    1.74    0.42
   0  -6 -21   -0.16    0.21
   0   7 -18    1.42    0.36
   0   7 -17   -0.16    0.28
   0  -7  17    0.13    0.22
   0   7 -16    0.10    0.28
   0  -7  16    0.16    0.24
   0   7 -15    1.06    0.45
   0  -7  15    1.00    0.40
   0   7 -14    5.39    0.84
   0  -7  14    4.29    0.70
   0   7 -13   34.81    2.20
   0  -7  13   35.71    2.11
   0   7 -12    4.44    0.78
   0  -7  12    1.49    0.52
   0   7 -11    1.54    0.65
   0  -7  11    2.61    0.73
   0   7 -11    3.80    0.70
   0  -7  11    2.39    0.55
   0   7 -10   54.33    3.11
   0  -7  10   56.32    3.31
   0   7 -10   59.08    2.83
   0  -7  10   50.48    2.59
   0   7  -9    1.46    0.50
   0  -7   9    2.95    0.74
   0   7  -9    2.44    0.51
   0  -7   9    3.86    0.62
   0  -7   8   18.33    1.61
   0   7  -8   15.99    1.24
   0  -7   8   20.06    1.33
   0  -7   7   29.02    1.97
   0   7  -6  214.11    7.48
   0  -7   6  230.99    7.91
   0  -7   6  215.92    7.77
   0   7  -5   33.42    1.86
   0  -7   5   36.24    2.06
   0  -7   5   39.76    2.14
   0   7  -4 1307.41   38.78
   0  -7   4 1265.98   38.88
   0  -7   4 1358.37   39.04
   0  -7   3    7.80    0.85
   0  -7   3    4.78    0.81
   0   7  -2   21.08    1.28
   0  -7   2   23.21    1.63
   0   7  -1   32.50    1.66
   0   7   0   18.55    1.14
   0   7   0   16.83    1.09
   0   7   1    1.99    0.45
   0   7   1    0.06    0.18
   0   7   2    1.62    0.35
   0   7   2    2.21    0.38
   0  -7  -2    1.82    0.41
   0   7   3   80.30    3.05
   0  -7  -3   74.88    3.18
   0   7   3   78.44    2.97
   0  -7  -3   71.34    3.07
   0  -7  -4 1718.14   52.51
   0  -7  -4 1801.47   52.38
   0   7   4 1781.68   52.00
   0  -7  -4 1797.58   52.26
   0  -7  -5   14.97    1.11
   0  -7  -5   10.18    1.20
   0  -7  -5   14.84    1.15
   0  -7  -5   11.60    1.12
   0  -7  -6  180.25    6.20
   0  -7  -6  189.29    6.40
   0  -7  -7   19.52    1.39
   0  -7  -7   20.24    1.76
   0  -7  -7   20.89    1.50
   0  -7  -8   63.94    3.43
   0  -7  -8   61.36    3.02
   0  -7  -9   14.48    1.54
   0  -7  -9   15.06    1.35
   0  -7 -10  120.94    4.86
   0  -7 -10  130.14    5.38
   0  -7 -10  136.17    5.47
   0  -7 -10  133.72    5.01
   0  -7 -11    2.40    0.52
   0  -7 -11    2.76    0.66
   0  -7 -11    3.21    0.69
   0  -7 -11    2.49    0.59
   0  -7 -12  210.32    7.49
   0  -7 -12  216.91    7.65
   0  -7 -13    5.47    0.90
   0  -7 -14 1060.85   32.31
   0  -7 -15    3.48    0.74
   0   7  16   31.02    1.92
   0  -7 -16   30.70    2.05
   0   7  17    3.65    0.65
   0  -7 -17    4.15    0.75
   0   7  18    0.67    0.32
   0  -7 -18    0.91    0.44
   0  -7 -19    2.08    0.48
   0   7  19    2.19    0.44
   0  -7 -19    2.05    0.44
   0  -7 -20    0.41    0.30
   0  -7 -20    0.12    0.19
   0  -7 -21    0.49    0.22
   0   8 -18    5.30    0.56
   0   8 -17    3.13    0.51
   0  -8  17    3.13    0.46
   0   8 -16    1.11    0.39
   0  -8  16    0.66    0.31
   0   8 -15   -0.20    0.36
   0  -8  15    0.09    0.24
   0   8 -14    0.43    0.35
   0  -8  14   -0.10    0.30
   0   8 -13    2.90    0.67
   0  -8  13    3.03    0.63
   0   8 -12    4.15    0.75
   0  -8  12    4.52    0.76
   0   8 -11    1.53    0.52
   0  -8  11    0.10    0.45
   0  -8  10   25.51    2.20
   0   8 -10   25.19    2.08
   0   8 -10   28.68    1.85
   0  -8  10   23.76    1.66
   0  -8   9    4.21    0.88
   0   8  -9    5.24    0.77
   0  -8   9    4.35    0.70
   0  -8   8    9.83    1.27
   0   8  -8   12.27    1.10
   0  -8   8   12.84    1.11
   0  -8   7   13.41    1.40
   0   8  -7   12.96    1.10
   0  -8   7   12.51    1.08
   0  -8   6   49.50    2.74
   0  -8   6   54.08    2.85
   0   8  -6   48.00    2.51
   0  -8   6   51.56    2.39
   0  -8   5   31.74    2.03
   0  -8   5   33.23    2.09
   0   8  -5   33.83    1.93
   0  -8   4    1.00    0.46
   0   8  -4    0.59    0.38
   0  -8   3   64.92    3.23
   0  -8   3   71.74    3.19
   0   8  -3   68.63    2.98
   0   8  -2   35.69    1.90
   0  -8   2   35.91    2.20
   0   8  -1   38.66    1.93
   0  -8   1   34.19    2.17
   0   8   0  125.59    4.54
   0  -8   0  118.46    4.99
   0  -8  -1   24.41    1.77
   0  -8  -1   22.96    1.49
   0   8   1   24.58    1.42
   0   8   1   23.30    1.49
   0  -8  -2  429.78   14.89
   0  -8  -2  467.16   14.57
   0   8   2  460.18   14.35
   0   8   2  485.64   14.45
   0  -8  -3   14.19    1.34
   0  -8  -3   17.18    1.29
   0   8   3   16.07    1.09
   0  -8  -3   16.28    1.22
   0  -8  -4  346.95   12.16
   0  -8  -4  384.24   12.02
   0   8   4  364.92   11.59
   0  -8  -4  374.54   11.84
   0  -8  -5    0.95    0.38
   0  -8  -5    0.27    0.53
   0  -8  -5    0.67    0.31
   0  -8  -5    1.01    0.42
   0  -8  -6  304.40    9.83
   0  -8  -6  266.86   10.32
   0  -8  -6  311.84   10.02
   0  -8  -6  282.61    9.98
   0  -8  -7    3.04    0.59
   0  -8  -7    3.20    0.84
   0  -8  -7    2.93    0.59
   0  -8  -8    3.74    0.90
   0  -8  -8    4.18    0.71
   0  -8  -9    0.66    0.56
   0  -8  -9    1.24    0.47
   0  -8  -9    0.42    0.33
   0  -8  -9    0.68    0.31
   0  -8 -10    0.27    0.33
   0  -8 -10    0.17    0.51
   0  -8 -10    0.27    0.34
   0  -8 -10   -0.09    0.28
   0  -8 -11    0.14    0.33
   0  -8 -11    0.19    0.31
   0  -8 -11    0.10    0.29
   0  -8 -12 1295.74   40.31
   0  -8 -12 1407.26   40.54
   0  -8 -13   61.35    3.11
   0  -8 -14  129.67    5.31
   0  -8 -15    0.24    0.39
   0   8  16   32.06    1.96
   0  -8 -16   33.26    2.13
   0   8  17    0.09    0.27
   0  -8 -17   -0.11    0.37
   0   8  18    1.76    0.41
   0  -8 -18    3.31    0.64
   0  -8 -19    0.33    0.30
   0   8  19    0.07    0.19
   0  -8 -19    0.07    0.21
   0  -8 -20    8.96    0.80
   0   8  20    7.86    0.67
   0  -8 -20    8.10    0.72
   0   9 -17    2.61    0.42
   0  -9  17    2.36    0.38
   0   9 -16    7.17    0.77
   0  -9  16    6.57    0.70
   0   9 -15    0.43    0.32
   0  -9  15    0.70    0.30
   0   9 -14    3.84    0.69
   0  -9  14    3.60    0.62
   0   9 -13    3.60    0.69
   0  -9  13    4.24    0.70
   0   9 -12    7.60    0.97
   0  -9  12    6.53    0.87
   0   9 -11    4.64    0.77
   0  -9  11    1.68    0.53
   0   9 -10   -0.11    0.36
   0  -9  10    0.42    0.38
   0  -9   9    1.57    0.62
   0   9  -9    2.37    0.58
   0  -9   9    1.91    0.51
   0  -9   8    1.31    0.55
   0   9  -8    1.84    0.50
   0  -9   8    1.34    0.47
   0  -9   7   14.49    1.54
   0   9  -7   13.58    1.20
   0  -9   7   10.32    1.03
   0  -9   6  154.80    6.44
   0  -9   6  176.54    6.68
   0  -9   6  175.38    6.15
   0  -9   6  162.66    5.95
   0   9  -6  158.68    6.18
   0  -9   5   28.74    2.00
   0  -9   5   25.62    1.89
   0  -9   5   29.25    1.77
   0  -9   5   28.99    1.68
   0   9  -5   24.86    1.74
   0  -9   4   21.21    1.64
   0   9  -4   22.25    1.56
   0  -9   4   21.80    1.39
   0  -9   3  135.10    5.21
   0   9  -3  122.26    4.89
   0  -9   2    2.84    0.76
   0   9  -2    1.14    0.39
   0  -9   1    3.91    0.79
   0   9  -1    3.79    0.60
   0  -9   0   21.16    1.78
   0   9   0   22.07    1.47
   0  -9  -1   26.15    1.95
   0   9   1   27.13    1.62
   0  -9  -1   25.91    1.69
   0  -9  -2   -0.13    0.44
   0  -9  -2    0.71    0.33
   0   9   2    0.54    0.26
   0  -9  -2    0.94    0.36
   0  -9  -3    1.31    0.55
   0  -9  -3    1.65    0.44
   0   9   3    2.08    0.43
   0  -9  -3    1.32    0.39
   0  -9  -4   15.40    1.53
   0  -9  -4   19.53    1.50
   0   9   4   18.01    1.27
   0  -9  -4   22.10    1.51
   0  -9  -5    0.10    0.23
   0  -9  -5    0.46    0.57
   0  -9  -5    0.22    0.27
   0  -9  -5    0.26    0.40
   0  -9  -6   40.45    2.24
   0  -9  -6   32.52    2.50
   0  -9  -6   37.72    2.28
   0  -9  -6   33.92    2.27
   0  -9  -7    0.11    0.25
   0  -9  -7    0.24    0.28
   0  -9  -7    0.17    0.54
   0  -9  -7    0.24    0.30
   0  -9  -8   57.27    2.96
   0  -9  -8   51.72    3.28
   0  -9  -8   56.18    3.02
   0  -9  -8   50.43    2.56
   0  -9  -8   56.33    2.63
   0  -9  -9   -0.18    0.55
   0  -9  -9   -0.14    0.31
   0  -9  -9    0.09    0.28
   0  -9  -9    0.09    0.29
   0  -9 -10    4.25    1.06
   0  -9 -10    2.89    0.68
   0  -9 -10    2.60    0.58
   0  -9 -10    2.90    0.61
   0  -9 -11   22.01    1.91
   0  -9 -11   21.48    1.58
   0  -9 -11   20.36    1.60
   0  -9 -12  124.73    5.03
   0  -9 -12  122.08    5.57
   0  -9 -12  129.38    5.17
   0  -9 -13   15.07    1.34
   0  -9 -13   14.45    1.42
   0  -9 -14    8.32    1.07
   0  -9 -15   17.89    1.54
   0   9  16    0.29    0.28
   0  -9 -16    0.23    0.34
   0   9  17   -0.17    0.23
   0  -9 -17    0.10    0.32
   0   9  18   -0.07    0.21
   0  -9 -18    0.18    0.32
   0   9  19    5.75    0.62
   0  -9 -19    5.81    0.71
   0   9  20    0.44    0.18
   0  -9 -20    0.94    0.25
   0  10 -16    6.41    0.65
   0 -10  16    6.82    0.62
   0  10 -15    0.15    0.27
   0 -10  15    0.34    0.28
   0  10 -14    1.04    0.37
   0 -10  14    1.95    0.46
   0  10 -13    1.36    0.47
   0 -10  13    1.30    0.41
   0  10 -12    2.19    0.58
   0 -10  12    1.21    0.45
   0  10 -11    3.89    0.73
   0 -10  11    4.65    0.74
   0  10 -10   10.64    1.13
   0 -10  10    9.77    1.06
   0  10  -9    1.60    0.49
   0 -10   9    0.43    0.36
   0 -10   8   20.23    1.96
   0  10  -8   24.43    1.69
   0 -10   8   22.71    1.63
   0 -10   7   20.76    1.94
   0  10  -7   19.10    1.49
   0 -10   7   20.51    1.58
   0 -10   7   16.63    1.38
   0 -10   6   31.95    2.33
   0 -10   6   31.79    2.31
   0 -10   6   33.16    2.06
   0  10  -6   32.50    2.11
   0 -10   6   31.78    1.92
   0 -10   5    4.81    0.85
   0 -10   5    3.77    0.76
   0 -10   5    3.66    0.68
   0 -10   5    4.13    0.65
   0  10  -5    4.89    0.77
   0 -10   4    4.18    0.79
   0 -10   4    5.85    0.82
   0 -10   4    4.68    0.67
   0  10  -4    5.25    0.81
   0 -10   3   16.23    1.47
   0 -10   3   16.39    1.22
   0  10  -3   14.62    1.30
   0 -10   2    1.32    0.66
   0 -10   2    1.77    0.55
   0  10  -2    0.61    0.33
   0 -10   2    0.46    0.29
   0 -10   1   15.15    1.60
   0  10  -1   17.28    1.34
   0 -10   0  173.79    6.93
   0 -10   0  164.14    6.35
   0  10   0  171.11    6.23
   0 -10  -1   16.29    1.63
   0  10   1   18.17    1.37
   0 -10  -1   19.02    1.49
   0 -10  -2   87.78    4.29
   0 -10  -2   87.00    3.96
   0  10   2   84.97    3.65
   0 -10  -2   84.66    3.82
   0 -10  -3   20.46    1.82
   0 -10  -3   19.98    1.63
   0  10   3   20.97    1.47
   0 -10  -3   22.57    1.64
   0 -10  -4   45.73    2.57
   0 -10  -4   49.41    2.73
   0 -10  -4   50.04    2.97
   0 -10  -5   10.53    1.12
   0 -10  -5    9.48    0.94
   0 -10  -5   13.45    1.34
   0 -10  -5   10.72    1.31
   0 -10  -6   28.71    1.93
   0 -10  -6   29.45    2.06
   0 -10  -6   27.02    1.67
   0 -10  -6   29.49    2.17
   0 -10  -7    1.58    0.50
   0 -10  -7    0.54    0.36
   0 -10  -7    1.60    0.77
   0 -10  -7    2.30    0.51
   0 -10  -8    1.03    0.43
   0 -10  -8    0.93    0.40
   0 -10  -8    0.70    0.46
   0 -10  -8    0.55    0.57
   0 -10  -8    0.74    0.36
   0 -10  -9    5.76    0.96
   0 -10  -9    7.75    0.93
   0 -10  -9    7.39    1.27
   0 -10  -9    6.76    0.88
   0 -10 -10    2.93    0.86
   0 -10 -10    3.28    0.65
   0 -10 -10    3.08    0.76
   0 -10 -10    2.22    0.58
   0 -10 -11    6.38    1.06
   0 -10 -11    7.24    0.93
   0 -10 -11    5.80    0.87
   0 -10 -12    2.18    0.54
   0 -10 -12    1.16    0.54
   0 -10 -13    0.66    0.44
   0 -10 -13    1.31    0.53
   0 -10 -14    9.30    1.13
   0 -10 -15    4.29    0.79
   0 -10 -16   20.11    1.58
   0  10  17    0.24    0.24
   0 -10 -17   -0.10    0.33
   0  10  18    1.89    0.40
   0 -10 -18    3.04    0.57
   0  10  19    0.32    0.20
   0 -10 -20    9.39    0.68
   0 -11  15    0.66    0.26
   0  11 -15    1.13    0.31
   0 -11  14    3.21    0.52
   0  11 -14    1.50    0.40
   0 -11  13    0.33    0.30
   0  11 -13    0.84    0.34
   0 -11  12   -0.09    0.33
   0  11 -12   -0.09    0.32
   0 -11  11    3.66    0.68
   0  11 -11    4.86    0.76
   0 -11  10    6.18    0.86
   0  11 -10    7.99    0.97
   0 -11   9   29.50    1.93
   0  11  -9   29.30    1.92
   0 -11   8    0.43    0.37
   0  11  -8    0.10    0.31
   0 -11   8    0.46    0.38
   0 -11   7    0.18    0.41
   0 -11   7    0.11    0.32
   0 -11   7    0.12    0.41
   0  11  -7    0.91    0.47
   0 -11   6   50.98    3.12
   0 -11   6   45.30    2.98
   0  11  -6   47.33    2.77
   0 -11   6   50.35    2.61
   0 -11   6   50.28    2.72
   0 -11   5    7.02    1.08
   0 -11   5    7.14    1.08
   0 -11   5    8.64    0.97
   0  11  -5    9.05    1.09
   0 -11   5    6.26    0.92
   0 -11   4   56.80    3.22
   0 -11   4   58.07    3.23
   0 -11   4   56.37    2.73
   0  11  -4   51.21    2.90
   0 -11   4   55.22    2.86
   0 -11   3   29.20    2.11
   0 -11   3   28.24    1.86
   0  11  -3   26.41    1.88
   0 -11   3   25.86    1.68
   0 -11   2    0.16    0.40
   0 -11   2    0.27    0.31
   0  11  -2    0.23    0.28
   0 -11   2    0.17    0.24
   0 -11   1   11.28    1.43
   0 -11   1   12.21    1.27
   0 -11   1   13.48    1.35
   0  11  -1   10.13    1.10
   0 -11   1   11.18    1.02
   0 -11   0    7.02    1.21
   0 -11   0    7.58    0.83
   0  11   0    8.99    1.01
   0 -11   0    8.09    1.04
   0 -11  -1    0.17    0.50
   0  11   1   -0.21    0.26
   0 -11  -1   -0.14    0.38
   0 -11  -1    0.12    0.31
   0 -11  -2   15.96    1.71
   0  11   2   14.00    1.27
   0 -11  -2   15.46    1.50
   0 -11  -2   17.86    1.52
   0 -11  -3    0.50    0.47
   0  11   3    1.65    0.46
   0 -11  -3    1.08    0.47
   0 -11  -3    0.49    0.33
   0 -11  -4    0.52    0.32
   0 -11  -4    0.82    0.44
   0 -11  -4    0.50    0.54
   0 -11  -4    0.37    0.35
   0 -11  -5    0.18    0.28
   0 -11  -5    0.14    0.26
   0 -11  -5    0.16    0.46
   0 -11  -5    0.13    0.24
   0 -11  -6   84.98    3.75
   0 -11  -6   96.63    4.42
   0 -11  -6   91.77    4.52
   0 -11  -6   88.74    4.15
   0 -11  -7    6.29    0.83
   0 -11  -7    5.33    0.92
   0 -11  -7    5.88    0.91
   0 -11  -8  101.00    5.04
   0 -11  -8   92.15    4.45
   0 -11  -8   88.00    3.88
   0 -11  -8   87.43    4.25
   0 -11  -9   -0.21    0.37
   0 -11  -9    0.32    0.39
   0 -11  -9   -0.20    0.52
   0 -11  -9   -0.31    0.38
   0 -11 -10   35.81    2.17
   0 -11 -10   32.58    2.43
   0 -11 -10   32.36    2.07
   0 -11 -11   -0.11    0.45
   0 -11 -11   -0.33    0.39
   0 -11 -12    0.23    0.43
   0 -11 -12   -0.11    0.36
   0 -11 -13    1.29    0.49
   0 -11 -13    1.20    0.46
   0 -11 -14   34.23    2.14
   0 -11 -14   32.62    2.07
   0 -11 -15   -0.11    0.37
   0 -11 -15   -0.10    0.29
   0 -11 -16   35.99    2.10
   0  11  17    1.52    0.37
   0  11  18    1.35    0.31
   0  11  19    3.42    0.41
   0 -11 -19    3.89    0.47
   0 -12  14    1.44    0.32
   0 -12  13   -0.14    0.23
   0  12 -13   -0.20    0.25
   0 -12  12    1.73    0.43
   0  12 -12    1.36    0.41
   0 -12  11    1.21    0.43
   0  12 -11    0.63    0.36
   0 -12  10    9.07    1.01
   0  12 -10   10.82    1.07
   0 -12   9   13.92    1.29
   0  12  -9   15.96    1.33
   0  12  -9   13.66    1.36
   0 -12   8   98.27    4.23
   0 -12   7    4.50    0.75
   0 -12   7    5.74    0.91
   0 -12   6   -0.11    0.29
   0 -12   6    0.48    0.44
   0 -12   5    2.97    0.63
   0 -12   5    2.87    0.72
   0 -12   5    2.68    0.76
   0 -12   5    2.12    0.69
   0 -12   4    0.51    0.35
   0  12  -4    0.27    0.33
   0 -12   4    0.12    0.38
   0 -12   4   -0.16    0.36
   0 -12   4    0.79    0.47
   0 -12   3   10.44    1.07
   0  12  -3   11.47    1.27
   0 -12   3   10.00    1.15
   0 -12   3   12.31    1.42
   0 -12   3   12.10    1.38
   0 -12   2    3.70    0.77
   0 -12   2    4.13    0.84
   0 -12   2    4.31    0.82
   0 -12   2    4.98    0.73
   0  12  -2    5.23    0.87
   0 -12   1   27.02    2.33
   0 -12   1   29.90    2.21
   0 -12   1   30.72    1.85
   0  12  -1   30.96    2.10
   0 -12   1   29.70    2.18
   0 -12   0   20.14    2.03
   0 -12   0   16.92    1.64
   0 -12   0   18.00    1.38
   0  12   0   19.51    1.62
   0 -12  -1  160.02    6.80
   0  12   1  149.34    6.01
   0 -12  -1  155.26    6.27
   0 -12  -1  150.17    6.35
   0 -12  -2   22.18    2.09
   0  12   2   19.57    1.61
   0 -12  -2   18.37    1.65
   0 -12  -2   21.15    1.83
   0 -12  -3    0.18    0.52
   0  12   3   -0.12    0.27
   0 -12  -3    0.14    0.31
   0 -12  -3   -0.15    0.37
   0 -12  -4   15.03    1.71
   0 -12  -4   15.23    1.49
   0 -12  -4   12.69    1.47
   0 -12  -4   13.75    1.20
   0 -12  -5    0.72    0.61
   0 -12  -5    0.46    0.41
   0 -12  -5    0.78    0.37
   0 -12  -5    0.28    0.32
   0 -12  -6    0.70    0.55
   0 -12  -6    0.31    0.36
   0 -12  -6    0.10    0.33
   0 -12  -6    0.14    0.32
   0 -12  -7   -0.10    0.34
   0 -12  -7    0.16    0.26
   0 -12  -7   -0.14    0.27
   0 -12  -8    0.16    0.30
   0 -12  -8    0.32    0.36
   0 -12  -8    0.35    0.40
   0 -12  -8    0.15    0.24
   0 -12  -9   11.51    1.19
   0 -12  -9   13.75    1.30
   0 -12 -10    3.08    0.67
   0 -12 -11   -0.11    0.41
   0 -12 -12    8.27    1.01
   0 -12 -13    3.69    0.70
   0 -12 -14    9.50    1.03
   0  12  14    8.25    0.88
   0 -12 -15    0.09    0.24
   0 -12 -16    7.99    0.84
   0  12  17    5.13    0.60
   0  12  18    0.05    0.16
   0 -13  13    0.11    0.20
   0 -13  12    1.01    0.32
   0 -13  11    0.08    0.30
   0  13 -10   12.63    1.19
   0 -13  10   11.94    1.10
   0  13  -9    3.37    0.69
   0 -13   9    3.81    0.66
   0 -13   8    2.28    0.57
   0 -13   7    0.12    0.36
   0 -13   7   -0.11    0.33
   0 -13   6   18.34    1.56
   0 -13   6   16.29    1.39
   0 -13   5    0.49    0.51
   0 -13   5    1.73    0.50
   0 -13   4   14.33    1.39
   0 -13   4   13.04    1.24
   0 -13   3    2.92    0.68
   0 -13   3    2.51    0.58
   0 -13   2   12.14    1.49
   0 -13   2   14.67    1.29
   0 -13   1  116.37    4.60
   0 -13   1  103.83    4.83
   0 -13   1   91.82    4.68
   0 -13   1  105.00    5.17
   0 -13   1   98.79    4.93
   0  13  -1   94.19    4.54
   0 -13   1  106.37    4.30
   0 -13   0   21.22    1.88
   0 -13   0   15.30    1.62
   0 -13   0   16.67    1.90
   0 -13   0   15.43    1.68
   0  13   0   16.96    1.60
   0 -13   0   17.04    1.36
   0 -13  -1   56.72    3.18
   0 -13  -1   54.49    3.52
   0  13   1   51.95    2.95
   0 -13  -1   50.83    3.19
   0 -13  -1   54.00    3.16
   0  13   2    4.93    0.83
   0 -13  -2    4.73    1.08
   0 -13  -2    4.01    0.84
   0 -13  -2    3.09    0.83
   0 -13  -3    3.34    0.91
   0 -13  -3    2.93    0.69
   0 -13  -3    3.73    0.87
   0 -13  -4    1.37    0.75
   0 -13  -4    0.59    0.39
   0 -13  -4    0.71    0.44
   0 -13  -4    0.33    0.34
   0 -13  -5    0.57    0.56
   0 -13  -5    0.29    0.28
   0 -13  -5    0.16    0.31
   0 -13  -5    0.72    0.44
   0 -13  -6   19.08    1.76
   0 -13  -6   19.83    1.62
   0 -13  -6   18.20    1.79
   0 -13  -6   17.49    1.44
   0 -13  -7    8.82    1.09
   0 -13  -7    8.70    1.02
   0 -13  -8   35.17    2.19
   0 -13  -8   30.03    1.99
   0 -13  -9    0.81    0.42
   0 -13  -9    0.55    0.44
   0 -13 -10   41.80    2.41
   0 -13 -10   43.19    2.44
   0 -13 -11   -0.21    0.40
   0 -13 -12   -0.10    0.40
   0  13  13    0.09    0.23
   0 -13 -13   -0.21    0.31
   0  13  14   -0.08    0.19
   0 -13 -14   -0.09    0.28
   0 -13 -15    1.23    0.39
   0  13  16    0.26    0.21
   0 -13 -16    0.41    0.25
   0  13  17    2.57    0.39
   0  13  18    4.77    0.45
   0 -14  12    0.10    0.16
   0 -14  11   -0.13    0.20
   0 -14  10    2.38    0.47
   0  14 -10    2.19    0.50
   0 -14   9    2.02    0.48
   0  14  -9    1.57    0.47
   0 -14   8    2.03    0.50
   0  14  -8    2.17    0.57
   0 -14   7   -0.10    0.28
   0 -14   6   22.37    1.61
   0 -14   6   21.26    1.66
   0 -14   5    2.51    0.59
   0 -14   5    2.26    0.64
   0 -14   4    0.11    0.31
   0 -14   4    0.12    0.46
   0 -14   3    4.40    0.74
   0 -14   3    4.04    0.81
   0 -14   2   21.09    1.60
   0 -14   2   26.45    1.92
   0 -14   1  121.09    4.94
   0 -14   1  130.29    5.25
   0 -14   0  173.53    6.63
   0 -14  -1   41.84    2.47
   0 -14  -2   17.98    1.53
   0 -14  -3    4.54    0.83
   0 -14  -4    8.29    1.07
   0 -14  -5    1.97    0.58
   0 -14  -5    0.74    0.41
   0 -14  -6    0.49    0.43
   0 -14  -6    0.32    0.41
   0 -14  -7    1.57    0.57
   0 -14  -7    1.71    0.52
   0 -14  -8  101.34    4.37
   0 -14  -8   94.90    4.15
   0 -14  -9    2.14    0.58
   0 -14  -9    1.48    0.50
   0 -14 -10   84.07    3.83
   0 -14 -10   95.51    3.99
   0 -14 -11    4.88    0.75
   0 -14 -12   25.96    1.71
   0 -14 -12   27.31    1.80
   0  14  13    0.16    0.24
   0 -14 -13    0.09    0.31
   0  14  14    0.82    0.30
   0 -14 -14    1.31    0.38
   0  14  15    0.17    0.18
   0 -14 -15    0.56    0.27
   0  14  16   10.97    0.80
   0 -14 -16    9.69    0.80
   0  14  17    0.19    0.15
   0 -15  11    2.70    0.37
   0 -15  10    0.51    0.25
   0  15 -10    0.83    0.28
   0 -15   9    4.27    0.57
   0  15  -9    3.86    0.59
   0 -15   8    0.46    0.28
   0  15  -8   -0.09    0.28
   0 -15   7    5.69    0.73
   0  15  -7    5.78    0.81
   0 -15   6    0.90    0.37
   0 -15   5    5.09    0.74
   0 -15   5    5.73    0.84
   0 -15   4    3.10    0.59
   0 -15   4    2.15    0.62
   0 -15   3    0.39    0.35
   0 -15   3    0.12    0.39
   0 -15   2    5.31    0.77
   0 -15   2    7.92    1.04
   0 -15   1    9.46    1.01
   0 -15   1   11.88    1.26
   0 -15   0    2.72    0.70
   0 -15  -1    0.12    0.44
   0 -15  -2   10.24    1.15
   0 -15  -2    6.56    0.93
   0 -15  -3    1.80    0.59
   0 -15  -3    0.81    0.50
   0 -15  -4    1.88    0.58
   0 -15  -5    0.71    0.45
   0 -15  -6    6.95    0.98
   0 -15  -6    4.78    0.77
   0 -15  -7    0.23    0.39
   0 -15  -7    0.10    0.37
   0 -15  -8  118.55    4.83
   0 -15  -8  113.75    4.64
   0 -15  -9   -0.21    0.33
   0 -15  -9    0.10    0.34
   0 -15 -10    1.74    0.52
   0 -15 -10    1.16    0.45
   0 -15 -10    0.93    0.41
   0 -15 -11    2.08    0.49
   0 -15 -11    2.63    0.54
   0 -15 -11    2.77    0.59
   0 -15 -12    1.37    0.40
   0  15  12    1.48    0.39
   0 -15 -12    1.46    0.45
   0  15  13    0.07    0.20
   0 -15 -13   -0.08    0.23
   0  15  14    2.32    0.40
   0 -15 -14    2.41    0.45
   0  15  15    1.40    0.29
   0 -15 -15    1.05    0.29
   0  15  16   37.62    1.58
   0  16  -9    0.06    0.19
   0 -16   9    0.05    0.14
   0  16  -8    0.35    0.25
   0 -16   8    0.06    0.20
   0  16  -7    1.46    0.41
   0 -16   7    1.82    0.39
   0  16  -6    1.36    0.43
   0 -16   6    0.51    0.29
   0 -16   5    7.26    0.79
   0 -16   4    0.10    0.37
   0 -16   4    0.16    0.26
   0 -16   3    0.93    0.48
   0 -16   3    1.11    0.38
   0 -16   2    4.79    0.80
   0 -16   2    4.69    0.68
   0 -16   1   -0.33    0.37
   0 -16   1   -0.12    0.50
   0 -16   0    1.42    0.53
   0 -16  -1    5.11    0.82
   0 -16  -2    0.43    0.38
   0 -16  -3    1.35    0.49
   0 -16  -3    1.14    0.43
   0 -16  -4    0.11    0.32
   0 -16  -5    0.54    0.39
   0 -16  -6   12.45    1.22
   0 -16  -7    2.41    0.55
   0 -16  -7    3.34    0.71
   0 -16  -7    2.90    0.62
   0 -16  -8    1.87    0.50
   0 -16  -8    2.08    0.50
   0 -16  -9    3.31    0.60
   0 -16  -9    2.74    0.54
   0 -16 -10    0.08    0.27
   0 -16 -10   -0.08    0.27
   0 -16 -10    0.08    0.25
   0  16  11    1.22    0.34
   0 -16 -11    1.24    0.36
   0 -16 -11    0.87    0.35
   0 -16 -11    1.20    0.35
   0  16  12    0.12    0.19
   0 -16 -12    0.27    0.24
   0  16  13    0.05    0.16
   0 -16 -13    0.06    0.19
   0  16  14    2.53    0.36
   0 -16 -14    2.42    0.38
   0 -17   7    1.32    0.27
   0  17  -7    0.64    0.26
   0 -17   6    2.59    0.40
   0  17  -6    2.25    0.43
   0 -17   5    3.90    0.52
   0  17  -5    4.04    0.61
   0 -17   4    4.18    0.56
   0  17  -4    4.87    0.67
   0 -17   3    0.59    0.37
   0 -17   2   10.02    1.02
   0 -17   1    5.41    0.79
   0 -17   1    4.68    0.73
   0 -17   0    2.80    0.60
   0 -17   0    2.56    0.61
   0 -17  -1    6.35    0.84
   0 -17  -1    7.76    1.01
   0 -17  -2    1.77    0.59
   0 -17  -2    1.93    0.52
   0 -17  -3   10.29    1.16
   0 -17  -3    9.53    0.98
   0 -17  -4    1.77    0.59
   0 -17  -4    0.72    0.38
   0 -17  -5   -0.11    0.37
   0 -17  -5    0.09    0.31
   0 -17  -6   41.72    2.32
   0 -17  -6   39.55    2.16
   0 -17  -7    0.09    0.38
   0 -17  -7    0.26    0.32
   0 -17  -8    0.16    0.28
   0 -17  -9    0.98    0.32
   0 -17  -9    0.83    0.35
   0 -17 -10    2.64    0.45
   0 -17 -10    2.27    0.43
   0  17  10    2.55    0.41
   0 -17 -11    0.17    0.19
   0  17  11    0.05    0.16
   0  17  12   -0.14    0.17
   0 -17 -12    0.15    0.16
   0  18  -5    0.15    0.17
   0  18  -4    3.34    0.48
   0  18  -3    0.06    0.18
   0  18  -2    0.07    0.20
   0 -18   1    0.07    0.26
   0 -18   0    1.17    0.37
   0 -18   0    0.94    0.35
   0 -18   0    1.16    0.43
   0 -18  -1   -0.08    0.23
   0 -18  -1    0.33    0.38
   0 -18  -1    0.29    0.27
   0 -18  -2    0.25    0.25
   0 -18  -2   -0.29    0.32
   0 -18  -2    0.43    0.39
   0 -18  -3    0.58    0.33
   0 -18  -3    0.35    0.40
   0 -18  -4    3.37    0.55
   0 -18  -4    3.07    0.51
   0 -18  -4    4.00    0.68
   0 -18  -5    2.53    0.51
   0 -18  -5    1.81    0.42
   0 -18  -5    1.76    0.52
   0 -18  -6    0.74    0.32
   0 -18  -6    0.07    0.22
   0 -18  -6    0.55    0.37
   0 -18  -7    0.07    0.20
   0 -18  -7   -0.49    0.35
   0 -18  -7   -0.13    0.22
   0 -18  -8    6.00    0.64
   0  18   8    4.37    0.48
   0 -18  -9    5.40    0.58
   0  18   9    4.30    0.47
   0 -18 -10    5.67    0.55
   0  18  10    4.43    0.46
   0 -19   0    0.56    0.22
   0 -19  -1   -0.06    0.25
   0 -19  -1   -0.05    0.16
   0 -19  -2    0.18    0.28
   0 -19  -2    0.17    0.19
   0 -19  -3    8.84    0.82
   0 -19  -3    7.74    0.72
   0 -19  -4   -0.24    0.30
   0 -19  -4   -0.11    0.20
   0 -19  -5    9.83    0.84
   0 -19  -5   10.27    0.74
   0 -19  -5   10.54    0.81
   0 -19  -6    9.31    0.77
   0 -19  -6    9.64    0.72
   0 -19  -6   10.65    0.77
   1 -19  -4    4.04    0.53
   1 -19  -4    5.18    0.54
   1 -19  -3    4.85    0.57
   1 -19  -3    5.37    0.56
   1 -19  -2    0.16    0.22
   1 -19  -2    0.15    0.17
  -1  18   9    7.07    0.57
   1 -18  -9    7.98    0.66
   1 -18  -8   -0.11    0.19
   1 -18  -7    0.12    0.21
   1 -18  -6   11.72    1.01
   1 -18  -6   14.53    1.00
   1 -18  -6   12.13    0.96
   1 -18  -5    0.28    0.22
   1 -18  -5    1.12    0.31
   1 -18  -5    0.53    0.35
   1 -18  -4    3.55    0.54
   1 -18  -4    2.60    0.42
   1 -18  -4    2.28    0.51
   1 -18  -3   -0.07    0.22
   1 -18  -3   -0.24    0.35
   1 -18  -2    0.30    0.23
   1 -18  -2    0.39    0.34
   1 -18  -1    0.21    0.23
   1 -18  -1    0.45    0.36
   1 -18   0    0.33    0.22
   1 -18   0    0.70    0.35
   1 -18   1    1.18    0.31
   1 -18   2    0.05    0.16
   1 -18   3    1.30    0.27
  -1  18  -4    0.05    0.16
  -1  17  12    3.81    0.40
  -1  17  11    0.23    0.19
   1 -17 -11    0.05    0.14
   1 -17 -10    2.86    0.44
   1 -17  -9    0.21    0.20
   1 -17  -8    2.55    0.48
   1 -17  -7    1.27    0.38
   1 -17  -7    1.66    0.41
   1 -17  -7    0.93    0.41
   1 -17  -6    0.26    0.27
   1 -17  -6    0.49    0.32
   1 -17  -6    0.09    0.38
   1 -17  -5    6.29    0.79
   1 -17  -5    4.96    0.69
   1 -17  -5    5.59    0.84
   1 -17  -4    0.10    0.28
   1 -17  -4    0.16    0.25
   1 -17  -4    0.10    0.40
   1 -17  -3    3.02    0.59
   1 -17  -3    3.41    0.70
   1 -17  -3    3.31    0.55
   1 -17  -2    0.31    0.44
   1 -17  -2   -0.15    0.27
   1 -17  -2   -0.10    0.29
   1 -17  -1   12.96    1.23
   1 -17  -1   10.62    0.96
   1 -17  -1   12.33    1.12
   1 -17   0    1.14    0.48
   1 -17   0    2.57    0.48
   1 -17   0    2.60    0.54
   1 -17   1   -0.09    0.36
   1 -17   1    0.15    0.23
   1 -17   1    0.08    0.23
   1 -17   2    0.21    0.21
   1 -17   3    0.07    0.20
   1 -17   4    1.33    0.34
   1 -17   5    3.14    0.46
  -1  17  -6    0.36    0.21
   1 -17   6    0.45    0.21
  -1  16  13    2.96    0.40
   1 -16 -13    2.65    0.41
  -1  16  12    1.89    0.35
   1 -16 -12    1.52    0.35
   1 -16 -11    0.13    0.23
   1 -16 -11   -0.07    0.19
   1 -16 -10    1.01    0.34
   1 -16  -9    0.86    0.35
   1 -16  -8   20.95    1.49
   1 -16  -7   12.57    1.22
   1 -16  -7   12.15    1.16
   1 -16  -7   11.75    1.11
   1 -16  -6    0.21    0.26
   1 -16  -6   -0.30    0.35
   1 -16  -6    0.22    0.43
   1 -16  -5    3.31    0.67
   1 -16  -5    2.50    0.61
   1 -16  -5    3.74    0.78
   1 -16  -4    2.28    0.56
   1 -16  -4    2.28    0.55
   1 -16  -4    2.65    0.72
   1 -16  -3    4.46    0.67
   1 -16  -3    4.04    0.83
   1 -16  -3    3.08    0.59
   1 -16  -2    2.32    0.74
   1 -16  -2    2.45    0.52
   1 -16  -2    2.31    0.61
   1 -16  -1    2.75    0.76
   1 -16  -1    1.56    0.43
   1 -16  -1    1.59    0.49
   1 -16   0    1.73    0.61
   1 -16   0    0.61    0.40
   1 -16   0    1.10    0.38
   1 -16   0    1.31    0.48
   1 -16   1    0.30    0.37
   1 -16   1    0.65    0.47
   1 -16   1    1.82    0.47
   1 -16   1    0.72    0.38
   1 -16   2    7.92    0.96
   1 -16   2    8.32    0.90
   1 -16   3    2.69    0.53
   1 -16   4    5.78    0.74
   1 -16   5    7.18    0.80
   1 -16   6    6.48    0.71
  -1  16  -7    0.07    0.23
   1 -16   7    0.12    0.23
  -1  16  -8    1.38    0.34
   1 -16   8    1.75    0.34
   1 -16   9    0.04    0.14
   1 -15 -15    0.05    0.15
  -1  15  14   -0.10    0.16
   1 -15 -14   -0.06    0.17
  -1  15  13    4.26    0.54
   1 -15 -13    4.51    0.60
   1 -15 -12    2.51    0.50
   1 -15 -11    3.73    0.61
   1 -15 -11    3.77    0.60
   1 -15 -10    3.91    0.63
   1 -15 -10    2.84    0.57
   1 -15  -9   -0.10    0.32
   1 -15  -8    0.73    0.41
   1 -15  -7    2.10    0.60
   1 -15  -7    2.84    0.63
   1 -15  -7    2.86    0.61
   1 -15  -6   11.57    1.19
   1 -15  -6   12.75    1.37
   1 -15  -5    0.13    0.51
   1 -15  -5    0.11    0.35
   1 -15  -4    5.82    0.79
   1 -15  -4    5.18    0.97
   1 -15  -4    4.43    0.75
   1 -15  -3    4.56    0.73
   1 -15  -3    4.17    0.91
   1 -15  -3    4.55    0.77
   1 -15  -2   13.46    1.48
   1 -15  -2   13.86    1.26
   1 -15  -2   13.07    1.21
   1 -15  -1    2.26    0.73
   1 -15  -1    1.73    0.49
   1 -15   0    0.90    0.54
   1 -15   0    1.68    0.66
   1 -15   0    1.23    0.43
   1 -15   1    4.85    0.89
   1 -15   1    5.48    0.85
   1 -15   1    4.62    0.75
   1 -15   2    9.94    1.15
   1 -15   2    9.52    1.07
   1 -15   3    0.56    0.40
   1 -15   3    0.30    0.34
  -1  15  -4    4.09    0.69
   1 -15   4    3.63    0.66
  -1  15  -5    0.17    0.33
   1 -15   5    0.09    0.29
  -1  15  -6    3.47    0.61
   1 -15   6    4.25    0.66
  -1  15  -7    0.08    0.26
   1 -15   7    0.16    0.24
  -1  15  -8    1.06    0.38
  -1  15  -8    1.85    0.45
   1 -15   8    2.03    0.43
  -1  15  -9    2.01    0.40
   1 -15   9    1.56    0.36
  -1  15 -10    0.39    0.21
   1 -15  10    0.81    0.27
  -1  14  16    4.18    0.45
   1 -14 -16    4.43    0.50
   1 -14 -15    0.26    0.23
   1 -14 -14    0.23    0.25
   1 -14 -13    0.43    0.29
   1 -14 -12    9.79    1.00
   1 -14 -11    9.19    0.99
   1 -14 -10   13.89    1.26
   1 -14 -10   12.89    1.23
   1 -14  -9    6.70    0.91
   1 -14  -9    6.01    0.84
   1 -14  -8   44.01    2.50
   1 -14  -7    7.77    1.00
   1 -14  -6    0.39    0.42
   1 -14  -6    0.12    0.35
   1 -14  -5    0.60    0.34
   1 -14  -5    0.81    0.52
   1 -14  -5    0.59    0.48
   1 -14  -4    1.82    0.48
   1 -14  -4    1.86    0.56
   1 -14  -3   -0.10    0.30
   1 -14  -3    0.11    0.35
   1 -14  -2    0.10    0.28
   1 -14  -2   -0.11    0.36
   1 -14  -1    8.64    1.02
   1 -14  -1   10.82    1.19
   1 -14   0   10.13    1.08
   1 -14   0    8.54    1.09
   1 -14   0   10.60    1.35
   1 -14   1  181.00    6.77
   1 -14   1  182.66    6.91
   1 -14   1  188.21    7.12
   1 -14   2    1.30    0.48
   1 -14   2    0.12    0.42
   1 -14   3    2.71    0.60
   1 -14   3    2.31    0.63
   1 -14   4   -0.11    0.35
   1 -14   4   -0.24    0.48
   1 -14   5    1.27    0.47
  -1  14  -5    1.20    0.46
   1 -14   6    1.84    0.51
  -1  14  -6    2.04    0.55
   1 -14   7    4.06    0.69
  -1  14  -7    4.81    0.72
   1 -14   8    0.36    0.29
  -1  14  -8    0.17    0.29
   1 -14   9    6.41    0.76
  -1  14  -9    5.96    0.74
   1 -14  10    6.30    0.70
  -1  14 -10    5.83    0.70
   1 -14  11    1.94    0.37
  -1  14 -11    1.66    0.35
   1 -14  12    2.00    0.32
  -1  14 -12    1.69    0.31
  -1  13  17    0.49    0.18
   1 -13 -17    0.77    0.23
  -1  13  16    0.59    0.22
   1 -13 -16    0.70    0.28
   1 -13 -15   -0.15    0.25
   1 -13 -14    3.17    0.59
   1 -13 -13    0.10    0.30
   1 -13 -12   12.42    1.19
   1 -13 -11    0.76    0.37
   1 -13 -11    0.69    0.38
   1 -13 -10   17.68    1.44
   1 -13 -10   16.21    1.42
   1 -13 -10   17.07    1.38
   1 -13  -9   38.98    2.33
   1 -13  -9   41.25    2.38
   1 -13  -8    0.44    0.41
   1 -13  -8   -0.12    0.39
   1 -13  -7    0.12    0.35
   1 -13  -6    1.76    0.52
   1 -13  -5    5.75    0.79
   1 -13  -5    5.27    0.85
   1 -13  -4    1.10    0.43
   1 -13  -4    1.39    0.53
   1 -13  -3   13.16    1.20
   1 -13  -3   12.89    1.27
   1 -13  -3   12.62    1.45
   1 -13  -2    2.23    0.67
   1 -13  -2    1.65    0.51
   1 -13  -2    1.42    0.48
   1 -13  -1  382.13   13.87
   1 -13  -1  412.52   13.32
   1 -13  -1  415.05   13.23
   1 -13   0   48.35    2.67
   1 -13   0   50.23    2.64
  -1  13   0   47.10    2.80
   1 -13   1  363.78   12.20
   1 -13   1  365.53   12.09
   1 -13   2    6.14    0.95
   1 -13   2    3.90    0.74
   1 -13   3    0.98    0.52
   1 -13   3    0.99    0.49
   1 -13   4   -0.25    0.51
   1 -13   4   -0.33    0.40
   1 -13   5    3.35    0.75
   1 -13   5    3.88    0.74
  -1  13  -6    6.43    0.89
   1 -13   6    5.82    0.86
  -1  13  -7    6.53    0.89
   1 -13   7    9.49    1.04
  -1  13  -8    7.20    0.91
   1 -13   8    9.76    1.04
  -1  13  -9   22.52    1.61
   1 -13   9   25.59    1.66
  -1  13 -10    1.29    0.42
   1 -13  10    1.45    0.42
  -1  13 -11    0.23    0.31
   1 -13  11    0.07    0.23
  -1  13 -12    1.86    0.40
   1 -13  12    1.34    0.36
  -1  13 -13    0.66    0.28
   1 -13  13    1.12    0.26
   1 -12 -18   -0.04    0.13
  -1  12  17    8.25    0.69
   1 -12 -16    1.99    0.44
   1 -12 -15    0.35    0.27
   1 -12 -14    5.86    0.80
   1 -12 -13    0.11    0.31
   1 -12 -12    3.56    0.72
   1 -12 -11    2.63    0.63
   1 -12 -11    2.71    0.61
   1 -12 -10    6.74    0.91
   1 -12 -10    6.32    0.89
   1 -12 -10    7.49    0.94
   1 -12  -9   25.02    1.75
   1 -12  -9   21.52    1.60
   1 -12  -8   19.52    1.55
   1 -12  -7    0.11    0.37
   1 -12  -7    0.31    0.29
   1 -12  -6    0.91    0.46
   1 -12  -6    0.46    0.35
   1 -12  -6   -0.10    0.27
   1 -12  -5    1.79    0.56
   1 -12  -5    1.05    0.49
   1 -12  -5    0.09    0.27
   1 -12  -4    4.96    0.79
   1 -12  -4    4.73    0.86
   1 -12  -4    3.68    0.64
   1 -12  -3    1.77    0.59
   1 -12  -3    2.26    0.58
   1 -12  -3    3.03    0.59
   1 -12  -2   95.62    4.04
   1 -12  -2   90.43    3.88
   1 -12  -2   91.16    4.43
  -1  12   1  277.81   10.05
   1 -12  -1  307.65    9.88
   1 -12  -1  286.28   10.50
   1 -12   0   68.81    3.26
   1 -12   0   68.07    3.16
  -1  12   0   64.26    3.35
   1 -12   0   69.68    3.69
   1 -12   1   69.28    3.39
   1 -12   1   74.18    3.37
  -1  12  -1   77.57    3.70
   1 -12   1   74.61    3.91
   1 -12   2   10.19    1.16
  -1  12  -2    8.92    1.15
   1 -12   2   12.34    1.17
   1 -12   2   11.66    1.41
   1 -12   3    1.79    0.50
  -1  12  -3    2.43    0.62
   1 -12   3    2.71    0.68
   1 -12   3    3.28    0.80
   1 -12   4    0.22    0.32
  -1  12  -4    0.14    0.32
   1 -12   4   -0.24    0.44
   1 -12   4   -0.31    0.39
   1 -12   5    0.55    0.40
   1 -12   5    0.86    0.49
   1 -12   6   12.53    1.21
   1 -12   6    9.33    1.16
   1 -12   7   19.04    1.53
  -1  12  -7   18.84    1.55
   1 -12   8   10.10    1.10
  -1  12  -8   12.12    1.22
   1 -12   9   30.31    1.95
  -1  12  -9   32.14    2.01
   1 -12  10    6.22    0.83
  -1  12 -10    6.80    0.89
   1 -12  11    0.53    0.33
  -1  12 -11    0.92    0.40
   1 -12  12    1.83    0.45
  -1  12 -12    1.30    0.39
   1 -12  13   -0.06    0.19
  -1  12 -13   -0.41    0.26
   1 -12  14    1.18    0.26
  -1  12 -14    1.26    0.32
   1 -11 -19   25.54    1.25
   1 -11 -18    2.63    0.42
  -1  11  17    0.74    0.27
   1 -11 -16    0.65    0.32
   1 -11 -15    3.39    0.61
   1 -11 -14    1.56    0.48
   1 -11 -13    2.21    0.56
   1 -11 -12   -0.11    0.37
   1 -11 -11   10.70    1.14
   1 -11 -11   13.40    1.28
   1 -11 -10   42.88    2.40
   1 -11  -9    1.81    0.53
   1 -11  -9    2.23    0.59
   1 -11  -8    3.20    0.62
   1 -11  -8    2.35    0.57
   1 -11  -8    3.76    0.79
   1 -11  -7    3.62    0.68
   1 -11  -7    2.62    0.67
   1 -11  -6   21.82    1.81
   1 -11  -6   18.17    1.48
   1 -11  -6   18.88    1.39
   1 -11  -5    4.47    0.74
   1 -11  -5    4.25    0.79
   1 -11  -5    4.21    0.65
   1 -11  -4    0.81    0.44
   1 -11  -4    0.20    0.36
   1 -11  -4   -0.09    0.20
   1 -11  -3    0.09    0.21
   1 -11  -3   -0.32    0.52
   1 -11  -3    0.10    0.32
   1 -11  -3    0.13    0.33
   1 -11  -2   44.36    2.86
   1 -11  -2   39.38    2.15
   1 -11  -2   47.10    2.71
   1 -11  -2   38.94    2.24
   1 -11  -1   84.75    4.25
   1 -11  -1   79.52    3.94
   1 -11  -1   78.54    3.44
  -1  11   1   83.17    3.70
   1 -11   0    8.96    1.15
   1 -11   0    9.98    1.31
  -1  11   0    8.98    1.04
   1 -11   0    8.11    0.89
   1 -11   0    7.67    0.93
  -1  11  -1    0.35    0.26
   1 -11   1    0.27    0.30
   1 -11   1    0.28    0.32
   1 -11   1    0.20    0.39
   1 -11   2    1.99    0.53
   1 -11   2    1.50    0.44
  -1  11  -2    2.64    0.61
   1 -11   3    0.55    0.38
   1 -11   3    0.11    0.37
  -1  11  -3    0.12    0.29
   1 -11   3   -0.10    0.27
   1 -11   4    5.10    0.91
   1 -11   4    7.02    0.98
   1 -11   4    8.04    0.95
  -1  11  -4    7.88    1.03
   1 -11   5    6.84    1.06
   1 -11   5    6.45    0.96
   1 -11   5    8.10    0.95
  -1  11  -5    7.33    1.04
   1 -11   6   10.31    1.40
   1 -11   6   12.59    1.19
  -1  11  -6    9.00    1.19
   1 -11   6   11.19    1.22
   1 -11   7    0.11    0.27
  -1  11  -7    0.43    0.38
   1 -11   8    8.87    1.02
  -1  11  -8    8.53    1.04
   1 -11   9   41.42    2.37
  -1  11  -9   41.23    2.40
   1 -11  10    6.15    0.88
  -1  11 -10    7.85    0.98
   1 -11  11    2.93    0.59
  -1  11 -11    1.66    0.52
   1 -11  12    1.32    0.42
  -1  11 -12    1.24    0.46
   1 -11  13    0.15    0.24
  -1  11 -13    0.51    0.33
   1 -11  14    3.70    0.51
  -1  11 -14    2.72    0.50
  -1  11 -15    1.41    0.32
   1 -10 -19    8.48    0.72
   1 -10 -18    1.35    0.37
  -1  10  17    0.42    0.24
   1 -10 -16    3.24    0.61
   1 -10 -15    0.11    0.36
   1 -10 -15   -0.10    0.28
   1 -10 -15    0.22    0.36
   1 -10 -14   24.12    1.78
   1 -10 -14   24.49    1.70
   1 -10 -13    5.40    0.93
   1 -10 -13    6.71    0.90
   1 -10 -13    6.24    0.90
   1 -10 -12    7.31    1.02
   1 -10 -12    6.08    0.89
   1 -10 -11   21.88    1.61
   1 -10 -11   18.49    1.60
   1 -10 -10  131.09    5.11
   1 -10 -10  126.93    5.21
   1 -10  -9   -0.10    0.29
   1 -10  -9    0.11    0.51
   1 -10  -8    0.27    0.28
   1 -10  -8    0.79    0.37
   1 -10  -8    0.56    0.39
   1 -10  -7   16.25    1.53
   1 -10  -7   20.93    1.51
   1 -10  -6   25.15    1.87
   1 -10  -6   23.34    1.53
   1 -10  -6   24.38    1.65
   1 -10  -5    5.33    0.68
   1 -10  -5    6.17    0.90
   1 -10  -5    4.73    0.72
   1 -10  -5    4.12    0.83
   1 -10  -4    6.16    0.72
   1 -10  -4    5.59    0.97
   1 -10  -4    6.40    0.93
   1 -10  -4    5.73    0.78
   1 -10  -3   64.36    3.46
   1 -10  -3   60.58    3.18
   1 -10  -3   68.07    3.02
   1 -10  -3   62.83    2.82
   1 -10  -2    1.45    0.65
   1 -10  -2    1.23    0.37
  -1  10   2    1.09    0.34
   1 -10  -2    2.02    0.49
   1 -10  -2    0.84    0.41
   1 -10  -1    4.89    0.64
  -1  10   1    4.51    0.68
   1 -10  -1    4.31    0.76
   1 -10  -1    5.79    1.03
  -1  10   0    3.03    0.56
   1 -10   0    2.61    0.49
   1 -10   0    2.87    0.73
   1 -10   0    2.19    0.59
   1 -10   1   42.35    2.42
   1 -10   1   45.05    2.22
  -1  10  -1   43.39    2.39
   1 -10   1   42.84    2.69
   1 -10   1   43.60    2.28
   1 -10   1   42.92    2.09
   1 -10   2    1.28    0.48
   1 -10   2    1.68    0.50
   1 -10   2    1.25    0.37
  -1  10  -2    1.18    0.43
   1 -10   3   64.51    3.34
   1 -10   3   66.46    3.37
   1 -10   3   69.61    3.18
  -1  10  -3   68.24    3.31
   1 -10   3   72.50    3.13
   1 -10   4    9.86    1.22
   1 -10   4   10.91    1.25
   1 -10   4   12.44    1.19
   1 -10   4   11.61    1.08
  -1  10  -4   12.67    1.26
   1 -10   5    5.92    1.00
   1 -10   5    6.35    0.90
   1 -10   5    8.82    0.94
  -1  10  -5    6.50    0.93
   1 -10   6    5.16    0.94
   1 -10   6    5.84    0.87
  -1  10  -6    5.85    0.92
   1 -10   6    4.95    0.74
   1 -10   7    0.34    0.36
   1 -10   7    1.16    0.47
   1 -10   7    0.72    0.37
   1 -10   7    0.31    0.32
  -1  10  -7    0.66    0.39
   1 -10   8    3.23    0.79
   1 -10   8    1.37    0.48
   1 -10   8    2.32    0.55
  -1  10  -8    2.28    0.58
   1 -10   9    9.13    1.00
   1 -10   9    8.13    1.00
  -1  10  -9    9.72    1.10
   1 -10  10    0.96    0.39
   1 -10  10    2.55    0.60
  -1  10 -10    1.81    0.56
   1 -10  11    0.21    0.32
   1 -10  11   -0.21    0.33
  -1  10 -11   -0.11    0.31
   1 -10  12   -0.10    0.34
   1 -10  12   -0.29    0.35
  -1  10 -12   -0.21    0.33
   1 -10  13    9.95    0.97
  -1  10 -13    7.72    0.95
   1 -10  14    4.06    0.57
  -1  10 -14    1.90    0.48
  -1  10 -15    1.59    0.43
  -1  10 -16    0.22    0.22
   1  -9 -20    0.05    0.14
   1  -9 -19    7.63    0.73
   1  -9 -19    7.11    0.71
   1  -9 -18    0.08    0.24
   1  -9 -18    0.38    0.27
   1  -9 -17    0.40    0.41
   1  -9 -17    0.29    0.24
   1  -9 -16   -0.11    0.36
   1  -9 -16    0.32    0.38
  -1   9  16    0.43    0.28
   1  -9 -15   20.20    1.62
   1  -9 -15   18.93    1.56
   1  -9 -14   -0.12    0.36
   1  -9 -14    0.11    0.28
   1  -9 -14    0.12    0.29
   1  -9 -13  209.99    7.98
   1  -9 -13  225.74    7.94
   1  -9 -13  224.48    8.03
   1  -9 -12  104.87    4.65
   1  -9 -12  112.68    4.64
   1  -9 -12  111.99    4.66
   1  -9 -11  168.65    6.40
   1  -9 -11  167.12    6.45
   1  -9 -11  175.44    6.36
   1  -9 -10    2.17    0.51
   1  -9 -10    0.65    0.45
   1  -9 -10    1.25    0.44
   1  -9  -9   27.39    1.76
   1  -9  -9   26.95    1.71
   1  -9  -9   25.49    1.75
   1  -9  -8    9.00    0.92
   1  -9  -8    9.08    1.11
   1  -9  -8    8.16    0.93
   1  -9  -7    6.75    0.95
   1  -9  -7    5.00    0.68
   1  -9  -7    7.94    0.89
   1  -9  -7    6.94    0.83
   1  -9  -6    7.88    0.87
   1  -9  -6    8.91    1.03
   1  -9  -5   32.10    2.18
   1  -9  -5   36.09    2.15
   1  -9  -4    2.53    0.67
   1  -9  -4    2.76    0.59
   1  -9  -3    7.48    1.02
   1  -9  -3    5.13    0.78
   1  -9  -2   -0.13    0.41
  -1   9   2    0.16    0.21
   1  -9  -2   -0.10    0.26
   1  -9  -1    0.31    0.31
   1  -9  -1    0.51    0.39
  -1   9   1    0.41    0.25
   1  -9   0   97.45    4.36
   1  -9   0   98.44    4.13
   1  -9   0   91.56    3.89
  -1   9   0   93.73    3.84
   1  -9   1   77.55    3.47
  -1   9  -1   83.49    3.47
   1  -9   1   74.30    3.71
   1  -9   2  173.17    6.61
  -1   9  -2  190.33    6.63
   1  -9   2  181.77    6.93
   1  -9   3   65.35    2.87
  -1   9  -3   71.23    3.18
   1  -9   3   65.74    3.16
   1  -9   3   60.18    3.09
  -1   9  -4    1.89    0.50
   1  -9   4    1.59    0.41
   1  -9   4    1.76    0.45
   1  -9   4    1.92    0.50
   1  -9   4    1.63    0.56
   1  -9   4    1.76    0.54
   1  -9   5  121.00    4.46
   1  -9   5  110.40    4.35
  -1   9  -5  111.40    4.66
   1  -9   5  110.79    4.49
   1  -9   5  107.21    4.78
   1  -9   5  109.14    4.83
   1  -9   6   17.66    1.32
  -1   9  -6   16.50    1.45
   1  -9   6   15.31    1.24
   1  -9   6   13.67    1.28
   1  -9   6   15.97    1.60
   1  -9   7    6.92    0.84
   1  -9   7    6.85    0.85
  -1   9  -7    8.38    1.04
   1  -9   7    5.57    0.84
   1  -9   7    5.75    1.00
   1  -9   8   25.06    1.68
   1  -9   8   23.60    1.65
  -1   9  -8   23.23    1.83
  -1   9  -8   25.20    1.72
   1  -9   8   22.48    2.05
   1  -9   9    1.87    0.48
   1  -9   9    2.14    0.52
  -1   9  -9    2.71    0.62
   1  -9   9    1.98    0.66
  -1   9 -10    0.79    0.43
   1  -9  10    0.31    0.32
   1  -9  10    0.43    0.36
  -1   9 -11    1.59    0.55
   1  -9  11    0.53    0.36
   1  -9  11    0.93    0.42
  -1   9 -12    0.56    0.41
   1  -9  12    0.10    0.32
   1  -9  12    0.50    0.38
  -1   9 -13    6.31    0.89
   1  -9  13    5.48    0.80
   1  -9  13    6.16    0.80
  -1   9 -14    2.75    0.60
   1  -9  14    3.00    0.55
   1  -9  14    2.58    0.53
  -1   9 -15   -0.09    0.30
   1  -9  15    0.38    0.27
  -1   9 -16    3.33    0.53
  -1   9 -17   14.40    0.96
   1  -8 -20   -0.17    0.19
   1  -8 -20    0.05    0.17
   1  -8 -19    4.60    0.61
   1  -8 -19    2.65    0.51
   1  -8 -19    4.00    0.55
   1  -8 -18   -0.09    0.24
   1  -8 -18   -0.18    0.27
   1  -8 -18    0.08    0.25
   1  -8 -17    2.30    0.59
   1  -8 -17    3.55    0.66
   1  -8 -16    3.43    0.72
   1  -8 -16    3.88    0.72
  -1   8  16    4.04    0.64
   1  -8 -15    7.44    1.03
   1  -8 -15    7.16    0.97
   1  -8 -14   24.67    1.83
   1  -8 -14   20.11    1.52
   1  -8 -13  401.56   13.31
   1  -8 -13  412.52   13.19
   1  -8 -13  392.83   13.00
   1  -8 -12   42.35    2.47
   1  -8 -12   43.56    2.41
   1  -8 -12   42.97    2.32
   1  -8 -11   22.36    1.56
   1  -8 -11   20.40    1.52
   1  -8 -11   23.42    1.69
   1  -8 -10    0.09    0.27
   1  -8 -10    0.10    0.26
   1  -8 -10    0.18    0.28
   1  -8 -10    0.60    0.34
   1  -8  -9    1.63    0.45
   1  -8  -9    1.33    0.42
   1  -8  -9    1.49    0.47
   1  -8  -9    1.18    0.37
   1  -8  -8   52.77    2.52
   1  -8  -8   58.42    2.97
   1  -8  -8   58.75    2.93
   1  -8  -8   56.61    2.58
   1  -8  -8   51.06    2.57
   1  -8  -7  155.18    6.04
   1  -8  -7  153.22    6.07
   1  -8  -6  190.01    6.91
   1  -8  -6  174.65    6.43
   1  -8  -6  168.05    6.43
   1  -8  -5    0.19    0.22
   1  -8  -5    0.65    0.43
   1  -8  -5    0.09    0.21
   1  -8  -4   39.68    2.32
   1  -8  -4   40.29    2.14
   1  -8  -4   39.12    2.17
   1  -8  -3    0.45    0.27
   1  -8  -3    0.33    0.42
   1  -8  -3    0.33    0.25
   1  -8  -2   66.00    3.18
   1  -8  -2   61.66    2.85
  -1   8   2   63.52    2.70
   1  -8  -2   63.16    2.95
  -1   8   1    3.54    0.53
   1  -8  -1    3.21    0.58
   1  -8  -1    4.20    0.74
   1  -8   0    6.51    0.92
  -1   8   0    6.63    0.72
   1  -8   1   19.81    1.37
  -1   8  -1   18.47    1.29
   1  -8   1   21.65    1.59
   1  -8   2  114.59    4.67
  -1   8  -2  128.72    4.74
   1  -8   2  129.47    5.04
   1  -8   3   21.13    1.51
   1  -8   3   21.77    1.54
  -1   8  -3   25.09    1.58
   1  -8   3   24.11    1.69
  -1   8  -4   17.13    1.31
   1  -8   4   15.57    1.30
   1  -8   4   12.74    1.20
  -1   8  -5   37.95    2.18
   1  -8   5   37.22    2.24
   1  -8   5   40.26    2.35
  -1   8  -6  142.83    5.27
   1  -8   6  131.49    4.86
   1  -8   6  129.45    4.85
   1  -8   6  118.23    4.87
   1  -8   6  130.58    5.40
   1  -8   7    0.95    0.33
  -1   8  -7    0.11    0.24
   1  -8   7    0.84    0.33
   1  -8   7    0.39    0.37
   1  -8   7    0.71    0.42
   1  -8   8   23.08    1.59
  -1   8  -8   25.71    1.82
   1  -8   8   24.84    1.62
  -1   8  -8   24.68    1.64
   1  -8   8   22.13    1.94
   1  -8   9   24.81    1.66
   1  -8   9   23.29    1.61
  -1   8  -9   23.73    1.69
   1  -8   9   25.52    2.14
   1  -8  10   31.54    1.96
   1  -8  10   36.51    2.09
  -1   8 -10   32.73    2.06
   1  -8  10   30.97    2.52
  -1   8 -11    3.72    0.72
   1  -8  11    2.65    0.60
   1  -8  11    3.62    0.67
  -1   8 -12    3.89    0.76
   1  -8  12    2.80    0.59
   1  -8  12    2.87    0.63
  -1   8 -13    0.45    0.42
   1  -8  13    1.45    0.47
   1  -8  13    1.64    0.48
  -1   8 -14    0.53    0.40
   1  -8  14   -0.10    0.27
  -1   8 -15    2.03    0.53
   1  -8  15    1.64    0.43
  -1   8 -16   10.23    1.01
   1  -8  16   10.74    0.92
  -1   8 -17    5.10    0.62
  -1   8 -18    0.20    0.19
   1  -7 -20    0.13    0.20
   1  -7 -20    0.17    0.22
   1  -7 -19    4.27    0.63
   1  -7 -19    3.14    0.56
   1  -7 -19    2.91    0.51
   1  -7 -18   -0.10    0.26
   1  -7 -18   -0.09    0.34
   1  -7 -18    0.18    0.37
   1  -7 -17    4.62    0.77
   1  -7 -16    0.23    0.36
   1  -7 -15   59.64    3.07
   1  -7 -14    5.18    0.83
   1  -7 -14    4.14    0.81
   1  -7 -13   23.77    1.62
   1  -7 -13   22.62    1.99
   1  -7 -13   20.77    1.70
   1  -7 -13   27.44    1.88
   1  -7 -12    4.32    0.71
   1  -7 -12    3.39    0.68
   1  -7 -12    3.90    0.71
   1  -7 -12    5.53    0.79
   1  -7 -11    1.01    0.40
   1  -7 -11    0.51    0.33
   1  -7 -11    1.83    0.48
   1  -7 -10    0.09    0.26
   1  -7 -10    0.25    0.30
   1  -7 -10    0.08    0.26
   1  -7 -10   -0.12    0.25
   1  -7 -10   -0.09    0.30
   1  -7  -9   37.73    2.03
   1  -7  -9   41.53    2.36
   1  -7  -9   40.77    2.14
   1  -7  -8   22.20    1.60
   1  -7  -7   10.24    1.00
   1  -7  -7    9.45    0.99
   1  -7  -6   95.48    4.10
   1  -7  -6   91.72    3.75
   1  -7  -6   86.56    3.75
   1  -7  -5   90.52    3.74
   1  -7  -5  101.35    4.14
   1  -7  -5   91.97    3.89
   1  -7  -5   94.08    3.84
   1  -7  -4   46.48    2.21
   1  -7  -4   43.34    2.32
   1  -7  -4   42.96    2.21
   1  -7  -3  598.53   18.66
   1  -7  -3  616.62   19.02
   1  -7  -3  620.66   18.81
   1  -7  -2   13.97    1.22
   1  -7  -2   13.79    1.10
   1  -7  -2   14.11    1.05
  -1   7   2   14.07    0.95
   1  -7  -1   24.52    1.51
  -1   7   1   24.60    1.36
   1  -7  -1   25.73    1.68
   1  -7   0    0.09    0.36
  -1   7   0    0.56    0.24
   1  -7   1   26.45    1.69
   1  -7   1   23.44    1.43
  -1   7  -1   26.27    1.47
  -1   7  -2    3.73    0.52
   1  -7   2    2.94    0.59
   1  -7   2    2.29    0.47
   1  -7   3  159.05    5.68
   1  -7   3  147.36    5.45
   1  -7   3  143.55    5.43
  -1   7  -3  155.57    5.46
   1  -7   4    9.96    0.97
   1  -7   4    8.61    0.91
  -1   7  -4    9.29    0.89
   1  -7   5  141.39    5.57
   1  -7   5  144.74    5.63
  -1   7  -5  158.45    5.55
   1  -7   6   83.68    3.89
  -1   7  -6   89.78    3.74
   1  -7   7    3.04    0.60
   1  -7   7    2.53    0.61
   1  -7   7    2.71    0.48
   1  -7   7    2.08    0.44
  -1   7  -7    2.98    0.56
   1  -7   8    2.55    0.69
   1  -7   8    5.13    0.80
  -1   7  -8    4.85    0.76
   1  -7   8    4.37    0.62
   1  -7   8    4.31    0.63
  -1   7  -8    3.83    0.61
   1  -7   9    3.12    0.74
   1  -7   9    5.30    0.72
   1  -7   9    5.99    0.78
  -1   7  -9    4.55    0.71
   1  -7  10    2.56    0.76
   1  -7  10    2.52    0.63
   1  -7  10    2.45    0.52
   1  -7  10    2.43    0.51
  -1   7 -10    3.48    0.68
   1  -7  11    3.12    0.81
   1  -7  11    2.84    0.73
   1  -7  11    1.80    0.48
   1  -7  11    2.04    0.48
  -1   7 -11    1.96    0.56
   1  -7  12    2.21    0.57
   1  -7  12    4.46    0.69
  -1   7 -12    3.96    0.76
   1  -7  13   50.57    2.70
  -1   7 -13   53.66    2.83
   1  -7  14   39.48    2.26
  -1   7 -14   39.83    2.35
   1  -7  15   18.72    1.42
  -1   7 -15   20.41    1.54
   1  -7  16    3.72    0.60
  -1   7 -16    2.99    0.58
   1  -7  17    8.43    0.80
  -1   7 -17    9.19    0.92
  -1   7 -18    0.12    0.21
   1  -6 -21    1.69    0.33
   1  -6 -21    1.21    0.27
   1  -6 -20    0.35    0.26
   1  -6 -20    0.62    0.27
   1  -6 -19    1.06    0.38
   1  -6 -19   -0.16    0.25
   1  -6 -18   -0.10    0.29
   1  -6 -18    0.64    0.32
   1  -6 -17    1.94    0.58
   1  -6 -17    1.94    0.56
   1  -6 -16    2.53    0.64
   1  -6 -16    3.50    0.72
   1  -6 -15    5.71    0.90
   1  -6 -15    5.61    0.89
   1  -6 -14    0.11    0.53
   1  -6 -14    0.12    0.35
   1  -6 -13   14.42    1.34
   1  -6 -13   16.18    1.41
   1  -6 -13   16.75    1.65
   1  -6 -13   15.28    1.26
   1  -6 -12    9.69    1.04
   1  -6 -12    8.69    1.01
   1  -6 -12    8.86    1.18
   1  -6 -12    8.13    0.90
   1  -6 -11   98.23    4.19
   1  -6 -11  107.07    4.29
   1  -6 -11  105.32    4.10
   1  -6 -10    0.79    0.33
   1  -6 -10    0.83    0.31
   1  -6 -10    1.03    0.37
   1  -6 -10    0.95    0.36
   1  -6  -9   16.59    1.35
   1  -6  -8   26.65    1.69
   1  -6  -7  119.77    4.60
   1  -6  -7  116.55    4.53
   1  -6  -6   43.98    2.21
   1  -6  -6   49.15    2.53
   1  -6  -6   43.09    2.16
   1  -6  -5  137.58    5.15
   1  -6  -5  141.72    5.13
   1  -6  -5  143.84    5.10
   1  -6  -5  138.43    5.06
   1  -6  -5  153.59    5.46
   1  -6  -4  641.97   19.72
   1  -6  -4  651.23   19.60
   1  -6  -4  646.48   19.52
   1  -6  -4  630.80   19.79
   1  -6  -4  646.59   19.54
   1  -6  -3    0.53    0.28
   1  -6  -3    0.12    0.19
   1  -6  -3    0.16    0.27
   1  -6  -3    0.24    0.19
   1  -6  -2  109.89    4.06
   1  -6  -2  109.94    3.97
  -1   6   2  111.62    3.83
   1  -6  -2  106.16    4.20
   1  -6  -1    9.64    0.92
  -1   6   1    9.36    0.72
   1  -6  -1    9.80    0.82
   1  -6   0    0.47    0.30
  -1   6   0    4.84    0.50
   1  -6   1  261.06    8.62
   1  -6   1  245.68    8.26
  -1   6  -1  270.70    8.31
  -1   6  -2    3.84    0.52
   1  -6   2    4.38    0.64
   1  -6   2    3.03    0.48
   1  -6   3  184.10    6.13
   1  -6   3  172.99    5.84
   1  -6   3  163.59    5.91
   1  -6   3  168.78    5.94
  -1   6  -3  176.49    5.92
   1  -6   4  128.17    4.54
  -1   6  -4  131.90    4.59
   1  -6   4  122.57    4.63
   1  -6   4  113.69    4.55
  -1   6  -5  453.65   14.13
   1  -6   5  447.68   14.28
  -1   6  -6   40.10    2.09
   1  -6   6   41.42    2.28
  -1   6  -7    1.83    0.44
   1  -6   7    2.27    0.57
  -1   6  -8    6.71    0.78
  -1   6  -8    7.48    0.88
   1  -6   8    8.05    1.05
  -1   6  -9    1.74    0.47
   1  -6   9    2.07    0.45
   1  -6   9    2.01    0.59
  -1   6 -10    0.48    0.31
   1  -6  10   -0.16    0.30
  -1   6 -11    7.13    0.89
   1  -6  11    4.83    0.96
  -1   6 -12   27.87    1.88
   1  -6  12   28.16    1.80
   1  -6  12   22.97    2.18
   1  -6  13  493.87   16.08
  -1   6 -13  517.66   16.28
   1  -6  14    2.19    0.58
  -1   6 -14    1.37    0.57
   1  -6  15   45.78    2.44
  -1   6 -15   45.45    2.54
   1  -6  16    3.97    0.63
  -1   6 -16    4.35    0.74
   1  -6  17    1.39    0.39
  -1   6 -17    0.79    0.38
   1  -6  18    0.19    0.22
  -1   6 -18    0.29    0.24
  -1   6 -19    0.58    0.23
   1  -5 -21    1.49    0.29
   1  -5 -21    1.80    0.35
   1  -5 -20    0.19    0.21
   1  -5 -19    3.47    0.58
   1  -5 -18   -0.28    0.32
   1  -5 -18    0.29    0.30
   1  -5 -18    0.11    0.35
   1  -5 -17   48.83    2.62
   1  -5 -17   52.32    2.80
   1  -5 -17   54.00    2.75
   1  -5 -16    1.10    0.47
   1  -5 -16    1.02    0.50
   1  -5 -15   18.34    1.59
   1  -5 -15   17.52    1.50
   1  -5 -14    3.05    0.68
   1  -5 -14    2.65    0.64
   1  -5 -14    3.51    0.81
   1  -5 -13   22.55    1.67
   1  -5 -13   22.56    1.70
   1  -5 -13   27.57    2.09
   1  -5 -12   65.76    3.04
   1  -5 -12   70.77    3.64
   1  -5 -12   72.45    3.27
   1  -5 -12   71.86    3.29
   1  -5 -12   77.43    3.75
   1  -5 -11  151.39    5.65
   1  -5 -11  154.02    5.63
   1  -5 -11  156.31    6.10
   1  -5 -11  149.11    5.45
   1  -5 -10    1.70    0.48
   1  -5  -9  196.50    6.81
   1  -5  -9  181.14    6.78
   1  -5  -8   30.59    1.78
   1  -5  -7    9.54    0.88
   1  -5  -7    9.22    0.86
   1  -5  -6  762.94   22.47
   1  -5  -6  760.22   22.42
   1  -5  -6  705.65   22.40
   1  -5  -5  337.68   10.85
   1  -5  -5  341.95   10.80
   1  -5  -5  330.82   10.81
   1  -5  -4    0.12    0.20
   1  -5  -4    0.12    0.16
   1  -5  -4    0.06    0.27
   1  -5  -3   80.69    3.12
   1  -5  -3   78.81    3.00
   1  -5  -3   78.87    3.00
   1  -5  -3   73.45    2.88
   1  -5  -3   77.07    3.11
   1  -5  -2  539.98   17.44
   1  -5  -2  559.51   17.30
   1  -5  -2  575.46   17.42
   1  -5  -2  570.77   17.24
   1  -5  -2  593.84   17.62
  -1   5   2  605.73   17.20
   1  -5  -2  588.97   17.43
   1  -5  -1  144.30    5.16
   1  -5  -1  139.75    4.83
  -1   5   1  155.91    4.85
   1  -5   0  263.36    8.62
   1  -5   0  258.66    8.32
  -1   5   0  274.65    8.32
   1  -5   1  249.97    7.66
  -1   5  -1  240.29    7.37
   1  -5   1  220.55    7.29
   1  -5   1  220.63    7.31
   1  -5   2  328.65   10.24
  -1   5  -2  329.97   10.04
   1  -5   2  324.22   10.01
   1  -5   2  307.37   10.01
   1  -5   3  749.20   21.61
   1  -5   3  727.48   21.46
  -1   5  -3  722.39   21.45
   1  -5   3  684.09   21.46
   1  -5   3  702.25   21.48
  -1   5  -4  320.20    9.81
   1  -5   4  315.57    9.90
   1  -5   4  291.40    9.82
  -1   5  -5   89.21    3.39
   1  -5   5   83.23    3.47
  -1   5  -6   -0.07    0.19
   1  -5   6    0.09    0.26
  -1   5  -7  124.05    4.53
   1  -5   7  112.72    4.71
  -1   5  -8   49.90    2.45
   1  -5   8   51.77    2.76
   1  -5   9    8.89    1.10
  -1   5  -9    7.61    0.76
  -1   5  -9    9.41    0.91
   1  -5  10    1.47    0.52
  -1   5 -10    1.95    0.41
  -1   5 -10    1.50    0.46
  -1   5 -11  173.56    6.32
   1  -5  11  168.36    7.04
  -1   5 -12   23.92    1.67
   1  -5  12   16.86    1.81
  -1   5 -13  564.41   17.54
   1  -5  13  528.66   18.43
  -1   5 -14    5.23    0.86
   1  -5  15    4.29    0.69
  -1   5 -15    3.27    0.70
   1  -5  16    5.84    0.79
  -1   5 -16    5.74    0.83
   1  -5  17    2.97    0.55
  -1   5 -17    2.67    0.56
   1  -5  18    0.07    0.21
  -1   5 -18   -0.08    0.27
   1  -5  19    0.05    0.15
  -1   5 -19    0.19    0.22
   1  -4 -21    1.16    0.30
   1  -4 -20    0.06    0.21
   1  -4 -19    4.39    0.65
   1  -4 -19    5.96    0.80
   1  -4 -18    0.19    0.29
   1  -4 -18    0.22    0.32
   1  -4 -17   35.01    2.10
   1  -4 -17   34.00    2.17
   1  -4 -17   34.39    2.11
   1  -4 -16   -0.11    0.40
   1  -4 -16    0.24    0.36
   1  -4 -15   79.36    3.73
   1  -4 -15   78.63    3.66
   1  -4 -14    0.32    0.35
   1  -4 -14    0.16    0.25
   1  -4 -14    0.32    0.37
   1  -4 -14   -0.12    0.37
   1  -4 -13   43.25    2.35
   1  -4 -13   40.45    2.36
   1  -4 -13   45.90    2.76
   1  -4 -13   40.04    2.66
   1  -4 -12    1.10    0.40
   1  -4 -12    0.93    0.43
   1  -4 -12    1.50    0.53
   1  -4 -12    1.66    0.50
   1  -4 -11   19.14    1.40
   1  -4 -11   23.42    1.74
   1  -4 -11   19.02    1.59
   1  -4 -10    0.54    0.32
   1  -4 -10    0.11    0.22
   1  -4  -9   37.44    2.17
   1  -4  -9   43.12    2.24
   1  -4  -8    1.67    0.44
   1  -4  -8    2.29    0.46
   1  -4  -8    2.06    0.46
   1  -4  -7  116.77    4.43
   1  -4  -7  121.64    4.40
   1  -4  -7  120.11    4.47
   1  -4  -6  111.79    4.21
   1  -4  -6  122.00    4.21
   1  -4  -6  114.87    4.24
   1  -4  -5 2131.86   61.64
   1  -4  -5 2098.10   61.56
   1  -4  -5 2108.32   61.63
   1  -4  -4  149.87    5.08
   1  -4  -4  144.14    5.09
   1  -4  -4  163.75    5.33
   1  -4  -4  151.55    5.03
   1  -4  -3   45.59    1.90
   1  -4  -3   40.45    1.77
   1  -4  -3   38.64    1.78
   1  -4  -3   40.07    1.71
   1  -4  -3   46.44    1.95
   1  -4  -2  426.81   13.45
   1  -4  -2  439.58   13.29
   1  -4  -2  447.57   13.54
   1  -4  -2  429.87   13.30
   1  -4  -2  436.41   13.40
   1  -4  -2  439.34   13.45
  -1   4   2  470.30   13.21
   1  -4  -1  163.21    5.33
   1  -4  -1  164.23    5.12
   1  -4  -1  158.28    5.16
   1  -4  -1  145.36    5.09
  -1   4   1  160.22    5.02
   1  -4   0  687.46   20.39
   1  -4   0  667.46   20.14
  -1   4   0  689.77   20.13
   1  -4   1  235.55    7.26
  -1   4  -1  231.31    7.03
   1  -4   1  219.15    7.02
   1  -4   1  214.99    6.98
   1  -4   2  206.93    6.40
   1  -4   2  197.77    6.26
  -1   4  -2  197.30    6.24
   1  -4   2  187.67    6.22
   1  -4   2  189.38    6.22
  -1   4  -3  594.75   17.40
   1  -4   3  561.98   17.40
   1  -4   3  583.27   17.45
  -1   4  -4  664.68   19.45
   1  -4   4  659.10   19.54
   1  -4   4  619.78   19.46
  -1   4  -5   82.02    3.12
   1  -4   5   81.50    3.25
  -1   4  -6   53.64    2.31
   1  -4   6   50.82    2.44
  -1   4  -7   96.33    3.69
   1  -4   7   94.57    3.93
  -1   4  -8   32.44    1.73
  -1   4  -8   28.93    1.72
   1  -4   8   29.75    1.92
   1  -4   9   10.67    1.17
  -1   4 -10   18.03    1.30
   1  -4  10   17.73    1.18
  -1   4 -10   17.03    1.18
   1  -4  10   16.52    1.55
  -1   4 -11  108.28    4.24
  -1   4 -11  105.97    4.27
   1  -4  11  100.17    4.03
  -1   4 -11  106.22    4.12
   1  -4  11  113.36    4.99
  -1   4 -12   80.76    3.53
  -1   4 -12   77.40    3.42
  -1   4 -12   76.65    3.33
   1  -4  12   73.31    4.03
  -1   4 -13  203.74    7.19
  -1   4 -13  201.45    7.12
  -1   4 -13  189.36    6.93
   1  -4  13  187.27    7.89
  -1   4 -14    0.67    0.46
  -1   4 -15    0.11    0.38
  -1   4 -16    2.30    0.62
  -1   4 -17    0.10    0.33
   1  -4  17    0.54    0.34
   1  -4  18    0.47    0.27
  -1   4 -18    0.44    0.34
   1  -4  19    0.12    0.20
  -1   4 -19    0.21    0.22
  -1   4 -20    1.47    0.31
   1  -3 -21    1.82    0.35
   1  -3 -20   -0.24    0.27
   1  -3 -19    5.64    0.70
   1  -3 -19    4.62    0.72
   1  -3 -18    1.87    0.46
   1  -3 -18    0.66    0.43
   1  -3 -17   49.63    2.59
   1  -3 -17   47.77    2.70
   1  -3 -16    0.42    0.34
   1  -3 -16    0.85    0.48
   1  -3 -15   13.85    1.34
   1  -3 -14    3.48    0.66
   1  -3 -14    5.79    0.96
   1  -3 -14    5.90    0.86
   1  -3 -14    5.24    0.95
   1  -3 -13  120.48    4.90
   1  -3 -13  122.07    4.81
   1  -3 -13  128.50    5.39
   1  -3 -13  118.46    5.32
   1  -3 -12    0.35    0.27
   1  -3 -12    0.77    0.38
   1  -3 -12    0.40    0.36
   1  -3 -12    0.57    0.32
   1  -3 -11   56.12    3.00
   1  -3 -11   58.79    3.03
   1  -3 -11   60.65    3.05
   1  -3 -10   -0.11    0.33
   1  -3 -10    0.10    0.23
   1  -3 -10   -0.10    0.20
   1  -3  -9   95.98    4.02
   1  -3  -9  100.62    4.05
   1  -3  -8   29.93    1.73
   1  -3  -8   29.61    1.61
   1  -3  -8   30.73    1.73
   1  -3  -7   62.77    2.72
   1  -3  -7   67.55    2.70
   1  -3  -7   63.03    2.61
   1  -3  -7   65.82    2.77
   1  -3  -6  129.27    4.62
   1  -3  -6  134.84    4.68
   1  -3  -6  132.41    4.58
   1  -3  -6  132.44    4.51
   1  -3  -5  212.17    6.75
   1  -3  -5  204.37    6.77
   1  -3  -5  203.50    6.59
   1  -3  -5  212.72    6.69
   1  -3  -5  211.27    6.73
   1  -3  -4  429.70   13.12
   1  -3  -4  434.79   13.13
   1  -3  -4  445.37   13.09
   1  -3  -4  423.63   13.19
   1  -3  -3  120.66    4.05
   1  -3  -3  114.97    4.09
   1  -3  -3  120.13    3.98
   1  -3  -2   95.47    3.08
   1  -3  -2   84.77    2.89
   1  -3  -2   86.96    2.98
   1  -3  -2   84.30    2.99
   1  -3  -2   83.45    3.04
  -1   3   2   87.93    2.82
   1  -3  -1   74.67    2.43
   1  -3  -1   66.01    2.33
   1  -3  -1   64.89    2.43
   1  -3  -1   71.55    2.54
  -1   3   1   69.78    2.34
   1  -3  -1   69.97    2.46
   1  -3   0  747.83   21.53
   1  -3   0  738.06   21.70
  -1   3   0  722.62   21.62
   1  -3   1 1400.73   39.45
  -1   3  -1 1363.01   39.40
   1  -3   1 1305.47   39.35
   1  -3   2   44.47    1.65
   1  -3   2   45.67    1.74
   1  -3   2   38.99    1.65
   1  -3   2   42.42    1.68
   1  -3   3  116.61    3.82
   1  -3   3  119.13    3.95
   1  -3   3  111.11    3.90
   1  -3   4   65.04    2.43
   1  -3   4   66.15    2.57
   1  -3   5   39.09    1.69
   1  -3   5   37.41    1.83
   1  -3   6   31.81    1.54
   1  -3   6   30.78    1.69
  -1   3  -7  161.22    5.45
   1  -3   7  149.33    5.64
  -1   3  -8   16.68    1.12
  -1   3  -8   16.15    1.17
   1  -3   8   16.52    1.33
  -1   3  -9   98.69    4.00
   1  -3   9  101.74    4.31
   1  -3  10    2.02    0.59
  -1   3 -11    9.10    0.94
  -1   3 -11    9.32    0.95
   1  -3  11    8.47    0.81
  -1   3 -11    8.40    0.84
   1  -3  11   10.52    1.26
  -1   3 -12    0.09    0.31
  -1   3 -12    0.09    0.29
  -1   3 -12    0.25    0.25
   1  -3  12   -0.16    0.44
  -1   3 -13    9.41    1.04
  -1   3 -13    8.76    1.02
  -1   3 -13    8.74    0.94
  -1   3 -14    0.11    0.37
  -1   3 -14    0.52    0.41
  -1   3 -14    0.29    0.30
  -1   3 -15   13.73    1.28
  -1   3 -15   10.13    1.13
  -1   3 -15   11.86    1.13
  -1   3 -16    0.33    0.31
  -1   3 -16   -0.10    0.39
  -1   3 -17   20.40    1.54
  -1   3 -18    0.74    0.38
   1  -3  19    1.37    0.36
  -1   3 -19    0.99    0.35
   1  -3  20    0.77    0.24
  -1   3 -20    0.40    0.23
   1  -2 -21    1.02    0.27
   1  -2 -21    1.12    0.31
   1  -2 -20    2.21    0.48
   1  -2 -19    0.58    0.35
   1  -2 -18    0.09    0.26
   1  -2 -18   -0.55    0.40
   1  -2 -17  114.84    4.53
   1  -2 -17  103.90    4.61
   1  -2 -16   17.36    1.42
   1  -2 -16   17.78    1.56
   1  -2 -15    0.10    0.29
   1  -2 -15   -0.12    0.35
   1  -2 -14    0.90    0.42
   1  -2 -14    0.48    0.42
   1  -2 -14    0.30    0.31
   1  -2 -13   12.08    1.38
   1  -2 -13   13.33    1.36
   1  -2 -13    9.99    1.08
   1  -2 -12   11.21    1.28
   1  -2 -12   11.15    1.20
   1  -2 -12    9.78    1.00
   1  -2 -11   44.66    2.54
   1  -2 -11   43.74    2.47
   1  -2 -11   43.31    2.36
   1  -2 -10    4.57    0.75
   1  -2 -10    4.19    0.63
   1  -2 -10    4.40    0.68
   1  -2  -9  619.24   19.34
   1  -2  -9  606.21   19.13
   1  -2  -9  653.75   19.37
   1  -2  -8  324.17   10.85
   1  -2  -8  345.26   10.73
   1  -2  -8  342.86   10.87
   1  -2  -7  781.30   23.09
   1  -2  -7  754.85   22.91
   1  -2  -6    2.06    0.39
   1  -2  -6    1.97    0.32
   1  -2  -5  174.65    5.80
   1  -2  -5  177.83    5.74
   1  -2  -5  180.60    5.69
   1  -2  -4  153.83    4.83
   1  -2  -4  141.31    4.85
   1  -2  -4  154.38    4.76
   1  -2  -4  147.61    4.68
   1  -2  -4  142.56    4.57
   1  -2  -3  111.94    3.68
   1  -2  -3  106.67    3.56
   1  -2  -3  118.81    3.70
   1  -2  -3  111.97    3.76
   1  -2  -3  110.86    3.55
   1  -2  -3  115.79    3.63
   1  -2  -2  282.67    8.38
   1  -2  -2  270.21    8.42
   1  -2  -2  288.12    8.48
   1  -2  -2  262.27    8.41
   1  -2  -2  293.82    8.56
   1  -2  -2  281.49    8.58
  -1   2   2  287.19    8.29
   1  -2  -1  104.07    3.04
   1  -2  -1   99.10    3.15
   1  -2  -1  105.06    3.16
   1  -2  -1  106.49    3.24
   1  -2  -1  108.04    3.29
  -1   2   1  101.59    3.05
   1  -2   0   56.93    2.05
   1  -2   0   62.01    2.14
   1  -2   0   57.60    1.91
   1  -2   0   58.57    1.90
   1  -2   1  201.19    5.90
   1  -2   1  195.12    5.86
   1  -2   1  179.85    5.76
   1  -2   1  187.82    5.78
   1  -2   2  770.41   22.57
   1  -2   2  793.75   22.64
   1  -2   2  747.84   22.58
   1  -2   3  101.77    3.33
   1  -2   3   99.81    3.19
   1  -2   3   95.54    3.38
   1  -2   4    8.06    0.58
   1  -2   4    7.49    0.62
   1  -2   5   18.98    1.04
   1  -2   5   18.27    1.11
   1  -2   6    0.13    0.18
  -1   2  -6    0.30    0.18
   1  -2   7    0.15    0.20
  -1   2  -7    0.06    0.17
   1  -2   8   49.07    2.43
  -1   2  -8   45.43    2.18
  -1   2  -9  137.79    5.11
   1  -2   9  140.51    5.42
   1  -2  10    3.33    0.68
  -1   2 -10    3.29    0.58
  -1   2 -11    2.26    0.47
  -1   2 -11    2.46    0.52
   1  -2  11    2.07    0.40
  -1   2 -11    1.44    0.37
   1  -2  11    2.14    0.58
  -1   2 -12    6.00    0.78
  -1   2 -12    4.77    0.71
  -1   2 -12    4.65    0.65
  -1   2 -13   88.87    3.85
  -1   2 -13   96.59    3.93
  -1   2 -13   86.73    3.73
  -1   2 -14    2.27    0.59
  -1   2 -14    2.34    0.55
  -1   2 -14    2.16    0.51
  -1   2 -15    1.56    0.49
  -1   2 -15    2.15    0.61
  -1   2 -15    1.66    0.49
  -1   2 -16    5.12    0.82
  -1   2 -16    6.00    0.86
  -1   2 -16    5.85    0.81
  -1   2 -17   30.69    1.98
  -1   2 -17   33.17    2.03
  -1   2 -18    9.46    1.01
  -1   2 -18   11.24    1.07
  -1   2 -19   18.81    1.34
   1  -2  20    0.46    0.22
  -1   2 -20    0.13    0.23
   1  -1 -21    0.26    0.19
   1  -1 -21    0.06    0.21
   1  -1 -20    0.55    0.31
   1  -1 -19   -0.19    0.31
   1  -1 -18   -0.11    0.35
   1  -1 -17  120.08    4.99
   1  -1 -16    2.16    0.60
   1  -1 -16    1.21    0.44
   1  -1 -15    3.18    0.67
   1  -1 -15    1.20    0.41
   1  -1 -14    1.44    0.48
   1  -1 -14    1.61    0.57
   1  -1 -14    1.91    0.51
   1  -1 -13    6.43    0.86
   1  -1 -13    7.09    1.05
   1  -1 -13    6.29    0.94
   1  -1 -12   -0.09    0.24
   1  -1 -12   -0.13    0.39
   1  -1 -12   -0.12    0.26
   1  -1 -11   24.03    1.77
   1  -1 -11   25.50    1.76
   1  -1 -10    9.61    1.03
   1  -1 -10    8.54    0.90
   1  -1 -10    9.28    0.97
   1  -1  -9  885.65   26.61
   1  -1  -9  852.67   26.43
   1  -1  -9  903.46   26.63
   1  -1  -8   24.59    1.52
   1  -1  -8   24.85    1.42
   1  -1  -8   25.72    1.50
   1  -1  -7  371.71   11.95
   1  -1  -7  383.91   11.82
   1  -1  -7  389.95   11.97
   1  -1  -6    1.18    0.32
   1  -1  -6    0.80    0.21
   1  -1  -6    0.64    0.23
   1  -1  -5  362.21   11.09
   1  -1  -5  363.99   10.98
   1  -1  -5  359.60   11.11
   1  -1  -4   87.91    3.09
   1  -1  -4   90.49    3.11
   1  -1  -4   90.05    2.94
   1  -1  -4   92.85    3.01
   1  -1  -4   90.71    3.13
   1  -1  -4   88.68    2.93
   1  -1  -3 2538.44   71.66
  -1   1   3 2286.23   71.51
   1  -1  -3 2563.80   71.68
   1  -1  -3 2550.49   71.62
   1  -1  -3 2542.21   71.70
   1  -1  -3 2509.57   71.54
   1  -1  -3 2447.52   71.56
   1  -1  -2    5.06    0.36
   1  -1  -2    5.12    0.35
  -1   1   2    4.93    0.29
   1  -1  -2    5.81    0.36
   1  -1  -2    6.68    0.39
   1  -1  -2    6.54    0.38
   1  -1  -2    6.17    0.44
   1  -1  -2    5.08    0.37
   1  -1  -2    5.35    0.38
   1  -1  -2    5.43    0.32
   1  -1  -2    5.28    0.29
   1  -1  -1   19.95    0.75
   1  -1  -1   19.47    0.78
   1  -1  -1   19.73    0.84
   1  -1  -1   21.05    0.85
   1  -1  -1   20.06    0.79
   1  -1  -1   21.84    0.92
   1  -1  -1   21.77    0.91
   1  -1  -1   19.98    0.70
   1  -1  -1   20.72    0.80
   1  -1   0   31.70    1.13
   1  -1   0   35.37    1.27
   1  -1   0   33.22    1.26
   1  -1   0   35.26    1.31
   1  -1   0   35.57    1.32
   1  -1   0   36.35    1.14
   1  -1   1  841.64   25.27
   1  -1   1  888.04   25.27
  -1   1  -1  886.56   25.12
   1  -1   1  868.58   25.27
   1  -1   1  889.52   25.32
   1  -1   1  894.59   25.31
   1  -1   1  876.27   25.23
   1  -1   1  832.26   25.08
   1  -1   2  346.05   10.22
   1  -1   2  357.90   10.30
   1  -1   2  353.81   10.24
   1  -1   2  338.61   10.27
  -1   1  -2  359.25   10.20
  -1   1  -2  348.76   10.01
   1  -1   2  347.47   10.30
   1  -1   3  120.59    3.82
   1  -1   3  121.50    3.82
   1  -1   3  121.28    3.91
  -1   1  -3  122.85    3.87
   1  -1   3  114.21    3.94
  -1   1  -4  203.66    6.22
  -1   1  -4  189.29    6.09
   1  -1   4  201.56    6.32
  -1   1  -5    3.40    0.42
   1  -1   5    3.89    0.48
  -1   1  -5    3.70    0.39
  -1   1  -6   22.04    1.21
   1  -1   6   21.64    1.28
  -1   1  -6   20.56    1.12
  -1   1  -7    2.77    0.45
  -1   1  -7    2.18    0.39
   1  -1   7    2.12    0.42
  -1   1  -8   94.60    3.64
   1  -1   8   91.25    3.75
  -1   1  -8   87.83    3.48
  -1   1  -9   18.62    1.34
  -1   1  -9   18.33    1.28
   1  -1   9   16.05    1.33
  -1   1 -10    4.15    0.68
  -1   1 -10    4.08    0.64
   1  -1  10    3.26    0.65
  -1   1 -11  116.73    4.35
   1  -1  11  117.02    4.34
  -1   1 -12    2.86    0.59
  -1   1 -12    2.60    0.51
  -1   1 -12    2.50    0.49
   1  -1  12    3.65    0.55
  -1   1 -13  146.39    5.64
  -1   1 -13  153.88    5.72
  -1   1 -13  153.28    5.58
  -1   1 -14    5.58    0.85
  -1   1 -14    4.35    0.72
  -1   1 -14    4.62    0.71
  -1   1 -15   27.01    1.87
  -1   1 -15   29.87    1.98
  -1   1 -15   30.73    1.87
  -1   1 -16   -0.11    0.44
  -1   1 -16   -0.11    0.33
  -1   1 -16    0.29    0.32
  -1   1 -17    3.05    0.67
  -1   1 -17    2.93    0.59
  -1   1 -17    2.56    0.59
  -1   1 -18    2.11    0.54
  -1   1 -18    1.07    0.43
  -1   1 -19    0.57    0.37
  -1   1 -19   -0.08    0.26
  -1   1 -20    1.32    0.36
   1  -1  21    0.13    0.15
   1   0 -21    2.58    0.38
   1   0 -21    2.04    0.38
   1   0 -20    0.47    0.27
   1   0 -20    0.15    0.26
   1   0 -19    8.29    0.93
   1   0 -18    7.61    0.96
   1   0 -17    8.71    1.07
   1   0 -16   -0.12    0.35
   1   0 -15    3.04    0.65
   1   0 -14    4.42    0.69
   1   0 -14    3.07    0.80
   1   0 -14    5.19    0.80
   1   0 -13   89.89    3.69
   1   0 -13   81.92    3.74
   1   0 -13   87.51    4.25
   1   0 -12    0.46    0.32
   1   0 -12    0.40    0.35
   1   0 -12    0.84    0.39
   1   0 -12    0.16    0.22
   1   0 -11  157.18    6.20
   1   0 -11  165.00    6.14
   1   0 -10    0.21    0.27
   1   0 -10    0.38    0.27
   1   0  -9  336.21   11.34
   1   0  -9  362.71   11.34
   1   0  -8   62.95    2.81
   1   0  -8   67.57    2.82
   1   0  -7    4.08    0.55
   1   0  -7    3.51    0.49
   1   0  -7    4.73    0.53
   1   0  -6    4.48    0.51
   1   0  -6    4.64    0.51
   1   0  -6    4.09    0.47
   1   0  -6    5.37    0.55
   1   0  -5  482.47   14.62
   1   0  -5  485.76   14.65
   1   0  -5  494.00   14.56
   1   0  -5  488.53   14.67
   1   0  -5  479.96   14.42
  -1   0   4   37.57    1.40
   1   0  -4   37.66    1.55
   1   0  -4   40.55    1.58
  -1   0   4   37.34    1.52
   1   0  -4   37.37    1.48
   1   0  -4   40.01    1.60
   1   0  -4   37.04    1.33
   1   0  -4   37.48    1.45
   1   0  -3   29.31    1.19
   1   0  -3   30.44    1.23
  -1   0   3   28.46    1.16
  -1   0   3   28.27    1.05
   1   0  -3   31.35    1.14
   1   0  -3   29.27    1.24
   1   0  -3   29.32    1.17
   1   0  -3   28.98    1.09
   1   0  -2   18.01    0.83
   1   0  -2   19.00    0.79
   1   0  -2   20.01    0.83
   1   0  -2   20.83    0.88
   1   0  -2   18.61    0.79
   1   0  -2   20.14    0.85
   1   0  -1  533.72   15.70
   1   0  -1  539.87   15.85
   1   0  -1  540.23   15.82
   1   0  -1  535.70   15.84
   1   0  -1  548.55   15.86
   1   0  -1  546.67   15.81
   1   0   0  326.13    9.47
   1   0   0  317.28    9.45
   1   0   0  317.74    9.24
   1   0   0  316.67    9.34
   1   0   0  316.95    9.46
   1   0   0  317.37    9.49
   1   0   0  325.47    9.44
   1   0   0  315.02    9.40
   1   0   1   64.26    2.13
   1   0   1   64.90    2.13
   1   0   1   65.98    2.09
  -1   0  -1   63.04    1.97
   1   0   1   64.73    2.17
   1   0   1   66.13    2.17
   1   0   1   65.77    2.14
   1   0   1   64.49    2.16
   1   0   1   64.68    2.10
   1   0   2   84.54    2.69
   1   0   2   84.63    2.68
  -1   0  -2   81.10    2.69
   1   0   2   82.95    2.74
   1   0   2   84.85    2.73
   1   0   2   90.19    2.75
   1   0   2   87.22    2.77
   1   0   2   81.43    2.78
  -1   0  -2   80.95    2.59
   1   0   3    3.76    0.29
   1   0   3    4.58    0.31
   1   0   3    3.80    0.30
  -1   0  -3    3.47    0.33
   1   0   3    3.53    0.37
  -1   0  -3    3.94    0.30
  -1   0  -4  482.33   13.69
  -1   0  -4  444.85   13.59
  -1   0  -4  443.56   13.53
   1   0   4  458.50   13.75
  -1   0  -5  593.86   17.21
   1   0   5  560.38   17.26
  -1   0  -5  566.97   17.04
  -1   0  -6    2.13    0.36
   1   0   6    1.50    0.35
  -1   0  -6    2.08    0.33
  -1   0  -7    4.06    0.54
  -1   0  -7    3.46    0.47
   1   0   7    4.09    0.56
  -1   0  -8    6.49    0.70
  -1   0  -8    4.57    0.58
  -1   0  -9  265.45    8.43
  -1   0  -9  231.47    8.15
  -1   0 -10   65.65    2.98
  -1   0 -10   54.84    2.71
  -1   0 -11  111.47    4.53
  -1   0 -11   99.90    4.29
  -1   0 -12    4.93    0.70
  -1   0 -12    7.82    0.88
  -1   0 -12    5.76    0.70
  -1   0 -12    8.82    1.06
   1   0  12    5.08    0.66
  -1   0 -13   26.28    1.73
  -1   0 -13   21.92    1.58
   1   0  13   26.41    1.61
  -1   0 -13   25.69    1.61
  -1   0 -14   22.54    1.61
  -1   0 -14   21.81    1.63
   1   0  14   22.00    1.51
  -1   0 -14   21.19    1.49
   1   0  14   18.24    1.82
  -1   0 -15    1.39    0.47
  -1   0 -15    0.98    0.51
  -1   0 -15    0.77    0.35
  -1   0 -16   -0.22    0.40
  -1   0 -16    0.33    0.34
  -1   0 -16    0.68    0.36
  -1   0 -17   29.21    1.93
  -1   0 -17   28.07    1.94
  -1   0 -17   32.51    1.91
  -1   0 -18    6.89    0.92
  -1   0 -18    8.08    0.93
  -1   0 -18    6.67    0.82
  -1   0 -19    0.43    0.33
  -1   0 -19    0.34    0.30
  -1   0 -20    1.24    0.37
  -1   0 -20    0.55    0.27
   1   0  21    0.72    0.23
   1   1 -21    0.51    0.24
   1   1 -20   -0.06    0.21
   1   1 -20    0.07    0.22
   1   1 -19    1.65    0.41
   1   1 -19    2.42    0.53
  -1  -1  18    0.39    0.30
   1   1 -18    0.21    0.38
   1   1 -17    5.81    0.86
   1   1 -16    4.24    0.77
   1   1 -15    8.02    1.02
   1   1 -14    1.47    0.59
   1   1 -14    1.66    0.49
   1   1 -13   91.72    4.47
   1   1 -13   95.47    4.04
   1   1 -12    3.64    0.75
   1   1 -12    3.14    0.58
   1   1 -11   32.38    1.99
   1   1 -11   28.76    2.00
   1   1 -10   79.31    3.37
   1   1 -10   69.57    3.37
   1   1  -9    9.40    0.92
   1   1  -9   10.48    1.00
   1   1  -8   50.65    2.30
   1   1  -8   45.34    2.27
   1   1  -7  119.71    4.23
   1   1  -7  110.70    4.11
   1   1  -7  114.58    4.22
   1   1  -6    2.17    0.38
   1   1  -6    1.28    0.29
   1   1  -6    1.42    0.32
   1   1  -5   25.51    1.26
   1   1  -5   24.10    1.24
   1   1  -5   24.61    1.23
  -1  -1   5   25.07    1.16
  -1  -1   5   25.54    1.27
   1   1  -5   25.63    1.14
   1   1  -4   12.33    0.75
  -1  -1   4   11.97    0.74
   1   1  -4   11.20    0.70
  -1  -1   4   10.63    0.62
   1   1  -4   11.23    0.71
   1   1  -4   12.04    0.67
  -1  -1   3  170.09    5.46
  -1  -1   3  184.46    5.64
   1   1  -3  176.33    5.64
   1   1  -3  191.50    5.70
   1   1  -3  180.83    5.36
   1   1  -3  185.19    5.62
   1   1  -2  395.67   11.62
   1   1  -2  386.07   11.38
   1   1  -2  390.45   11.59
   1   1  -1 1176.89   34.04
   1   1  -1 1180.74   33.96
   1   1  -1 1153.00   34.06
   1   1   0   64.88    2.09
   1   1   0   64.20    2.16
   1   1   0   62.90    2.14
   1   1   0   65.77    2.05
   1   1   0   66.55    2.13
   1   1   0   63.65    2.17
   1   1   1   91.23    2.93
   1   1   1   93.79    2.93
  -1  -1  -1   92.82    2.86
   1   1   1   95.36    2.94
   1   1   1   87.37    2.95
   1   1   2    9.28    0.53
  -1  -1  -2   10.14    0.50
   1   1   2   10.02    0.54
   1   1   2   10.29    0.49
   1   1   2    9.27    0.55
  -1  -1  -2    9.62    0.46
   1   1   3 2840.70   81.68
   1   1   3 2839.75   81.50
  -1  -1  -3 2784.05   81.63
  -1  -1  -3 2809.00   81.59
   1   1   3 2851.72   81.76
  -1  -1  -4    3.63    0.35
  -1  -1  -4    2.88    0.32
  -1  -1  -5  310.24    9.10
  -1  -1  -5  288.73    9.16
  -1  -1  -5  303.13    9.05
  -1  -1  -6  184.47    6.21
  -1  -1  -6  195.26    6.27
  -1  -1  -6  185.78    6.09
  -1  -1  -7  357.46   11.03
  -1  -1  -7  341.22   10.84
  -1  -1  -8  237.62    7.84
  -1  -1  -8  228.61    7.64
  -1  -1  -9  962.10   27.92
  -1  -1  -9  888.92   27.65
  -1  -1 -10   26.15    1.70
  -1  -1 -10   22.53    1.55
  -1  -1 -11  138.00    5.32
  -1  -1 -11  124.65    5.09
  -1  -1 -12    4.38    0.68
   1   1  12    5.48    0.66
  -1  -1 -12    4.82    0.81
  -1  -1 -13   36.04    2.10
   1   1  13   38.02    2.01
  -1  -1 -13   37.63    2.45
   1   1  13   35.17    2.44
  -1  -1 -14    2.70    0.61
  -1  -1 -14    3.18    0.61
   1   1  14    3.08    0.56
  -1  -1 -14    3.08    0.57
   1   1  14    2.10    0.65
  -1  -1 -15    7.70    0.94
  -1  -1 -15    7.16    0.97
   1   1  15    8.63    0.93
  -1  -1 -15    6.11    0.82
   1   1  15    5.15    0.97
  -1  -1 -16    1.47    0.53
  -1  -1 -16    0.58    0.34
  -1  -1 -16    1.51    0.49
  -1  -1 -17   42.01    2.42
  -1  -1 -17   40.64    2.35
  -1  -1 -17   44.50    2.33
  -1  -1 -18    0.10    0.42
  -1  -1 -18    0.18    0.29
  -1  -1 -18   -0.10    0.29
  -1  -1 -19    1.08    0.42
  -1  -1 -20    0.22    0.26
  -1  -1 -21    0.74    0.27
   1   2 -20    0.07    0.22
   1   2 -19    8.66    0.91
   1   2 -18    1.82    0.47
  -1  -2  18    2.17    0.48
   1   2 -18    1.50    0.51
  -1  -2  17   10.26    0.99
   1   2 -17    8.99    1.06
   1   2 -16    0.70    0.46
   1   2 -15   28.13    1.92
   1   2 -14   14.66    1.32
   1   2 -14   11.92    1.47
   1   2 -13  120.65    4.85
   1   2 -13  119.54    5.37
   1   2 -12    1.97    0.47
   1   2 -12    0.70    0.45
   1   2 -11    9.80    0.95
   1   2 -11    9.70    0.84
   1   2 -11    7.70    1.04
   1   2 -10   14.54    1.31
   1   2  -9   97.85    3.83
   1   2  -9   89.85    3.88
   1   2  -8    4.55    0.60
   1   2  -8    3.68    0.58
   1   2  -7   20.94    1.28
   1   2  -7   22.83    1.29
   1   2  -7   20.38    1.31
   1   2  -6   31.65    1.54
   1   2  -6   31.86    1.58
  -1  -2   6   27.10    1.53
  -1  -2   6   29.35    1.45
   1   2  -6   29.54    1.47
   1   2  -5   27.85    1.35
   1   2  -5   27.92    1.28
   1   2  -5   26.45    1.31
  -1  -2   5   27.66    1.29
  -1  -2   5   25.93    1.38
   1   2  -4   57.57    2.15
   1   2  -4   52.04    2.08
  -1  -2   4   52.45    1.99
  -1  -2   4   57.44    2.18
   1   2  -3   77.62    2.48
  -1  -2   3   73.72    2.57
   1   2  -2  370.70   10.96
   1   2  -2  371.28   11.17
   1   2  -1   16.05    0.80
   1   2  -1   15.27    0.75
   1   2  -1   15.95    0.70
   1   2  -1   16.46    0.71
   1   2   0  290.52    8.68
   1   2   0  286.92    8.62
   1   2   0  288.45    8.72
   1   2   1   22.41    0.78
   1   2   1   22.25    0.87
  -1  -2  -1   21.86    0.80
   1   2   1   22.09    0.92
   1   2   2  117.00    3.63
  -1  -2  -2  114.86    3.56
  -1  -2  -2  115.20    3.71
   1   2   2  118.46    3.53
   1   2   2  110.81    3.76
   1   2   3   87.76    2.76
   1   2   3   89.52    2.96
  -1  -2  -3   90.22    2.96
   1   2   3   81.44    3.01
  -1  -2  -3   85.88    2.89
  -1  -2  -4   38.74    1.59
   1   2   4   35.31    1.62
  -1  -2  -4   37.81    1.54
  -1  -2  -5   35.41    1.54
  -1  -2  -5   32.52    1.47
   1   2   5   34.91    1.61
  -1  -2  -6  330.38   10.13
  -1  -2  -6  297.59   10.25
  -1  -2  -6  339.28   10.06
  -1  -2  -6  313.80    9.98
   1   2   6  321.34   10.12
  -1  -2  -7  880.28   25.68
  -1  -2  -7  845.63   25.50
  -1  -2  -7  847.31   25.39
   1   2   7  858.02   25.53
  -1  -2  -7  829.59   25.35
  -1  -2  -8  448.39   14.12
  -1  -2  -8  422.94   13.93
   1   2   8  428.19   14.10
  -1  -2  -9  534.23   15.94
  -1  -2  -9  487.37   15.69
   1   2   9  495.21   15.88
  -1  -2 -10   16.04    1.32
  -1  -2 -10   13.63    1.19
   1   2  10   15.32    1.31
  -1  -2 -11   72.65    3.45
  -1  -2 -11   71.32    3.31
   1   2  11   68.96    3.40
  -1  -2 -12   17.24    1.35
   1   2  12   18.25    1.24
  -1  -2 -12   19.95    1.63
  -1  -2 -12   17.08    1.22
  -1  -2 -12   15.50    1.40
   1   2  12   16.98    1.56
  -1  -2 -13   16.73    1.38
   1   2  13   16.78    1.25
  -1  -2 -13   19.73    1.68
   1   2  13   15.58    1.56
  -1  -2 -14    3.14    0.66
   1   2  14    2.63    0.52
  -1  -2 -14    1.50    0.57
   1   2  14    3.99    0.82
  -1  -2 -15   10.68    1.17
  -1  -2 -15   12.26    1.13
   1   2  15   11.75    1.10
  -1  -2 -16    8.34    1.08
  -1  -2 -16   11.81    1.10
   1   2  16   10.08    1.03
  -1  -2 -17  215.57    7.67
  -1  -2 -17  207.39    7.41
  -1  -2 -18    0.11    0.37
  -1  -2 -18    0.18    0.30
  -1  -2 -19    0.83    0.39
  -1  -2 -19    0.15    0.23
  -1  -2 -20    2.20    0.49
  -1  -2 -21    2.58    0.43
   1   3 -20    3.22    0.48
   1   3 -19    5.67    0.72
  -1  -3  19    4.64    0.57
   1   3 -18    0.57    0.37
  -1  -3  18    0.90    0.36
  -1  -3  17   31.66    1.83
   1   3 -17   30.01    1.95
   1   3 -16   -0.11    0.40
  -1  -3  16   -0.09    0.39
   1   3 -15   13.49    1.33
   1   3 -14   -0.17    0.57
   1   3 -14    0.22    0.32
   1   3 -13    8.05    1.16
   1   3 -13    6.08    0.83
   1   3 -12    8.10    1.15
   1   3 -12   13.26    1.17
   1   3 -11   12.48    1.29
   1   3 -11   10.62    1.01
   1   3 -10    4.69    0.77
   1   3  -9  218.32    7.69
   1   3  -8   24.86    1.49
   1   3  -8   25.32    1.60
   1   3  -7  106.17    3.93
  -1  -3   7  104.33    3.97
   1   3  -7  107.96    4.10
   1   3  -6    1.66    0.34
  -1  -3   6    1.34    0.39
   1   3  -5   51.58    2.11
  -1  -3   5   49.42    2.06
  -1  -3   5   53.45    2.14
  -1  -3   5   49.92    2.22
  -1  -3   4  247.82    8.02
  -1  -3   4  261.95    8.19
   1   3  -4  263.92    7.89
   1   3  -3  112.67    3.66
   1   3  -2   85.15    3.08
   1   3  -2   92.15    2.98
   1   3  -1  999.22   28.81
   1   3  -1  977.63   28.94
   1   3  -1  982.96   28.93
   1   3  -1  985.39   28.71
   1   3   0  804.00   23.40
   1   3   0  792.58   23.47
   1   3   1   36.60    1.28
   1   3   1   35.29    1.42
  -1  -3  -1   38.05    1.35
  -1  -3  -2   23.52    1.08
  -1  -3  -2   22.05    0.93
   1   3   2   22.40    0.96
  -1  -3  -3  114.32    3.88
  -1  -3  -3  113.86    3.70
   1   3   3  117.18    3.64
  -1  -3  -4   77.79    2.80
   1   3   4   77.91    2.76
   1   3   4   73.33    2.82
  -1  -3  -5    2.41    0.37
   1   3   5    1.60    0.30
  -1  -3  -5    2.54    0.36
   1   3   5    2.29    0.37
  -1  -3  -6  737.21   20.33
   1   3   6  703.02   20.37
  -1  -3  -7   47.97    2.23
  -1  -3  -7   48.95    2.51
  -1  -3  -7   53.49    2.26
   1   3   7   49.81    2.31
  -1  -3  -8    1.98    0.43
  -1  -3  -8    1.15    0.42
  -1  -3  -8    2.26    0.48
   1   3   8    2.04    0.44
  -1  -3  -8    1.87    0.42
  -1  -3  -9  175.43    6.34
  -1  -3  -9  161.54    6.11
   1   3   9  166.35    6.27
  -1  -3 -10    5.51    0.77
   1   3  10    3.49    0.64
  -1  -3 -10    4.24    0.68
  -1  -3 -11   47.66    2.63
   1   3  11   44.78    2.56
  -1  -3 -11   42.04    2.41
  -1  -3 -12    6.01    0.77
  -1  -3 -12    5.66    0.71
  -1  -3 -12    4.53    0.82
   1   3  12    5.68    0.68
   1   3  12    3.85    0.78
  -1  -3 -12    6.08    0.86
  -1  -3 -13   20.06    1.51
  -1  -3 -13   22.73    1.86
  -1  -3 -13   19.04    1.39
   1   3  13   22.86    1.47
   1   3  13   18.14    1.70
  -1  -3 -14   14.90    1.34
   1   3  14   14.05    1.20
  -1  -3 -14   16.25    1.61
  -1  -3 -15    7.09    0.97
   1   3  15    7.29    0.87
  -1  -3 -15    5.69    0.77
  -1  -3 -16    0.12    0.39
   1   3  16   -0.10    0.28
  -1  -3 -16    0.10    0.30
  -1  -3 -17   46.06    2.52
   1   3  17   41.01    2.29
  -1  -3 -17   42.40    2.29
  -1  -3 -18    1.55    0.44
  -1  -3 -18    2.13    0.57
  -1  -3 -19   11.35    0.96
  -1  -3 -19    9.00    0.99
  -1  -3 -20   -0.08    0.30
  -1  -3 -21    1.73    0.37
   1   4 -20    2.41    0.38
  -1  -4  19    8.06    0.71
   1   4 -19    5.96    0.70
   1   4 -18    0.53    0.31
  -1  -4  18    0.86    0.35
   1   4 -17    4.87    0.76
  -1  -4  17    5.27    0.72
  -1  -4  16   11.91    1.11
   1   4 -16   13.03    1.25
  -1  -4  15    4.00    0.70
   1   4 -15    3.98    0.73
  -1  -4  14   21.63    1.56
   1   4 -14   26.17    1.79
   1   4 -13  131.08    5.83
   1   4 -13  130.84    5.22
   1   4 -12  101.79    4.67
   1   4 -12   93.63    4.04
   1   4 -11  119.87    5.15
   1   4 -11  115.71    4.59
   1   4 -10   15.24    1.41
   1   4 -10   14.72    1.16
   1   4  -9    0.76    0.38
   1   4  -8   46.77    2.39
  -1  -4   8   41.39    2.25
  -1  -4   7   53.33    2.48
  -1  -4   6    0.25    0.23
  -1  -4   6    0.33    0.25
  -1  -4   6    0.08    0.33
   1   4  -6    0.12    0.20
   1   4  -5  364.49   11.55
  -1  -4   5  371.94   11.62
  -1  -4   5  390.65   11.83
  -1  -4   4   71.85    2.76
  -1  -4   4   65.26    2.60
   1   4  -4   66.32    2.48
   1   4  -3  528.53   15.78
   1   4  -2  281.02    9.01
   1   4  -2  298.88    8.92
   1   4  -1   17.77    0.98
   1   4  -1   18.46    1.00
   1   4  -1   17.11    0.90
   1   4   0 1219.66   35.70
   1   4   0 1218.13   35.60
   1   4   1  450.57   13.52
  -1  -4  -2  129.82    4.19
  -1  -4  -3   80.14    2.96
  -1  -4  -3   80.41    2.78
  -1  -4  -4  222.27    7.06
  -1  -4  -4  212.83    6.84
   1   4   4  223.17    6.98
  -1  -4  -5 1050.06   31.23
   1   4   5 1059.73   31.11
  -1  -4  -6    6.69    0.67
   1   4   6    5.88    0.58
   1   4   6    5.41    0.62
  -1  -4  -7  407.18   14.17
  -1  -4  -7  429.16   13.67
   1   4   7  438.76   13.81
  -1  -4  -8   -0.08    0.22
  -1  -4  -8    0.11    0.40
   1   4   8    0.08    0.18
  -1  -4  -8    0.23    0.20
  -1  -4  -9   29.83    1.78
  -1  -4  -9   28.35    1.95
  -1  -4  -9   28.42    1.81
   1   4   9   26.52    1.73
  -1  -4  -9   26.46    1.68
  -1  -4 -10   -0.12    0.42
  -1  -4 -10    0.22    0.25
   1   4  10    0.32    0.29
  -1  -4 -10   -0.10    0.24
  -1  -4 -11   13.37    1.30
   1   4  11   12.00    1.24
  -1  -4 -11    9.67    1.09
  -1  -4 -12   18.04    1.28
  -1  -4 -12   17.66    1.59
  -1  -4 -12   17.71    1.37
   1   4  12   15.02    1.48
  -1  -4 -12   15.38    1.45
  -1  -4 -13   89.26    3.80
  -1  -4 -13   88.40    3.61
  -1  -4 -13   90.74    4.26
   1   4  13   83.80    3.56
  -1  -4 -14   14.62    1.37
   1   4  14   14.22    1.22
  -1  -4 -14   15.73    1.62
  -1  -4 -14   17.60    1.32
   1   4  15   80.27    3.52
  -1  -4 -15   76.33    3.65
  -1  -4 -16    0.82    0.46
   1   4  16    0.80    0.34
  -1  -4 -16    0.76    0.36
  -1  -4 -17   21.01    1.65
   1   4  17   22.89    1.59
  -1  -4 -17   21.26    1.50
  -1  -4 -18    1.28    0.52
   1   4  18    0.55    0.32
  -1  -4 -18    1.18    0.36
  -1  -4 -19    3.99    0.57
  -1  -4 -19    2.90    0.62
  -1  -4 -20    0.23    0.28
  -1  -4 -21    1.27    0.33
   1   5 -19    0.18    0.24
  -1  -5  19    0.26    0.22
   1   5 -18    0.08    0.28
  -1  -5  18    0.20    0.26
  -1  -5  17   14.44    1.13
   1   5 -17   10.59    1.08
  -1  -5  16    0.09    0.30
   1   5 -16    0.21    0.34
  -1  -5  15    9.46    1.01
   1   5 -15    8.67    1.04
  -1  -5  14    1.36    0.50
   1   5 -14    1.90    0.57
   1   5 -13  587.18   19.74
  -1  -5  13  613.13   18.80
   1   5 -13  600.60   18.97
   1   5 -12   24.90    2.05
  -1  -5  12   22.90    1.56
   1   5 -12   23.24    1.66
   1   5 -11  267.66    9.61
  -1  -5  11  251.09    8.75
   1   5 -11  273.89    8.99
   1   5 -10    3.80    0.72
   1   5 -10    3.20    0.56
   1   5  -9    7.78    0.99
  -1  -5   8   -0.10    0.21
  -1  -5   7    9.98    0.98
  -1  -5   6    2.00    0.43
  -1  -5   6    1.89    0.43
  -1  -5   6    2.68    0.57
  -1  -5   5  138.46    5.08
  -1  -5   5  138.64    4.94
  -1  -5   4   25.50    1.43
  -1  -5   4   25.18    1.47
   1   5  -4   27.13    1.33
  -1  -5   3  267.00    8.57
   1   5  -3  267.26    8.38
   1   5  -2  103.23    3.88
   1   5  -2  117.59    3.85
   1   5  -1  646.73   19.56
   1   5  -1  640.35   19.63
   1   5  -1  669.04   19.48
   1   5   0  161.42    5.43
   1   5   0  157.00    5.45
   1   5   0  172.02    5.36
   1   5   1  376.69   11.59
   1   5   1  375.62   11.48
   1   5   2  104.84    3.64
  -1  -5  -2  104.83    3.59
  -1  -5  -3  276.90    8.51
  -1  -5  -3  256.31    8.21
  -1  -5  -4  157.14    5.28
  -1  -5  -4  148.67    5.03
  -1  -5  -5   43.74    2.12
  -1  -5  -5   40.25    1.92
  -1  -5  -6  348.84   11.15
   1   5   6  351.06   10.96
  -1  -5  -7   91.27    3.46
   1   5   7   84.50    3.21
  -1  -5  -8   23.40    1.54
  -1  -5  -8   21.72    1.78
   1   5   8   22.00    1.50
  -1  -5  -9  145.69    5.45
  -1  -5  -9  147.47    5.94
  -1  -5  -9  140.42    5.49
   1   5   9  134.91    5.39
  -1  -5 -10   46.39    2.67
  -1  -5 -10   48.92    2.62
   1   5  10   46.46    2.62
  -1  -5 -11   31.58    2.16
  -1  -5 -11   32.58    1.77
  -1  -5 -11   32.09    1.85
   1   5  11   30.93    2.11
  -1  -5 -12    3.94    0.69
  -1  -5 -12    4.06    0.82
  -1  -5 -12    4.63    0.66
  -1  -5 -13    3.90    0.70
  -1  -5 -13    2.74    0.71
  -1  -5 -13    3.40    0.59
  -1  -5 -14   12.35    1.28
   1   5  14   14.67    1.23
  -1  -5 -14   15.60    1.25
  -1  -5 -14   15.12    1.59
   1   5  15    8.21    0.96
  -1  -5 -15    7.63    1.01
   1   5  16    2.93    0.58
  -1  -5 -16    3.87    0.76
  -1  -5 -17   51.36    2.79
   1   5  17   52.02    2.66
  -1  -5 -17   56.03    2.64
   1   5  18    1.63    0.44
  -1  -5 -18    1.26    0.49
  -1  -5 -19    2.49    0.54
  -1  -5 -20    0.15    0.29
  -1  -5 -21    3.44    0.49
  -1  -6  19   10.22    0.72
   1   6 -19    8.63    0.71
   1   6 -18    0.69    0.31
  -1  -6  18    0.91    0.30
   1   6 -17   -0.09    0.27
  -1  -6  17   -0.08    0.28
  -1  -6  16    0.52    0.34
   1   6 -16    0.10    0.29
  -1  -6  15   20.61    1.48
   1   6 -15   18.19    1.50
  -1  -6  14    0.59    0.42
   1   6 -14    0.33    0.37
  -1  -6  13  405.19   13.09
   1   6 -13  401.66   13.21
   1   6 -12    2.64    0.73
  -1  -6  12    4.47    0.74
   1   6 -12    3.55    0.69
   1   6 -11   11.07    1.38
  -1  -6  11   14.44    1.21
   1   6 -11   14.50    1.25
   1   6 -10    2.41    0.65
  -1  -6  10    2.91    0.56
   1   6  -9   14.43    1.40
  -1  -6   9   14.35    1.40
  -1  -6   9   15.59    1.16
  -1  -6   8   21.00    1.63
  -1  -6   8   23.75    1.41
  -1  -6   7   80.53    3.61
  -1  -6   7   90.24    3.78
  -1  -6   6   48.92    2.42
  -1  -6   6   45.89    2.42
  -1  -6   6   54.42    2.66
  -1  -6   5   76.87    3.28
  -1  -6   5   81.37    3.42
  -1  -6   4   21.46    1.39
   1   6  -4   23.41    1.29
  -1  -6   3 1172.82   34.85
   1   6  -3 1176.90   34.67
   1   6  -2   14.91    1.00
   1   6  -2   15.03    0.97
   1   6  -1  215.13    7.11
   1   6  -1  227.97    7.25
   1   6  -1  213.12    7.05
   1   6   0    6.01    0.62
   1   6   0    6.26    0.64
   1   6   0    6.12    0.59
   1   6   1   58.67    2.52
   1   6   1   63.92    2.48
   1   6   2   93.45    3.51
  -1  -6  -2   99.54    3.50
  -1  -6  -3    0.13    0.23
  -1  -6  -3    0.10    0.16
  -1  -6  -4    0.35    0.26
  -1  -6  -4    0.11    0.19
  -1  -6  -5  144.73    5.23
  -1  -6  -5  142.09    4.98
   1   6   5  146.90    5.07
  -1  -6  -6   91.89    3.77
  -1  -6  -6   91.11    3.56
   1   6   6   97.59    3.63
  -1  -6  -7    3.43    0.83
  -1  -6  -7    4.61    0.66
   1   6   7    5.01    0.62
  -1  -6  -8   23.43    1.98
  -1  -6  -8   28.35    1.79
  -1  -6  -9   18.66    1.48
  -1  -6  -9   17.86    1.71
  -1  -6 -10   -0.12    0.28
  -1  -6 -10   -0.15    0.46
  -1  -6 -10    0.12    0.22
  -1  -6 -11    2.91    0.59
  -1  -6 -11    3.93    0.74
  -1  -6 -11    3.41    0.85
  -1  -6 -11    4.06    0.78
  -1  -6 -12    4.18    0.71
  -1  -6 -12    3.22    0.71
  -1  -6 -13    1.48    0.51
  -1  -6 -13    0.79    0.49
  -1  -6 -14    6.75    0.96
  -1  -6 -14    7.99    1.20
   1   6  15   28.05    1.84
  -1  -6 -15   28.03    1.96
   1   6  16   11.27    1.11
  -1  -6 -16   11.58    1.23
   1   6  17    3.80    0.64
  -1  -6 -17    4.27    0.78
   1   6  18   -0.09    0.28
  -1  -6 -18    0.10    0.36
   1   6  19    0.15    0.24
  -1  -6 -20    0.22    0.29
  -1  -6 -21    2.85    0.43
   1   7 -18    0.51    0.26
  -1  -7  18    0.53    0.24
  -1  -7  17   13.04    0.99
   1   7 -17    9.47    0.91
  -1  -7  16    0.65    0.33
   1   7 -16    0.89    0.38
  -1  -7  15   29.74    1.81
   1   7 -15   27.10    1.81
  -1  -7  14    9.98    1.04
   1   7 -14    9.03    1.06
  -1  -7  13  146.26    5.64
   1   7 -13  148.99    5.73
  -1  -7  12   13.50    1.25
   1   7 -12   17.79    1.42
   1   7 -11   21.81    1.98
  -1  -7  11   21.69    1.55
   1   7 -10   30.94    2.31
  -1  -7  10   33.58    1.92
   1   7  -9   -0.14    0.32
  -1  -7   9    0.14    0.29
  -1  -7   9   -0.08    0.28
   1   7  -9    0.10    0.24
  -1  -7   8   52.32    2.97
  -1  -7   8   58.23    2.60
  -1  -7   7   10.55    1.11
  -1  -7   7   12.19    1.20
  -1  -7   7   12.28    0.98
  -1  -7   6   10.07    1.04
  -1  -7   6    9.65    1.12
  -1  -7   5  397.47   12.71
  -1  -7   5  389.05   12.77
  -1  -7   4  268.46    9.03
  -1  -7   4  262.86    9.00
   1   7  -4  274.91    8.81
  -1  -7   3    0.23    0.30
   1   7  -3    0.13    0.21
   1   7  -2    0.06    0.18
   1   7  -1   31.52    1.63
   1   7   0    0.13    0.20
   1   7   0    0.22    0.17
   1   7   0    0.18    0.18
  -1  -7  -1   12.59    0.94
   1   7   1   14.32    1.07
  -1  -7  -2   36.77    1.76
   1   7   2   33.90    1.81
   1   7   2   36.02    1.76
  -1  -7  -3  628.55   19.32
   1   7   3  639.45   19.06
  -1  -7  -3  617.24   19.01
  -1  -7  -4  165.47    5.93
  -1  -7  -4  163.20    5.64
  -1  -7  -5  205.97    7.14
  -1  -7  -5  201.42    6.83
  -1  -7  -6    0.37    0.26
  -1  -7  -6    0.36    0.23
   1   7   6    0.44    0.24
  -1  -7  -7  223.79    7.15
  -1  -7  -7  156.14    7.26
  -1  -7  -8   11.42    1.14
  -1  -7  -8    7.44    1.19
  -1  -7  -9   31.07    2.44
  -1  -7  -9   33.56    2.14
  -1  -7 -10   20.66    1.43
  -1  -7 -10   20.54    1.72
  -1  -7 -10   22.39    2.06
  -1  -7 -10   22.80    1.76
  -1  -7 -10   20.98    1.42
  -1  -7 -11  110.26    4.58
   1   7  11  114.00    4.45
  -1  -7 -11  126.82    5.23
  -1  -7 -11  116.14    5.21
  -1  -7 -11  119.30    4.61
  -1  -7 -12   39.33    2.22
  -1  -7 -12   35.86    2.54
  -1  -7 -12   38.54    2.13
  -1  -7 -13   23.20    1.70
  -1  -7 -13   21.51    2.00
  -1  -7 -14  156.58    6.07
   1   7  15   14.08    1.27
  -1  -7 -15   12.86    1.31
   1   7  16    4.05    0.67
  -1  -7 -16    4.05    0.75
   1   7  17    3.92    0.64
  -1  -7 -17    4.61    0.77
   1   7  18   -0.09    0.21
  -1  -7 -18    0.10    0.32
   1   7  19    2.79    0.49
  -1  -7 -19    2.21    0.53
  -1  -7 -20   -0.07    0.24
  -1  -7 -21    0.49    0.22
  -1  -8  18    1.54    0.29
  -1  -8  17   13.16    0.95
  -1  -8  16    2.82    0.50
   1   8 -16    1.24    0.41
  -1  -8  15    0.09    0.28
   1   8 -15    0.09    0.28
  -1  -8  14   -0.10    0.33
   1   8 -14   -0.20    0.38
  -1  -8  13   13.64    1.23
  -1  -8  12    0.71    0.42
  -1  -8  11    0.10    0.35
   1   8 -10    0.65    0.48
  -1  -8  10    0.48    0.35
   1   8  -9   25.86    2.11
  -1  -8   9   27.62    2.21
  -1  -8   9   30.58    1.83
   1   8  -9   29.51    1.96
  -1  -8   8    2.13    0.61
  -1  -8   8    2.21    0.51
  -1  -8   7   17.19    1.50
  -1  -8   7   16.14    1.50
  -1  -8   7   14.26    1.14
  -1  -8   6   14.40    1.39
  -1  -8   6   13.39    1.28
  -1  -8   6   14.10    1.34
  -1  -8   6   14.59    1.08
  -1  -8   5   64.24    3.11
  -1  -8   5   61.95    3.12
  -1  -8   4    0.50    0.39
  -1  -8   4    0.20    0.33
   1   8  -4    0.16    0.19
  -1  -8   3  146.75    5.43
   1   8  -3  144.59    5.30
  -1  -8   2   98.45    3.94
   1   8  -2   98.83    3.87
   1   8  -1    2.73    0.48
   1   8   0    3.95    0.60
   1   8   0    2.61    0.48
  -1  -8  -1   42.92    2.12
   1   8   1   45.98    2.28
   1   8   1   43.43    2.12
  -1  -8  -2    2.64    0.46
   1   8   2    1.52    0.42
   1   8   2    2.02    0.42
  -1  -8  -3   52.48    2.47
   1   8   3   55.32    2.60
  -1  -8  -3   56.68    2.74
   1   8   3   56.80    2.52
  -1  -8  -4  234.13    7.98
  -1  -8  -4  222.68    7.62
  -1  -8  -5    5.61    0.78
  -1  -8  -5    5.09    0.66
  -1  -8  -6    7.17    0.91
  -1  -8  -7   51.20    2.67
  -1  -8  -7   40.66    2.90
  -1  -8  -8   18.17    1.52
  -1  -8  -8   15.54    1.80
  -1  -8  -9    0.77    0.40
  -1  -8  -9    1.30    0.82
  -1  -8  -9    0.17    0.24
  -1  -8 -10   -0.14    0.34
  -1  -8 -10    0.44    0.35
  -1  -8 -10    0.37    0.58
  -1  -8 -11   10.13    1.06
  -1  -8 -11   10.05    1.26
  -1  -8 -11    9.32    1.22
  -1  -8 -11    8.69    1.39
  -1  -8 -11    8.07    0.92
  -1  -8 -12  195.99    7.17
   1   8  12  190.87    6.93
  -1  -8 -12  192.99    7.82
  -1  -8 -12  206.24    7.88
  -1  -8 -12  208.03    7.18
  -1  -8 -13  310.98   10.40
  -1  -8 -13  302.12   10.27
  -1  -8 -13  300.71   11.12
  -1  -8 -14    5.63    0.86
  -1  -8 -15    0.35    0.41
   1   8  16    0.90    0.42
  -1  -8 -16    0.90    0.49
   1   8  17    1.48    0.44
  -1  -8 -17    2.00    0.55
   1   8  18    1.39    0.39
  -1  -8 -18    1.97    0.52
   1   8  19    5.42    0.64
  -1  -8 -19    4.58    0.65
  -1  -8 -20    0.31    0.24
  -1  -9  17    8.26    0.68
  -1  -9  16    0.13    0.21
  -1  -9  15    0.39    0.29
  -1  -9  14    0.09    0.28
  -1  -9  13    4.38    0.70
  -1  -9  12    0.31    0.37
  -1  -9  11   12.62    1.20
  -1  -9  10    0.41    0.44
   1   9 -10   -0.12    0.33
   1   9  -9    0.49    0.60
  -1  -9   9    1.51    0.57
  -1  -9   9    1.28    0.43
   1   9  -9    2.30    0.58
  -1  -9   8   -0.16    0.29
  -1  -9   8    0.37    0.34
  -1  -9   7   43.27    2.75
  -1  -9   7   49.64    2.96
  -1  -9   7   51.70    2.47
  -1  -9   6   14.42    1.43
  -1  -9   6   16.75    1.56
  -1  -9   6   18.97    1.32
  -1  -9   5  120.50    5.10
  -1  -9   5  117.93    5.11
  -1  -9   5  127.35    4.63
  -1  -9   4    4.89    0.81
   1   9  -4    4.34    0.67
  -1  -9   3   45.29    2.55
   1   9  -3   49.15    2.46
   1   9  -2   34.50    1.95
   1   9  -1   11.94    1.04
   1   9   0    0.10    0.23
   1   9   0    0.25    0.24
  -1  -9  -1   43.40    2.23
   1   9   1   44.36    2.36
   1   9   1   42.96    2.23
   1   9   2   14.41    1.23
   1   9   2   13.42    1.12
  -1  -9  -3   21.58    1.63
   1   9   3   26.31    1.71
   1   9   3   25.99    1.62
  -1  -9  -4   11.70    1.17
   1   9   4   12.35    1.13
  -1  -9  -5    0.34    0.30
  -1  -9  -6    0.36    0.30
  -1  -9  -7    5.16    0.84
  -1  -9  -7    5.19    0.71
  -1  -9  -7    4.16    1.06
  -1  -9  -8   18.86    1.41
  -1  -9  -8   19.61    2.04
  -1  -9  -9    3.67    0.64
  -1  -9  -9    3.64    1.03
  -1  -9  -9    4.34    0.81
  -1  -9 -10    2.36    0.66
  -1  -9 -10    3.28    0.63
  -1  -9 -11   17.02    1.72
  -1  -9 -11   15.44    1.92
  -1  -9 -11   17.81    1.71
  -1  -9 -11   14.35    1.28
  -1  -9 -12    1.30    0.51
  -1  -9 -12    2.35    0.74
  -1  -9 -12    2.28    0.60
   1   9  12    1.31    0.47
  -1  -9 -12    1.82    0.56
  -1  -9 -13  260.62    8.82
   1   9  13  249.85    8.60
  -1  -9 -13  242.69    8.78
  -1  -9 -14    3.99    0.75
  -1  -9 -15   14.97    1.38
   1   9  16    0.10    0.26
  -1  -9 -16   -0.11    0.32
   1   9  17    2.64    0.51
  -1  -9 -17    2.59    0.56
   1   9  18    0.76    0.32
  -1  -9 -18    0.52    0.36
   1   9  19   19.33    1.21
  -1  -9 -19   20.80    1.33
  -1  -9 -20    5.23    0.58
  -1 -10  16    2.70    0.40
  -1 -10  15    6.69    0.72
  -1 -10  14   -0.08    0.26
  -1 -10  13   12.38    1.11
  -1 -10  12    0.79    0.40
  -1 -10  11   10.41    1.08
  -1 -10  10    4.08    0.70
   1  10 -10    3.80    0.75
  -1 -10   9    9.09    1.00
   1  10  -9    8.15    1.08
  -1 -10   8   -0.17    0.32
  -1 -10   8   -0.10    0.30
  -1 -10   7    4.27    0.85
  -1 -10   7    2.08    0.66
  -1 -10   7    3.73    0.65
  -1 -10   6   29.86    2.22
  -1 -10   6   30.25    2.29
  -1 -10   6   35.63    1.97
  -1 -10   5   10.60    1.25
  -1 -10   5   10.67    1.00
  -1 -10   4    0.63    0.28
  -1 -10   4    0.79    0.43
   1  10  -4    0.43    0.34
  -1 -10   3  135.23    5.02
  -1 -10   3  134.58    5.57
   1  10  -3  140.57    5.38
  -1 -10   2    2.33    0.47
   1  10  -2    2.66    0.55
  -1 -10   1   50.51    2.36
   1  10  -1   47.21    2.52
   1  10   0   22.51    1.58
   1  10   1    0.22    0.26
   1  10   1    2.63    0.53
  -1 -10  -2   11.77    1.22
   1  10   2   11.60    1.16
   1  10   2    8.66    0.97
  -1 -10  -3   99.31    4.39
   1  10   3   95.25    4.25
   1  10   3   98.34    4.09
  -1 -10  -4    3.13    0.66
  -1 -10  -4    1.93    0.44
   1  10   4    1.94    0.52
  -1 -10  -5   48.92    2.73
   1  10   5   44.73    2.52
  -1 -10  -6    0.80    0.42
  -1 -10  -6    0.87    0.34
   1  10   6    0.24    0.28
  -1 -10  -7   22.77    1.90
  -1 -10  -7   19.28    2.14
  -1 -10  -7   24.06    1.60
  -1 -10  -8    2.92    0.71
  -1 -10  -8    3.05    0.62
  -1 -10  -8    1.92    0.80
  -1 -10  -9   44.89    2.46
  -1 -10  -9   49.18    2.99
  -1 -10  -9   50.73    3.50
  -1 -10 -10   35.96    2.16
  -1 -10 -10   39.98    2.67
  -1 -10 -10   39.51    3.05
  -1 -10 -11   32.84    2.50
  -1 -10 -11   29.01    2.36
  -1 -10 -11   39.16    3.05
  -1 -10 -11   37.16    2.17
  -1 -10 -12    6.16    0.88
   1  10  12    6.71    0.84
  -1 -10 -13    4.97    0.80
   1  10  13    3.41    0.64
  -1 -10 -13    4.68    0.77
   1  10  14    2.28    0.53
  -1 -10 -14    1.34    0.46
  -1 -10 -15    1.95    0.55
   1  10  16    2.93    0.56
  -1 -10 -16    3.46    0.67
   1  10  17    2.69    0.50
  -1 -10 -17    1.10    0.42
   1  10  18    0.62    0.29
  -1 -10 -18    0.54    0.33
   1  10  19    0.05    0.16
  -1 -10 -19    0.43    0.27
  -1 -11  15    1.48    0.33
  -1 -11  14    0.83    0.32
  -1 -11  13   -0.24    0.26
  -1 -11  12   -0.09    0.30
  -1 -11  11    2.17    0.51
   1  11 -11    1.52    0.53
  -1 -11  10    0.10    0.31
   1  11 -10    0.13    0.35
  -1 -11   9   52.91    2.72
   1  11  -9   51.14    2.90
  -1 -11   8   12.29    1.18
   1  11  -8   10.41    1.23
  -1 -11   7    1.73    0.48
  -1 -11   6   61.23    3.49
  -1 -11   6   62.80    2.92
  -1 -11   5  102.12    4.88
  -1 -11   5  101.14    4.90
  -1 -11   5  113.15    4.39
  -1 -11   5  108.97    4.50
  -1 -11   4    2.93    0.72
   1  11  -4    2.53    0.61
   1  11  -3    1.89    0.51
  -1 -11   3    1.47    0.42
  -1 -11   3    1.84    0.57
  -1 -11   2    9.45    1.34
   1  11  -2    9.17    1.07
  -1 -11   2    7.26    0.83
  -1 -11   2    9.97    1.21
  -1 -11   1   27.13    1.67
   1  11  -1   27.78    1.89
  -1 -11   1   27.24    2.29
  -1 -11   0   19.21    1.37
   1  11   0   17.07    1.45
  -1 -11  -1   55.59    2.62
   1  11   1   53.16    2.82
  -1 -11  -1   52.80    2.57
   1  11   2    9.26    1.11
  -1 -11  -2    7.90    0.86
  -1 -11  -2   10.42    1.22
   1  11   2    9.09    1.03
  -1 -11  -2    8.86    0.94
  -1 -11  -3    1.93    0.50
  -1 -11  -3    1.40    0.53
  -1 -11  -3    1.23    0.38
   1  11   3    1.39    0.47
  -1 -11  -4    4.29    1.00
  -1 -11  -4    4.61    0.69
  -1 -11  -4    4.66    0.83
  -1 -11  -4    4.25    0.67
   1  11   4    2.69    0.65
  -1 -11  -5    3.08    0.58
  -1 -11  -5    2.60    0.66
  -1 -11  -5    4.19    0.67
  -1 -11  -5    3.73    0.95
  -1 -11  -6   21.89    1.58
  -1 -11  -6   21.47    1.86
  -1 -11  -6   22.43    2.32
  -1 -11  -6   25.85    2.20
  -1 -11  -7    7.90    0.93
  -1 -11  -7    8.27    1.16
  -1 -11  -8   38.06    2.20
  -1 -11  -8   34.64    2.99
  -1 -11  -8   35.39    2.51
  -1 -11  -9    0.43    0.37
  -1 -11  -9    0.22    0.76
  -1 -11  -9    0.49    0.43
  -1 -11 -10    0.17    0.31
  -1 -11 -10    0.76    0.50
  -1 -11 -10    1.35    0.84
  -1 -11 -11   13.33    1.29
  -1 -11 -12    4.73    0.77
   1  11  12    5.55    0.79
  -1 -11 -13    2.05    0.57
   1  11  13    2.25    0.55
   1  11  14   28.02    1.76
   1  11  15    5.94    0.75
  -1 -11 -15    5.45    0.81
   1  11  16   11.14    1.00
  -1 -11 -16    8.76    0.97
   1  11  17    0.29    0.23
  -1 -11 -17    0.32    0.33
   1  11  18    0.96    0.29
   1  11  19    8.93    0.68
  -1 -12  14    0.44    0.25
  -1 -12  13    2.86    0.48
  -1 -12  12    0.72    0.38
  -1 -12  11    0.36    0.30
   1  12 -11   -0.21    0.32
  -1 -12  10    8.61    0.97
   1  12 -10    9.94    1.12
  -1 -12   9   27.60    1.84
   1  12  -9   29.65    2.07
  -1 -12   8   14.73    1.29
   1  12  -8   14.08    1.43
  -1 -12   7   69.61    3.26
  -1 -12   6    0.82    0.36
  -1 -12   6    1.15    0.53
  -1 -12   5    3.47    0.65
  -1 -12   5    4.83    0.82
  -1 -12   4    7.60    1.12
   1  12  -4   10.27    1.19
  -1 -12   4   10.98    1.18
  -1 -12   3    2.47    0.68
   1  12  -3    2.22    0.58
   1  12  -2    8.26    1.07
  -1 -12   2    6.71    0.85
  -1 -12   2    5.74    0.98
   1  12  -1   53.41    2.98
  -1 -12   1   47.51    3.36
  -1 -12   0    5.00    0.73
   1  12   0    4.91    0.85
  -1 -12   0    3.71    1.01
  -1 -12  -1  301.59   11.09
  -1 -12  -1  329.06   10.42
   1  12   1  299.75   10.70
  -1 -12  -1  302.57   11.57
  -1 -12  -2    2.17    0.59
  -1 -12  -2    2.88    0.60
   1  12   2    3.35    0.69
  -1 -12  -2    1.99    0.82
  -1 -12  -3    2.79    0.69
  -1 -12  -3    1.66    0.47
  -1 -12  -3    3.18    0.60
  -1 -12  -3    3.78    0.99
  -1 -12  -4    1.87    0.59
  -1 -12  -4    1.80    0.51
  -1 -12  -4    0.46    0.37
  -1 -12  -4    1.57    0.72
  -1 -12  -5    6.84    0.89
  -1 -12  -5    4.91    0.94
  -1 -12  -5    6.01    0.81
  -1 -12  -5    6.04    1.20
  -1 -12  -6    0.32    0.40
  -1 -12  -6   -0.23    0.68
  -1 -12  -6   -0.10    0.34
  -1 -12  -6   -0.19    0.50
  -1 -12  -7    2.14    0.68
  -1 -12  -7    2.36    0.60
  -1 -12  -7    1.86    0.88
  -1 -12  -8    0.77    0.44
  -1 -12  -8    1.68    0.61
  -1 -12  -8    0.94    0.73
  -1 -12  -9   16.66    1.43
  -1 -12 -10   -0.11    0.36
  -1 -12 -11    2.78    0.63
  -1 -12 -12   23.88    1.71
   1  12  12   21.31    1.56
  -1 -12 -13    5.55    0.85
   1  12  13    5.21    0.76
   1  12  14    0.09    0.26
   1  12  15   -0.24    0.24
   1  12  16    3.00    0.51
   1  12  17    5.50    0.62
   1  12  18    0.10    0.16
  -1 -13  13    0.31    0.20
  -1 -13  12    0.65    0.28
  -1 -13  11    0.15    0.21
   1  13 -11    0.09    0.31
  -1 -13  10    3.25    0.58
   1  13 -10    3.38    0.65
  -1 -13   9   51.15    2.55
   1  13  -9   47.23    2.68
  -1 -13   8    0.68    0.37
   1  13  -8    0.12    0.39
  -1 -13   7    0.70    0.38
   1  13  -7    0.13    0.36
  -1 -13   6   13.80    1.24
  -1 -13   6   13.19    1.30
  -1 -13   5   25.95    1.72
  -1 -13   5   23.05    1.78
  -1 -13   4    7.25    0.99
  -1 -13   3    3.33    0.75
  -1 -13   2   18.57    1.43
  -1 -13   2   15.44    1.67
  -1 -13   1  242.39    9.78
   1  13  -1  244.47    9.08
  -1 -13   1  257.28    8.68
  -1 -13   1  245.63    9.31
  -1 -13   0    7.05    0.90
  -1 -13   0    3.77    0.89
  -1 -13   0    5.19    1.21
   1  13   0    5.63    0.92
  -1 -13  -1  341.45   11.26
  -1 -13  -1  353.40   12.21
  -1 -13  -1  336.88   12.58
   1  13   1  320.41   11.60
  -1 -13  -2    0.34    0.39
  -1 -13  -2   -0.10    0.40
  -1 -13  -2    0.63    0.74
  -1 -13  -3   -0.17    0.38
  -1 -13  -3    0.42    0.38
  -1 -13  -3    0.21    0.56
  -1 -13  -4    0.17    0.39
  -1 -13  -4    0.86    0.46
  -1 -13  -5    0.17    0.32
  -1 -13  -5    0.44    0.42
  -1 -13  -5   -0.21    0.48
  -1 -13  -6    8.17    1.02
  -1 -13  -7   19.71    1.57
  -1 -13  -8    3.83    0.75
  -1 -13  -9   22.45    1.70
  -1 -13 -10   12.37    1.24
  -1 -13 -11    2.18    0.60
   1  13  11    1.94    0.52
  -1 -13 -12    2.08    0.58
   1  13  12    2.44    0.55
  -1 -13 -13    1.37    0.51
   1  13  13    1.42    0.46
   1  13  14    2.20    0.47
   1  13  15    4.29    0.58
  -1 -13 -15    4.99    0.69
   1  13  16   -0.06    0.18
   1  13  16   -0.06    0.19
  -1 -13 -16   -0.20    0.22
   1  13  17    4.04    0.48
   1  13  18   -0.04    0.11
  -1 -14  12    0.53    0.22
  -1 -14  11   -0.06    0.19
   1  14 -11    0.22    0.24
  -1 -14  10    0.28    0.22
   1  14 -10    0.53    0.31
  -1 -14   9    0.87    0.35
   1  14  -9    0.51    0.36
  -1 -14   8    1.81    0.47
   1  14  -8    1.01    0.45
  -1 -14   7    1.28    0.40
   1  14  -7    0.83    0.42
  -1 -14   6    2.08    0.52
  -1 -14   6    2.49    0.61
   1  14  -6    1.86    0.56
  -1 -14   5    6.84    0.96
  -1 -14   4    1.18    0.52
  -1 -14   3    0.36    0.41
  -1 -14   2    1.57    0.57
  -1 -14   1  283.86    9.69
  -1 -14   0   47.59    2.58
  -1 -14  -1   57.29    2.91
  -1 -14  -2    1.42    0.49
  -1 -14  -3    2.65    0.62
  -1 -14  -4    8.45    1.04
  -1 -14  -5    4.36    0.78
  -1 -14  -6    1.01    0.46
  -1 -14  -7    1.91    0.55
  -1 -14  -8   21.31    1.64
  -1 -14  -9    2.85    0.64
  -1 -14  -9    2.10    0.59
  -1 -14 -10   38.38    2.23
  -1 -14 -10   35.22    2.18
  -1 -14 -11    5.09    0.79
   1  14  11    4.35    0.68
  -1 -14 -12    2.96    0.62
   1  14  12    3.70    0.62
  -1 -14 -13    0.79    0.39
   1  14  13    1.11    0.37
   1  14  14    2.78    0.49
  -1 -14 -14    3.31    0.57
   1  14  15    0.12    0.21
  -1 -14 -15    0.07    0.22
   1  14  16    5.31    0.54
   1  14  16    4.31    0.49
  -1 -14 -16    5.90    0.60
   1  14  17    0.82    0.21
  -1 -15  10    0.31    0.21
   1  15 -10    0.20    0.23
  -1 -15   9    3.71    0.52
   1  15  -9    3.83    0.61
  -1 -15   8    0.07    0.24
   1  15  -8    0.09    0.28
  -1 -15   7    0.54    0.29
   1  15  -7    0.62    0.38
  -1 -15   6   -0.10    0.34
   1  15  -6    0.11    0.29
   1  15  -5    0.23    0.34
  -1 -15   5    1.35    0.51
  -1 -15   4    0.99    0.51
  -1 -15   3    1.71    0.55
  -1 -15   2   14.13    1.36
  -1 -15   1   29.98    2.05
  -1 -15   0    6.45    0.87
  -1 -15  -1    1.49    0.46
  -1 -15  -2    9.58    1.07
  -1 -15  -3    1.74    0.56
  -1 -15  -4    2.29    0.59
  -1 -15  -5   -0.11    0.34
  -1 -15  -6    2.71    0.66
  -1 -15  -7    0.96    0.48
  -1 -15  -7    1.56    0.63
  -1 -15  -8   69.20    3.27
  -1 -15  -8   68.91    3.37
  -1 -15  -9    0.20    0.39
  -1 -15  -9    0.11    0.38
  -1 -15 -10   -0.39    0.33
   1  15  10    0.17    0.22
  -1 -15 -10    0.30    0.29
  -1 -15 -11    4.44    0.69
   1  15  11    3.30    0.59
  -1 -15 -12    9.29    0.92
   1  15  12    9.30    0.87
   1  15  13    0.61    0.28
  -1 -15 -13    0.71    0.31
   1  15  14   -0.18    0.20
  -1 -15 -14    0.07    0.23
   1  15  15    0.05    0.15
   1  15  15    0.14    0.16
  -1 -15 -15   -0.06    0.19
   1  16  -9    0.12    0.18
   1  16  -8   -0.07    0.21
   1  16  -7    0.49    0.29
   1  16  -6    0.64    0.35
  -1 -16   5    2.45    0.52
   1  16  -5    2.74    0.57
  -1 -16   4    1.14    0.46
   1  16  -4    0.92    0.41
  -1 -16   3    1.42    0.48
   1  16  -3    0.84    0.42
  -1 -16   2    5.90    0.86
  -1 -16   1    1.95    0.56
  -1 -16   0    0.22    0.39
  -1 -16  -1    3.79    0.66
  -1 -16  -1    5.99    0.87
  -1 -16  -2    0.30    0.36
  -1 -16  -2    0.73    0.38
  -1 -16  -3   -0.10    0.31
  -1 -16  -3    0.22    0.38
  -1 -16  -4    0.50    0.40
  -1 -16  -4    0.67    0.45
  -1 -16  -5   11.48    1.14
  -1 -16  -5   13.81    1.30
  -1 -16  -6    4.13    0.69
  -1 -16  -6    3.65    0.74
  -1 -16  -7    0.87    0.45
  -1 -16  -7    0.64    0.40
  -1 -16  -8    1.67    0.48
   1  16   8    1.07    0.36
  -1 -16  -8    1.42    0.47
  -1 -16  -9   10.53    1.05
  -1 -16  -9    8.66    0.93
   1  16   9    9.14    0.87
  -1 -16 -10   -0.08    0.27
   1  16  10    0.93    0.32
  -1 -16 -10    0.25    0.30
  -1 -16 -11    0.83    0.34
   1  16  11    1.14    0.33
  -1 -16 -12    1.90    0.43
   1  16  12    1.35    0.34
  -1 -16 -12    1.48    0.39
   1  16  13    0.43    0.23
  -1 -16 -13    0.61    0.28
   1  16  14    0.76    0.23
  -1 -16 -14    1.07    0.28
   1  17  -7   -0.06    0.18
   1  17  -6    1.63    0.39
   1  17  -5    3.93    0.59
  -1 -17   4    1.21    0.40
   1  17  -4    0.65    0.32
  -1 -17   3    0.08    0.30
   1  17  -3   -0.17    0.30
  -1 -17   2    2.20    0.51
   1  17  -2    2.09    0.50
  -1 -17   1   -0.09    0.37
  -1 -17   0    0.09    0.33
  -1 -17  -1   12.29    1.18
  -1 -17  -2    0.38    0.39
  -1 -17  -3   18.07    1.42
  -1 -17  -3   16.54    1.28
  -1 -17  -3   18.00    1.36
  -1 -17  -4    0.09    0.32
  -1 -17  -4   -0.09    0.36
  -1 -17  -4   -0.09    0.32
  -1 -17  -5    2.87    0.57
  -1 -17  -5    3.75    0.66
  -1 -17  -6   22.28    1.49
  -1 -17  -6   23.85    1.61
  -1 -17  -7   -0.08    0.30
  -1 -17  -7    0.71    0.36
  -1 -17  -8    0.46    0.30
  -1 -17  -8    0.08    0.29
  -1 -17  -9    1.92    0.46
   1  17   9    2.15    0.39
  -1 -17  -9    3.05    0.53
  -1 -17 -10    1.76    0.39
   1  17  10    1.75    0.34
  -1 -17 -10    1.61    0.38
  -1 -17 -11    1.03    0.31
  -1 -17 -11    1.23    0.32
   1  17  11    1.29    0.29
  -1 -17 -11    1.24    0.30
  -1 -17 -12    0.20    0.19
   1  17  12    0.32    0.18
   1  17  13    1.56    0.27
   1  18  -4    5.79    0.61
   1  18  -3    0.85    0.27
  -1 -18   2   -0.27    0.28
  -1 -18   1    1.57    0.40
  -1 -18   0    0.86    0.41
  -1 -18   0    0.59    0.33
  -1 -18  -1    0.51    0.41
  -1 -18  -1    0.30    0.29
  -1 -18  -2   -0.30    0.33
  -1 -18  -2    0.09    0.35
  -1 -18  -3   -0.07    0.26
  -1 -18  -3    0.36    0.37
  -1 -18  -4    3.30    0.67
  -1 -18  -4    3.60    0.57
  -1 -18  -4    3.96    0.57
  -1 -18  -5    0.52    0.28
  -1 -18  -5    0.34    0.39
  -1 -18  -5    0.43    0.29
  -1 -18  -6    0.69    0.30
  -1 -18  -6    0.88    0.42
  -1 -18  -6    0.57    0.29
  -1 -18  -7    0.72    0.29
  -1 -18  -7    0.87    0.41
  -1 -18  -7    1.02    0.35
  -1 -18  -8    4.12    0.53
  -1 -18  -8    5.66    0.63
  -1 -18  -9   11.09    0.82
  -1 -18  -9   11.17    0.85
   1  18  10    1.20    0.25
  -1 -18 -10    1.60    0.31
  -1 -18 -10    1.48    0.30
  -1 -19   0    0.05    0.20
  -1 -19   0    0.14    0.17
  -1 -19  -1    0.74    0.32
  -1 -19  -1    0.79    0.28
  -1 -19  -1    0.80    0.26
  -1 -19  -2    0.67    0.34
  -1 -19  -2    0.26    0.22
  -1 -19  -2    0.80    0.28
  -1 -19  -3    8.47    0.73
  -1 -19  -3    9.86    0.88
  -1 -19  -3   10.73    0.85
  -1 -19  -4    2.35    0.47
  -1 -19  -4    2.39    0.41
  -1 -19  -5    9.50    0.83
  -1 -19  -5    8.72    0.70
  -1 -19  -5    8.84    0.76
  -1 -19  -6    6.92    0.68
  -1 -19  -6    7.07    0.64
  -1 -19  -6    6.56    0.60
  -1 -19  -7    6.00    0.55
   2 -18  -7    3.19    0.41
   2 -18  -6    1.79    0.33
   2 -18  -6    1.28    0.32
   2 -18  -5    6.36    0.63
   2 -18  -5    5.94    0.58
   2 -18  -4    1.32    0.32
   2 -18  -3   -0.06    0.19
   2 -18  -2   -0.12    0.20
   2 -18  -1   -0.12    0.18
   2 -18   0    0.95    0.27
   2 -18   1    0.05    0.17
   2 -18   2    0.69    0.24
   2 -17 -10    1.18    0.27
   2 -17  -9    0.17    0.18
   2 -17  -8    1.45    0.36
   2 -17  -7    0.40    0.24
   2 -17  -6    0.14    0.20
   2 -17  -6   -0.29    0.23
   2 -17  -5    0.28    0.23
   2 -17  -5    0.08    0.37
   2 -17  -5    0.08    0.22
   2 -17  -4    0.14    0.21
   2 -17  -4    0.26    0.37
   2 -17  -4    0.08    0.24
   2 -17  -3    0.98    0.44
   2 -17  -3    1.77    0.44
   2 -17  -2    0.27    0.39
   2 -17  -2    0.59    0.30
   2 -17  -1   -0.26    0.36
   2 -17  -1   -0.08    0.23
   2 -17   0    0.31    0.28
   2 -17   0   -0.08    0.31
   2 -17   0   -0.21    0.23
   2 -17   1    3.17    0.50
   2 -17   1    2.00    0.42
  -2  17  -2    3.40    0.51
   2 -17   2    5.38    0.61
  -2  17  -3    1.00    0.31
   2 -17   3    1.65    0.35
   2 -17   4    0.50    0.26
   2 -17   4    0.58    0.24
  -2  17  -4    0.50    0.25
   2 -17   5    0.37    0.18
  -2  17  -5    0.40    0.19
   2 -17   5    0.37    0.19
   2 -16 -12    0.38    0.19
  -2  16  12    0.44    0.19
   2 -16 -11    1.65    0.34
   2 -16 -10    0.60    0.28
   2 -16  -9    1.50    0.41
   2 -16  -8    5.67    0.72
   2 -16  -7   16.53    1.27
   2 -16  -7   17.09    1.34
   2 -16  -7   16.84    1.28
   2 -16  -6    1.32    0.43
   2 -16  -6    0.59    0.41
   2 -16  -6    1.39    0.42
   2 -16  -5    1.96    0.49
   2 -16  -5    2.71    0.62
   2 -16  -5    2.55    0.56
   2 -16  -4    1.32    0.39
   2 -16  -4    0.65    0.48
   2 -16  -4    1.12    0.38
   2 -16  -3    3.94    0.61
   2 -16  -3    4.29    0.81
   2 -16  -3    4.35    0.72
   2 -16  -2    0.21    0.34
   2 -16  -2    0.09    0.25
   2 -16  -1    8.33    0.95
   2 -16  -1    7.01    0.95
   2 -16  -1    6.23    0.79
   2 -16   0    0.10    0.26
   2 -16   0    0.62    0.46
   2 -16   0   -0.09    0.29
   2 -16   1    0.09    0.27
   2 -16   1   -0.10    0.40
   2 -16   1    0.43    0.30
   2 -16   2    0.57    0.34
   2 -16   3    5.39    0.70
  -2  16  -4   -0.14    0.25
   2 -16   4   -0.44    0.27
   2 -16   5    0.46    0.25
   2 -16   5    0.93    0.31
  -2  16  -5    0.78    0.31
   2 -16   6    0.06    0.18
  -2  16  -6    0.12    0.22
   2 -16   6    0.07    0.19
   2 -16   7    0.20    0.18
   2 -16   7    0.22    0.21
  -2  16  -7    0.10    0.18
   2 -15 -14   -0.05    0.15
   2 -15 -13    0.23    0.23
   2 -15 -12    2.99    0.47
   2 -15 -11   -0.07    0.20
   2 -15 -11    0.14    0.24
   2 -15 -10    2.69    0.49
   2 -15 -10    1.89    0.43
   2 -15  -9    6.12    0.79
   2 -15  -8   18.65    1.42
   2 -15  -7   13.28    1.21
   2 -15  -7   10.91    1.18
   2 -15  -7   14.94    1.27
   2 -15  -6    1.93    0.52
   2 -15  -6    3.08    0.59
   2 -15  -6    1.82    0.60
   2 -15  -5    0.23    0.34
   2 -15  -5    1.35    0.42
   2 -15  -5    0.96    0.55
   2 -15  -4    0.93    0.44
   2 -15  -4    1.54    0.46
   2 -15  -4    0.86    0.51
   2 -15  -3   12.56    1.36
   2 -15  -3   15.34    1.29
   2 -15  -3   15.95    1.31
   2 -15  -3   12.68    1.30
   2 -15  -2    0.50    0.35
   2 -15  -2   -0.13    0.44
   2 -15  -2    0.24    0.40
   2 -15  -1    0.10    0.28
   2 -15  -1    0.12    0.51
   2 -15  -1   -0.35    0.38
   2 -15   0   19.15    1.48
   2 -15   0   20.90    1.70
   2 -15   0   21.00    1.63
   2 -15   1   95.30    4.11
   2 -15   1   93.72    4.25
   2 -15   1  105.41    4.30
   2 -15   2   17.79    1.40
   2 -15   3    4.70    0.71
   2 -15   4    0.99    0.37
   2 -15   5    0.08    0.26
  -2  15  -5    0.42    0.34
   2 -15   6   -0.08    0.27
  -2  15  -6    0.39    0.29
   2 -15   7    2.41    0.45
  -2  15  -7    2.61    0.49
   2 -15   7    2.65    0.49
  -2  15  -8    0.25    0.23
   2 -15   8    0.42    0.24
  -2  15  -9    0.89    0.28
   2 -15   9    0.77    0.25
   2 -14 -15    0.79    0.26
   2 -14 -14    4.26    0.55
   2 -14 -13    1.04    0.34
   2 -14 -12    0.25    0.27
   2 -14 -11    0.09    0.25
   2 -14 -11   -0.08    0.25
   2 -14 -10    0.19    0.26
   2 -14 -10    0.38    0.31
   2 -14  -9   15.42    1.31
   2 -14  -9   15.52    1.28
   2 -14  -8   51.72    2.71
   2 -14  -7    0.55    0.36
   2 -14  -6    6.64    0.92
   2 -14  -6    5.61    0.83
   2 -14  -6    6.05    0.94
   2 -14  -5    1.70    0.55
   2 -14  -5    2.25    0.55
   2 -14  -5    1.29    0.62
   2 -14  -4    2.25    0.61
   2 -14  -4    3.23    0.67
   2 -14  -4    2.85    0.60
   2 -14  -4    3.31    0.79
   2 -14  -3    0.13    0.36
   2 -14  -3    0.11    0.34
   2 -14  -3    0.32    0.36
   2 -14  -3    0.27    0.47
   2 -14  -2    6.74    1.05
   2 -14  -2    6.43    0.89
   2 -14  -2    8.01    0.96
   2 -14  -2    7.39    1.03
   2 -14  -1   37.88    2.27
   2 -14  -1   38.63    2.53
   2 -14  -1   39.45    2.43
   2 -14   0   36.96    2.24
   2 -14   0   38.00    2.48
   2 -14   0   39.68    2.41
   2 -14   1   45.53    2.45
   2 -14   1   37.58    2.48
   2 -14   1   42.63    2.51
   2 -14   2   13.40    1.23
   2 -14   2   10.87    1.17
   2 -14   3    0.10    0.31
   2 -14   4   -0.10    0.34
   2 -14   5   -0.10    0.29
  -2  14  -6    0.84    0.38
   2 -14   6    1.02    0.40
  -2  14  -7   -0.26    0.32
   2 -14   7    0.09    0.24
  -2  14  -8    3.30    0.58
   2 -14   8    2.99    0.52
  -2  14  -9    0.29    0.26
   2 -14   9    1.19    0.33
  -2  14 -10    0.61    0.28
   2 -14  10    1.03    0.30
  -2  14 -11    0.94    0.28
   2 -13 -16    0.16    0.18
   2 -13 -15    0.60    0.27
   2 -13 -14   -0.08    0.27
   2 -13 -13    2.73    0.54
   2 -13 -12   19.53    1.47
   2 -13 -11    7.07    0.90
   2 -13 -10   67.43    3.25
   2 -13 -10   72.36    3.30
   2 -13  -9    3.57    0.67
   2 -13  -9    2.28    0.53
   2 -13  -8   14.57    1.28
   2 -13  -8   13.85    1.29
   2 -13  -7   21.26    1.66
   2 -13  -7   21.75    1.65
   2 -13  -6    0.96    0.45
   2 -13  -6    0.58    0.39
   2 -13  -6   -0.13    0.43
   2 -13  -5    2.61    0.63
   2 -13  -5    2.56    0.61
   2 -13  -5    1.97    0.56
   2 -13  -5    3.15    0.79
   2 -13  -4    8.31    1.16
   2 -13  -4    8.78    1.03
   2 -13  -4   12.57    1.21
   2 -13  -4    9.13    1.12
   2 -13  -4    9.12    1.07
   2 -13  -3   45.75    2.81
   2 -13  -3   51.15    2.84
   2 -13  -3   47.87    2.63
   2 -13  -3   46.43    2.57
   2 -13  -3   50.31    2.67
   2 -13  -2    0.11    0.32
   2 -13  -2    0.26    0.42
   2 -13  -2    0.34    0.38
   2 -13  -2    0.14    0.63
   2 -13  -2    0.11    0.32
   2 -13  -1    1.01    0.49
   2 -13  -1    0.26    0.38
   2 -13  -1    0.14    0.61
   2 -13  -1    0.22    0.31
   2 -13   0   79.79    3.81
   2 -13   0   82.85    3.94
   2 -13   0   77.11    3.61
   2 -13   1   25.67    1.87
   2 -13   1   22.26    1.88
   2 -13   1   19.91    1.67
   2 -13   1   24.71    1.75
   2 -13   2    0.96    0.46
   2 -13   2    0.77    0.41
   2 -13   2    1.52    0.66
   2 -13   2    0.71    0.50
   2 -13   3   22.52    1.68
   2 -13   4    4.34    0.74
   2 -13   5    2.87    0.61
   2 -13   6    4.32    0.71
  -2  13  -6    4.49    0.77
   2 -13   7    6.26    0.81
  -2  13  -7    4.64    0.77
   2 -13   8    1.63    0.48
  -2  13  -8    1.62    0.50
   2 -13   8    1.44    0.47
   2 -13   9    3.35    0.57
  -2  13  -9    3.70    0.64
   2 -13  10    6.22    0.70
  -2  13 -10    5.83    0.74
  -2  13 -11    0.14    0.27
  -2  13 -12    0.17    0.19
   2 -12 -17    0.24    0.18
   2 -12 -16    5.54    0.63
   2 -12 -15    4.91    0.66
   2 -12 -15    4.86    0.68
   2 -12 -14    3.40    0.60
   2 -12 -14    3.76    0.66
   2 -12 -13    5.23    0.77
   2 -12 -13    4.55    0.75
   2 -12 -12    0.11    0.34
   2 -12 -12    0.22    0.37
   2 -12 -11   11.92    1.19
   2 -12 -11   11.34    1.19
   2 -12 -10   10.93    1.14
   2 -12 -10   12.84    1.29
   2 -12  -9    0.44    0.34
   2 -12  -9    0.66    0.39
   2 -12  -8   52.12    2.76
   2 -12  -8   54.18    2.84
   2 -12  -7    1.26    0.48
   2 -12  -6    8.72    1.05
   2 -12  -6    9.59    1.17
   2 -12  -6    9.39    1.09
   2 -12  -5   14.69    1.57
   2 -12  -5   16.42    1.37
   2 -12  -5   14.62    1.36
   2 -12  -5   17.06    1.52
   2 -12  -5   17.90    1.61
   2 -12  -5   19.88    1.55
   2 -12  -4    0.74    0.40
   2 -12  -4    0.22    0.47
   2 -12  -4    0.62    0.37
   2 -12  -4    0.52    0.55
   2 -12  -4    0.46    0.36
   2 -12  -4    0.56    0.38
   2 -12  -3   13.89    1.50
   2 -12  -3   13.67    1.26
   2 -12  -3   12.89    1.26
   2 -12  -3   17.06    1.58
   2 -12  -3   14.86    1.32
   2 -12  -2   -0.55    0.48
   2 -12  -2    0.10    0.29
   2 -12  -2   -0.13    0.57
   2 -12  -2   -0.16    0.41
   2 -12  -2   -0.21    0.34
   2 -12  -1    7.14    0.96
   2 -12  -1    7.70    0.95
   2 -12  -1    6.83    1.04
   2 -12  -1    6.59    1.06
   2 -12   0    9.44    1.13
   2 -12   0   13.73    1.23
   2 -12   0   11.86    1.35
   2 -12   0   10.85    1.37
   2 -12   1    7.42    0.99
  -2  12  -1    5.40    0.88
   2 -12   1    8.25    0.99
   2 -12   1    6.28    1.06
   2 -12   1    6.82    1.10
   2 -12   2    2.25    0.66
   2 -12   2    1.74    0.61
   2 -12   2    1.93    0.54
   2 -12   2    1.78    0.54
   2 -12   3    2.27    0.57
   2 -12   3    1.34    0.44
   2 -12   3    0.96    0.56
   2 -12   4    0.44    0.37
   2 -12   4    0.48    0.32
   2 -12   5   16.63    1.41
   2 -12   6    8.29    0.98
  -2  12  -7    1.63    0.54
   2 -12   7    1.78    0.54
  -2  12  -8    2.22    0.60
   2 -12   8    2.10    0.52
  -2  12  -9   13.83    1.24
   2 -12   9   11.56    1.11
  -2  12 -10    3.28    0.68
   2 -12  10    3.71    0.61
  -2  12 -11    0.34    0.31
  -2  12 -12    1.38    0.40
  -2  12 -13   -0.06    0.22
  -2  12 -14    0.40    0.21
   2 -11 -18    2.54    0.39
   2 -11 -17    1.29    0.34
   2 -11 -16   11.50    0.98
   2 -11 -16   12.80    1.08
   2 -11 -15    0.26    0.31
   2 -11 -15   -0.10    0.24
   2 -11 -14    8.92    0.98
   2 -11 -14    7.57    0.94
   2 -11 -13    1.38    0.47
   2 -11 -13    2.85    0.65
   2 -11 -12    0.11    0.33
   2 -11 -12    0.12    0.29
   2 -11 -11    4.78    0.79
   2 -11 -11    4.45    0.78
   2 -11 -10   10.24    1.13
   2 -11 -10    8.76    1.07
   2 -11  -9   -0.11    0.30
   2 -11  -9   -0.11    0.31
   2 -11  -9    0.12    0.31
   2 -11  -8    1.09    0.44
   2 -11  -8    0.11    0.33
   2 -11  -8    0.23    0.34
   2 -11  -7    0.42    0.37
   2 -11  -7    1.68    0.56
   2 -11  -7    1.43    0.50
   2 -11  -7    1.13    0.50
   2 -11  -6    6.81    0.91
   2 -11  -6    5.19    0.90
   2 -11  -6    6.35    0.91
   2 -11  -6    6.27    1.01
   2 -11  -5   31.68    2.28
   2 -11  -5   31.38    1.94
   2 -11  -5   31.74    2.16
   2 -11  -5   33.35    2.08
   2 -11  -4    1.46    0.51
   2 -11  -4    3.80    0.65
   2 -11  -4    3.29    0.76
   2 -11  -4    2.88    0.69
   2 -11  -4    1.06    0.46
   2 -11  -3    0.93    0.44
   2 -11  -3    0.87    0.35
   2 -11  -3    0.74    0.50
   2 -11  -3    1.34    0.45
   2 -11  -3    0.71    0.42
   2 -11  -2    5.46    0.80
   2 -11  -2    7.88    0.90
   2 -11  -2    5.54    0.95
   2 -11  -2    6.03    0.98
   2 -11  -2    4.80    0.78
   2 -11  -1   58.09    2.83
   2 -11  -1   55.39    2.74
   2 -11  -1   53.17    2.94
   2 -11  -1   50.52    3.05
   2 -11   0   20.65    1.58
   2 -11   0   22.44    1.57
   2 -11   0   19.90    1.71
   2 -11   0   20.62    1.82
   2 -11   1   37.27    2.56
  -2  11  -1   38.65    2.38
   2 -11   1   35.28    2.11
   2 -11   1   37.72    2.22
   2 -11   1   41.05    2.43
   2 -11   1   35.44    2.03
   2 -11   2   22.86    1.98
   2 -11   2   29.11    1.90
   2 -11   2   25.36    1.71
  -2  11  -2   24.15    1.87
   2 -11   2   24.40    1.61
   2 -11   2   24.72    1.83
   2 -11   2   22.50    1.70
  -2  11  -3    6.96    0.98
   2 -11   3    5.31    0.78
   2 -11   3    6.31    1.05
   2 -11   3    6.34    0.80
   2 -11   3    7.42    1.00
  -2  11  -4    3.19    0.69
   2 -11   4    2.81    0.57
   2 -11   4    2.05    0.50
   2 -11   4    1.66    0.58
   2 -11   5   23.58    1.67
   2 -11   5   22.39    1.57
   2 -11   6    3.09    0.62
   2 -11   7   12.65    1.23
   2 -11   8    7.83    0.95
  -2  11  -8    7.22    0.94
   2 -11   9   15.94    1.33
  -2  11  -9   15.04    1.37
   2 -11  10    9.46    0.99
  -2  11 -10    8.67    1.05
  -2  11 -11    9.53    1.01
  -2  11 -12    0.09    0.28
  -2  11 -13    0.23    0.26
  -2  11 -14    4.85    0.58
  -2  11 -15    3.80    0.45
   2 -10 -18    0.16    0.17
   2 -10 -18   -0.06    0.22
   2 -10 -17   11.41    0.93
   2 -10 -17   11.05    0.99
   2 -10 -16   18.43    1.31
   2 -10 -16   19.31    1.35
   2 -10 -15    1.93    0.51
   2 -10 -15    1.12    0.41
   2 -10 -14    4.40    0.78
   2 -10 -14    4.45    0.74
   2 -10 -13   18.13    1.55
   2 -10 -13   17.50    1.47
   2 -10 -12    2.58    0.63
   2 -10 -12    1.59    0.49
   2 -10 -11    7.33    1.00
   2 -10 -11    6.63    0.94
   2 -10 -10    0.12    0.37
   2 -10 -10    0.56    0.35
   2 -10  -9   48.43    2.73
   2 -10  -9   53.90    2.73
   2 -10  -9   51.94    2.73
   2 -10  -8    0.45    0.35
   2 -10  -8    0.21    0.31
   2 -10  -8    0.42    0.37
   2 -10  -7   36.23    2.17
   2 -10  -7   35.90    2.44
   2 -10  -7   33.27    2.08
   2 -10  -7   39.52    1.98
   2 -10  -7   33.76    2.07
   2 -10  -6    9.55    1.07
   2 -10  -6   10.72    1.05
   2 -10  -6   13.65    1.21
   2 -10  -6   10.81    0.94
   2 -10  -6   10.45    1.24
   2 -10  -5    2.62    0.59
   2 -10  -5    4.08    0.74
   2 -10  -5    2.79    0.60
   2 -10  -5    3.74    0.75
   2 -10  -5    3.11    0.57
   2 -10  -4   44.28    2.69
   2 -10  -4   48.43    2.64
   2 -10  -4   47.66    2.48
   2 -10  -4   46.32    2.39
   2 -10  -3    1.67    0.42
   2 -10  -3    1.56    0.57
   2 -10  -3    0.64    0.34
   2 -10  -3    1.04    0.42
   2 -10  -2    1.04    0.45
   2 -10  -2    2.09    0.46
   2 -10  -2    2.24    0.63
   2 -10  -2    2.39    0.54
   2 -10  -2    3.48    0.72
   2 -10  -1    3.64    0.74
   2 -10  -1    4.53    0.69
   2 -10  -1    3.90    0.67
   2 -10  -1    4.71    0.69
   2 -10  -1    5.37    0.86
   2 -10  -1    3.90    0.59
   2 -10   0    3.56    0.69
  -2  10   0    4.44    0.72
   2 -10   0    4.21    0.65
   2 -10   0    5.68    0.80
   2 -10   0    3.17    0.71
   2 -10   0    3.78    0.58
   2 -10   1   10.10    1.19
   2 -10   1   11.51    1.11
   2 -10   1   10.50    1.15
   2 -10   1   10.21    0.95
  -2  10  -1    8.93    1.03
   2 -10   1    9.54    0.98
  -2  10  -2    1.41    0.48
   2 -10   2    1.64    0.44
   2 -10   2    1.75    0.54
   2 -10   2    1.40    0.48
   2 -10   2    2.33    0.58
   2 -10   2    1.94    0.55
   2 -10   2    1.17    0.38
   2 -10   3    1.69    0.51
   2 -10   3    2.13    0.47
  -2  10  -3    2.23    0.58
   2 -10   3    2.34    0.51
   2 -10   4   27.80    1.89
   2 -10   4   26.84    1.68
   2 -10   4   28.33    1.79
  -2  10  -4   27.76    2.02
   2 -10   5   31.66    1.92
   2 -10   5   38.97    2.15
  -2  10  -5   34.47    2.33
  -2  10  -6    0.28    0.37
   2 -10   6   -0.10    0.30
   2 -10   7   15.47    1.34
  -2  10  -8    5.44    0.86
   2 -10   8    4.36    0.76
   2 -10   8    5.07    0.76
  -2  10  -9    0.22    0.38
   2 -10   9    0.22    0.35
   2 -10   9    0.31    0.33
  -2  10 -10    5.09    0.84
   2 -10  10    5.91    0.83
  -2  10 -11    0.74    0.44
   2 -10  11    1.25    0.46
  -2  10 -12    0.40    0.35
  -2  10 -13    3.72    0.65
  -2  10 -14   -0.53    0.32
  -2  10 -15    0.12    0.21
  -2  10 -16   10.08    0.74
   2  -9 -19    0.17    0.20
   2  -9 -19    0.30    0.21
   2  -9 -18    2.48    0.48
   2  -9 -18    2.30    0.43
   2  -9 -17    9.58    0.98
   2  -9 -17    9.94    0.93
   2  -9 -16    3.46    0.66
   2  -9 -16    4.77    0.69
   2  -9 -15    0.46    0.34
   2  -9 -15    0.88    0.37
   2  -9 -14    0.61    0.40
   2  -9 -14    0.32    0.32
   2  -9 -13    0.25    0.33
   2  -9 -13    0.56    0.38
   2  -9 -12  156.94    6.27
   2  -9 -12  163.23    6.18
   2  -9 -11  175.27    6.80
   2  -9 -11  183.51    6.74
   2  -9 -10    8.14    1.02
   2  -9 -10    8.20    1.00
   2  -9  -9    4.11    0.72
   2  -9  -9    3.79    0.66
   2  -9  -8   -0.11    0.26
   2  -9  -8    0.30    0.28
   2  -9  -8   -0.10    0.30
   2  -9  -7   52.02    2.67
   2  -9  -7   53.73    2.66
   2  -9  -7   53.14    2.42
   2  -9  -7   50.63    2.60
   2  -9  -7   51.82    2.94
   2  -9  -6    2.30    0.52
   2  -9  -6    3.38    0.59
   2  -9  -6    2.34    0.44
   2  -9  -6    1.77    0.47
   2  -9  -6    3.11    0.65
   2  -9  -5   37.01    2.33
   2  -9  -5   39.72    2.25
   2  -9  -5   38.95    2.13
   2  -9  -5   36.67    2.03
   2  -9  -5   38.56    2.13
   2  -9  -5   39.48    1.90
   2  -9  -4    0.63    0.30
   2  -9  -4    0.73    0.29
   2  -9  -4    0.35    0.27
   2  -9  -4    0.12    0.27
   2  -9  -4    0.60    0.39
   2  -9  -3    3.31    0.55
   2  -9  -3    2.49    0.53
   2  -9  -3    3.77    0.69
   2  -9  -3    3.30    0.65
   2  -9  -2  142.01    5.67
   2  -9  -2  141.85    5.22
   2  -9  -2  142.28    5.29
   2  -9  -2  150.12    5.56
   2  -9  -1    2.64    0.59
   2  -9  -1    2.30    0.56
   2  -9  -1    2.63    0.50
   2  -9  -1    2.48    0.46
   2  -9   0   54.05    2.85
   2  -9   0   57.26    2.76
   2  -9   0   51.98    2.55
   2  -9   0   47.62    2.40
  -2   9   0   56.27    2.69
   2  -9   0   52.58    2.41
   2  -9   1   25.99    1.88
   2  -9   1   28.21    1.72
   2  -9   1   27.84    1.81
   2  -9   1   27.99    1.64
  -2   9  -1   26.48    1.75
   2  -9   1   23.83    1.49
   2  -9   2    7.97    0.92
   2  -9   2    8.54    0.92
   2  -9   2    8.70    0.86
   2  -9   2    9.31    0.91
  -2   9  -2    8.61    0.98
   2  -9   3    9.12    0.99
   2  -9   3    9.29    0.90
  -2   9  -3   11.14    1.16
   2  -9   3   11.27    1.02
   2  -9   4   10.43    1.10
   2  -9   4   12.66    1.06
  -2   9  -4   13.11    1.29
   2  -9   4   11.93    1.07
   2  -9   5  125.74    4.85
  -2   9  -5  138.21    5.50
   2  -9   5  129.39    5.06
   2  -9   5  130.19    4.98
   2  -9   6    2.57    0.51
   2  -9   6    1.59    0.46
  -2   9  -6    2.12    0.63
   2  -9   6    2.33    0.51
   2  -9   7    1.67    0.51
  -2   9  -7    1.52    0.55
   2  -9   7    1.83    0.48
  -2   9  -8    1.18    0.45
   2  -9   8    1.30    0.46
  -2   9  -8    2.24    0.60
   2  -9   8    1.28    0.44
  -2   9  -9    9.40    1.08
   2  -9   9    6.21    0.88
  -2   9 -10    1.01    0.43
   2  -9  10    1.34    0.51
  -2   9 -11    3.44    0.71
   2  -9  11    4.17    0.79
  -2   9 -12    0.32    0.36
   2  -9  12    0.73    0.38
  -2   9 -13    6.72    0.87
   2  -9  13    7.79    0.91
  -2   9 -14    0.62    0.34
   2  -9  14    0.42    0.28
  -2   9 -15    1.34    0.38
  -2   9 -16    2.35    0.41
   2  -8 -20    4.79    0.51
   2  -8 -19    5.04    0.57
   2  -8 -19    3.38    0.51
   2  -8 -18    3.91    0.58
   2  -8 -18    3.11    0.56
   2  -8 -17    0.68    0.30
   2  -8 -17    0.50    0.36
   2  -8 -16    0.66    0.36
   2  -8 -16    0.11    0.30
   2  -8 -15    0.36    0.34
   2  -8 -15    0.45    0.42
   2  -8 -14   79.92    3.58
   2  -8 -14   78.72    3.76
   2  -8 -14   77.63    3.56
   2  -8 -14   77.68    3.67
   2  -8 -13    0.87    0.54
   2  -8 -13    0.77    0.49
   2  -8 -13    0.36    0.47
   2  -8 -12  511.43   16.33
   2  -8 -12  520.96   16.10
   2  -8 -12  509.58   16.15
   2  -8 -12  470.93   16.11
   2  -8 -11    0.12    0.29
   2  -8 -11    0.10    0.36
   2  -8 -11    0.32    0.36
   2  -8 -11   -0.11    0.38
   2  -8 -10    6.90    0.90
   2  -8 -10    7.59    0.92
   2  -8 -10    6.55    0.86
   2  -8 -10    7.57    0.95
   2  -8  -9    0.74    0.38
   2  -8  -9    0.73    0.39
   2  -8  -9    0.69    0.34
   2  -8  -9    1.13    0.43
   2  -8  -8    9.59    0.98
   2  -8  -8    9.16    0.97
   2  -8  -8   10.43    0.92
   2  -8  -8    7.79    0.91
   2  -8  -7    1.22    0.37
   2  -8  -7    1.39    0.44
   2  -8  -7    0.83    0.42
   2  -8  -7    1.63    0.46
   2  -8  -7    1.24    0.42
   2  -8  -7    0.82    0.32
   2  -8  -6   -0.09    0.25
   2  -8  -6   -0.08    0.23
   2  -8  -6    0.19    0.23
   2  -8  -6   -0.06    0.22
   2  -8  -6   -0.08    0.24
   2  -8  -6    0.11    0.26
   2  -8  -5    8.39    0.98
   2  -8  -4  233.73    8.21
   2  -8  -3  240.20    8.36
   2  -8  -2  108.76    4.46
   2  -8  -1    8.74    0.97
  -2   8   0    9.44    0.92
   2  -8   0    8.32    0.95
  -2   8  -1    0.71    0.33
  -2   8  -2    0.09    0.23
  -2   8  -3    2.29    0.52
   2  -8   4   36.17    2.08
  -2   8  -4   42.72    2.35
   2  -8   4   37.59    2.02
   2  -8   4   38.57    2.00
  -2   8  -5  179.11    6.72
   2  -8   5  179.35    6.36
   2  -8   5  176.86    6.28
   2  -8   6    0.63    0.30
  -2   8  -6    1.20    0.45
  -2   8  -7   56.19    2.98
   2  -8   7   54.49    2.72
   2  -8   7   48.64    3.02
  -2   8  -8    8.34    1.11
   2  -8   8   11.50    1.12
  -2   8  -8    9.64    1.04
   2  -8   8    8.67    1.23
   2  -8   9    3.09    0.62
  -2   8  -9    1.91    0.55
  -2   8  -9    2.43    0.57
   2  -8   9    2.29    0.68
  -2   8 -10    3.29    0.70
   2  -8  10    5.93    0.84
  -2   8 -11    8.37    1.06
   2  -8  11    7.32    0.95
  -2   8 -12    0.33    0.36
  -2   8 -12    0.41    0.45
   2  -8  12    0.76    0.42
  -2   8 -13    0.58    0.41
  -2   8 -13    0.63    0.42
   2  -8  13    0.41    0.34
  -2   8 -14    2.81    0.60
   2  -8  14    2.84    0.60
  -2   8 -15    4.78    0.70
   2  -8  15    4.71    0.65
  -2   8 -16   -0.07    0.23
   2  -8  16    0.41    0.27
  -2   8 -17    0.49    0.23
   2  -7 -20    0.19    0.17
   2  -7 -20    0.22    0.20
   2  -7 -19    1.75    0.39
   2  -7 -19    2.21    0.45
   2  -7 -18    1.43    0.40
   2  -7 -18    1.55    0.44
   2  -7 -17    0.18    0.28
   2  -7 -17   -0.11    0.28
   2  -7 -16   10.30    1.07
   2  -7 -16    9.00    1.05
   2  -7 -16    9.81    1.03
   2  -7 -15    3.59    0.73
   2  -7 -15    5.05    0.84
   2  -7 -15    4.61    0.75
   2  -7 -14  279.41   10.02
   2  -7 -14  301.98    9.99
   2  -7 -14  296.76   10.23
   2  -7 -13   48.05    2.71
   2  -7 -13   51.66    2.68
   2  -7 -13   50.97    2.67
   2  -7 -12  185.01    7.03
   2  -7 -12  193.44    7.64
   2  -7 -12  196.53    7.01
   2  -7 -12  190.07    6.93
   2  -7 -11   48.90    2.61
   2  -7 -11   51.15    2.99
   2  -7 -11   43.36    2.46
   2  -7 -11   49.52    2.65
   2  -7 -11   48.61    2.52
   2  -7 -10    9.39    1.03
   2  -7 -10    7.57    1.07
   2  -7 -10    9.08    0.96
   2  -7 -10    9.12    0.97
   2  -7 -10    9.08    1.02
   2  -7  -9   33.32    2.15
   2  -7  -9   29.22    1.78
   2  -7  -9   32.71    1.95
   2  -7  -9   33.42    1.92
   2  -7  -8    1.64    0.43
   2  -7  -8    1.52    0.43
   2  -7  -8    1.83    0.45
   2  -7  -8    1.89    0.44
   2  -7  -8    2.04    0.48
   2  -7  -7   25.44    1.81
   2  -7  -7   23.75    1.70
   2  -7  -6    2.07    0.49
   2  -7  -6    0.20    0.25
   2  -7  -5   62.65    3.08
   2  -7  -5   66.62    3.04
   2  -7  -4  834.74   25.40
   2  -7  -3   49.52    2.45
   2  -7  -2    5.55    0.72
   2  -7  -1   22.81    1.50
   2  -7   0    9.69    0.93
  -2   7   0    9.54    0.85
   2  -7   0    8.08    0.87
  -2   7  -1   15.20    1.15
   2  -7   1   16.68    1.26
  -2   7  -2   33.22    1.88
   2  -7   2   34.33    1.97
   2  -7   3    4.11    0.66
  -2   7  -3    5.23    0.69
   2  -7   4   31.74    1.96
  -2   7  -4   35.85    2.02
   2  -7   5   31.82    2.03
  -2   7  -5   36.63    2.11
   2  -7   6  148.53    5.94
   2  -7   6  155.14    6.10
  -2   7  -6  162.96    5.97
   2  -7   6  150.78    5.56
   2  -7   7   24.08    1.87
   2  -7   7   28.67    2.07
  -2   7  -7   30.37    1.98
   2  -7   7   28.74    1.75
   2  -7   8    6.22    0.99
   2  -7   8    7.29    1.03
  -2   7  -8    5.91    0.80
  -2   7  -8    6.43    0.92
   2  -7   8    5.92    0.79
   2  -7   9   16.25    1.69
   2  -7   9   13.23    1.46
  -2   7  -9   17.62    1.39
  -2   7  -9   17.49    1.55
   2  -7   9   18.12    1.40
   2  -7  10   16.07    1.73
   2  -7  10   12.54    1.45
  -2   7 -10   14.25    1.29
   2  -7  10   15.37    1.33
  -2   7 -11   13.51    1.31
   2  -7  11   13.39    1.26
  -2   7 -12    2.10    0.59
  -2   7 -12    2.64    0.63
   2  -7  12    1.21    0.46
  -2   7 -13   70.87    3.33
  -2   7 -13   65.93    3.25
   2  -7  13   69.17    3.28
  -2   7 -14    0.19    0.40
  -2   7 -14    0.41    0.39
   2  -7  14    0.10    0.32
  -2   7 -15    0.28    0.32
   2  -7  15   -0.09    0.24
  -2   7 -16    0.32    0.28
   2  -7  16   -0.08    0.26
  -2   7 -17    8.80    0.81
   2  -7  17    9.17    0.81
   2  -7  18    0.89    0.24
  -2   7 -18    0.61    0.23
   2  -6 -20   -0.05    0.16
   2  -6 -20   -0.06    0.18
   2  -6 -19    0.07    0.22
   2  -6 -19    0.24    0.25
   2  -6 -18    1.02    0.37
   2  -6 -18    1.73    0.46
   2  -6 -17    0.67    0.35
   2  -6 -17    0.70    0.36
   2  -6 -17    1.43    0.51
   2  -6 -16    1.25    0.45
   2  -6 -16    1.76    0.51
   2  -6 -15   70.85    3.30
   2  -6 -14  152.13    5.94
   2  -6 -14  155.65    5.88
   2  -6 -13  141.85    5.28
   2  -6 -13  130.30    5.85
   2  -6 -13  128.41    5.37
   2  -6 -13  127.09    5.24
   2  -6 -12    3.77    0.67
   2  -6 -12    3.07    0.64
   2  -6 -12    3.00    0.66
   2  -6 -11    2.69    0.60
   2  -6 -11    1.70    0.52
   2  -6 -11    1.97    0.52
   2  -6 -11    1.99    0.60
   2  -6 -11    2.58    0.54
   2  -6 -10    0.20    0.26
   2  -6 -10    0.17    0.29
   2  -6 -10    0.19    0.29
   2  -6 -10    0.55    0.31
   2  -6 -10    0.13    0.27
   2  -6  -9   62.18    3.06
   2  -6  -9   55.11    2.59
   2  -6  -9   53.57    2.99
   2  -6  -9   54.39    2.63
   2  -6  -9   53.93    2.63
   2  -6  -8   22.53    1.65
   2  -6  -8   25.03    1.79
   2  -6  -7   40.67    2.35
   2  -6  -6  115.11    4.68
   2  -6  -6  117.22    4.55
   2  -6  -5  356.52   11.89
   2  -6  -5  372.18   11.75
   2  -6  -4  660.55   20.47
   2  -6  -4  667.67   20.31
   2  -6  -3   25.95    1.61
   2  -6  -3   24.98    1.50
   2  -6  -2    1.98    0.42
   2  -6  -2   13.14    0.95
   2  -6  -1    0.21    0.18
   2  -6  -1   -0.07    0.17
   2  -6   0   42.04    2.07
  -2   6   0   42.57    1.95
   2  -6   0   41.42    2.09
  -2   6  -1   15.76    1.07
   2  -6   1   14.39    1.13
   2  -6   2   34.17    1.82
  -2   6  -2   31.20    1.73
   2  -6   3    7.31    0.81
  -2   6  -3    7.48    0.78
   2  -6   4  632.05   19.76
  -2   6  -4  649.75   19.75
   2  -6   5   45.43    2.43
   2  -6   5   47.97    2.48
  -2   6  -5   45.80    2.36
   2  -6   6   58.85    2.96
   2  -6   6   61.06    3.05
  -2   6  -6   61.27    2.91
   2  -6   7   -0.23    0.29
   2  -6   7   -0.13    0.31
   2  -6   7    0.16    0.21
  -2   6  -7    0.10    0.27
   2  -6   8    6.70    0.99
   2  -6   8    5.93    0.89
  -2   6  -8    5.13    0.71
   2  -6   8    6.87    0.80
  -2   6  -8    6.96    0.91
   2  -6   9   49.60    3.12
   2  -6   9   52.41    3.03
  -2   6  -9   54.51    2.67
   2  -6   9   59.75    2.79
  -2   6  -9   58.58    2.99
   2  -6  10   48.68    3.12
   2  -6  10   49.60    3.00
  -2   6 -10   50.01    2.58
   2  -6  10   52.02    2.63
   2  -6  11   -0.18    0.38
   2  -6  11    0.16    0.33
  -2   6 -11    0.31    0.35
   2  -6  11    0.10    0.34
  -2   6 -12    0.21    0.41
  -2   6 -12    0.22    0.38
   2  -6  12    0.54    0.41
  -2   6 -13   13.53    1.27
  -2   6 -13   11.43    1.24
   2  -6  13   12.61    1.22
  -2   6 -14   -0.10    0.43
  -2   6 -14    0.11    0.39
   2  -6  14    0.11    0.31
  -2   6 -15    0.80    0.39
  -2   6 -15    1.44    0.52
   2  -6  15    0.89    0.41
  -2   6 -16    0.08    0.32
  -2   6 -16   -0.27    0.28
   2  -6  16    0.17    0.26
  -2   6 -17   -0.07    0.24
   2  -6  17    0.15    0.27
   2  -6  18    1.15    0.30
  -2   6 -18    1.09    0.30
   2  -5 -20    0.38    0.25
   2  -5 -20    0.86    0.28
   2  -5 -20    0.94    0.26
   2  -5 -19   -0.08    0.26
   2  -5 -19    0.15    0.24
   2  -5 -18   10.35    1.01
   2  -5 -17    1.08    0.44
   2  -5 -17    1.99    0.54
   2  -5 -16    0.89    0.39
   2  -5 -16    1.59    0.52
   2  -5 -16    0.61    0.48
   2  -5 -15   25.37    1.74
   2  -5 -15   23.39    1.71
   2  -5 -15   23.13    1.80
   2  -5 -14    2.09    0.64
   2  -5 -14    2.91    0.64
   2  -5 -13    1.89    0.54
   2  -5 -13    2.28    0.69
   2  -5 -12   30.16    1.88
   2  -5 -12   29.42    1.99
   2  -5 -12   34.07    2.37
   2  -5 -11    0.54    0.37
   2  -5 -11    0.51    0.41
   2  -5 -11    0.74    0.41
   2  -5 -11    0.69    0.41
   2  -5 -10    0.76    0.32
   2  -5 -10    0.28    0.28
   2  -5 -10    1.41    0.45
   2  -5 -10    0.50    0.31
   2  -5 -10    1.08    0.44
   2  -5  -9    2.36    0.56
   2  -5  -9    1.85    0.56
   2  -5  -8   93.88    3.98
   2  -5  -8   91.31    4.06
   2  -5  -7  159.16    5.72
   2  -5  -7  148.36    5.79
   2  -5  -6   -0.23    0.30
   2  -5  -6    0.39    0.25
   2  -5  -6    0.28    0.32
   2  -5  -5   81.93    3.48
   2  -5  -5   81.61    3.30
   2  -5  -4  357.22   11.45
   2  -5  -4  353.43   11.23
   2  -5  -3    0.70    0.32
   2  -5  -3    0.31    0.20
   2  -5  -2  163.47    5.86
   2  -5  -2  164.14    5.68
   2  -5  -2  172.27    5.80
   2  -5  -1    8.33    0.74
  -2   5   1    7.32    0.62
   2  -5  -1    8.75    0.80
  -2   5   0  624.85   18.60
   2  -5   0  610.03   18.84
  -2   5  -1  179.97    6.06
   2  -5   1  182.80    6.25
   2  -5   2  428.29   13.54
  -2   5  -2  438.81   13.44
   2  -5   3   13.60    1.06
  -2   5  -3   14.80    1.06
   2  -5   4  117.93    4.51
   2  -5   4  116.34    4.46
  -2   5  -4  121.44    4.46
   2  -5   5   71.26    3.17
   2  -5   5   73.02    3.19
  -2   5  -5   72.69    3.11
   2  -5   6  127.18    4.96
   2  -5   6  125.76    4.99
  -2   5  -6  127.11    4.85
   2  -5   7   42.27    2.42
   2  -5   7   46.42    2.59
  -2   5  -7   49.73    2.47
   2  -5   8    0.82    0.40
   2  -5   8    1.16    0.44
   2  -5   8    0.99    0.33
  -2   5  -8    0.70    0.33
   2  -5   9   65.33    3.56
   2  -5   9   68.41    3.47
  -2   5  -9   72.71    3.36
  -2   5  -9   70.03    3.08
   2  -5  10    4.34    0.82
   2  -5  10    4.46    0.86
  -2   5 -10    3.10    0.60
   2  -5  11    2.42    0.70
   2  -5  11    2.77    0.75
  -2   5 -11    2.06    0.53
  -2   5 -12    3.46    0.72
  -2   5 -12    2.49    0.59
   2  -5  12    1.61    0.59
  -2   5 -13    0.32    0.50
  -2   5 -13    0.11    0.36
  -2   5 -14   42.95    2.43
  -2   5 -14   42.76    2.47
   2  -5  14   46.59    2.49
  -2   5 -15    1.54    0.55
  -2   5 -15    1.13    0.46
   2  -5  15    1.95    0.55
  -2   5 -16    0.28    0.37
  -2   5 -16    0.09    0.29
   2  -5  16   -0.09    0.28
  -2   5 -17    0.48    0.38
  -2   5 -17    0.08    0.29
   2  -5  17   -0.08    0.24
  -2   5 -18    2.16    0.43
   2  -5  18    1.86    0.40
   2  -5  19    1.63    0.31
   2  -4 -20    0.46    0.25
   2  -4 -20    0.36    0.22
   2  -4 -20    0.53    0.25
   2  -4 -19    0.15    0.21
   2  -4 -18    0.18    0.28
   2  -4 -18    0.10    0.30
   2  -4 -17    0.10    0.32
   2  -4 -17   -0.09    0.33
   2  -4 -17    0.23    0.37
   2  -4 -16   20.83    1.54
   2  -4 -16   21.83    1.61
   2  -4 -16   20.84    1.70
   2  -4 -15    1.86    0.54
   2  -4 -15    1.45    0.49
   2  -4 -15    1.23    0.51
   2  -4 -14   -0.10    0.41
   2  -4 -14   -0.16    0.31
   2  -4 -14    0.72    0.45
   2  -4 -13    1.19    0.47
   2  -4 -13    1.38    0.46
   2  -4 -13    0.77    0.44
   2  -4 -13    1.34    0.52
   2  -4 -13    0.81    0.45
   2  -4 -12   71.09    3.38
   2  -4 -12   71.28    3.23
   2  -4 -12   70.47    3.71
   2  -4 -12   70.48    3.81
   2  -4 -12   82.52    3.94
   2  -4 -11    1.82    0.46
   2  -4 -11    1.41    0.51
   2  -4 -11    1.18    0.43
   2  -4 -11    1.15    0.49
   2  -4 -11    1.61    0.51
   2  -4 -10   50.20    2.51
   2  -4 -10   46.20    2.65
   2  -4 -10   49.96    2.85
   2  -4 -10   56.65    2.89
   2  -4 -10   48.80    2.38
   2  -4  -9   48.68    2.65
   2  -4  -9   54.52    2.89
   2  -4  -8   85.51    3.52
   2  -4  -8   76.88    3.50
   2  -4  -7   19.87    1.34
   2  -4  -7   22.51    1.46
   2  -4  -7   18.56    1.42
   2  -4  -6    4.85    0.64
   2  -4  -6    4.05    0.63
   2  -4  -5   30.51    1.55
   2  -4  -5   29.21    1.54
   2  -4  -5   25.12    1.59
   2  -4  -4    8.43    0.73
   2  -4  -4    9.62    0.75
   2  -4  -4    9.84    0.89
   2  -4  -3  512.57   15.99
   2  -4  -3  521.47   15.71
   2  -4  -2  113.07    4.38
   2  -4  -2  123.38    4.35
   2  -4  -2  122.72    4.19
   2  -4  -1    3.11    0.41
  -2   4   1    3.46    0.38
   2  -4  -1    2.44    0.43
  -2   4   0    3.24    0.39
   2  -4   0    3.09    0.47
   2  -4   1  407.66   12.72
   2  -4   2    9.67    0.82
   2  -4   3    0.33    0.21
   2  -4   3    0.35    0.22
   2  -4   3    0.23    0.17
   2  -4   4  794.18   24.05
   2  -4   4  808.35   24.19
   2  -4   4  805.34   24.14
   2  -4   5   70.65    2.99
   2  -4   5   65.36    2.93
   2  -4   6   80.44    3.43
   2  -4   6   79.50    3.47
   2  -4   7    0.68    0.34
   2  -4   7    0.21    0.26
   2  -4   8   11.39    1.13
  -2   4  -8    8.99    0.95
   2  -4   8    9.79    1.11
  -2   4  -9    1.45    0.39
   2  -4   9    2.03    0.54
   2  -4   9    1.72    0.41
  -2   4  -9    1.39    0.42
   2  -4   9    1.48    0.49
  -2   4 -10    1.01    0.35
   2  -4  10    0.66    0.35
   2  -4  10    0.86    0.30
   2  -4  10    0.90    0.42
  -2   4 -11    2.76    0.59
   2  -4  11    2.58    0.69
   2  -4  11    2.79    0.51
   2  -4  11    1.97    0.62
   2  -4  12   68.04    3.12
   2  -4  12   72.54    3.80
  -2   4 -12   69.73    3.10
  -2   4 -12   68.84    3.21
  -2   4 -12   70.60    3.33
  -2   4 -13    0.43    0.44
  -2   4 -13    0.52    0.38
  -2   4 -13    0.18    0.32
   2  -4  13    0.38    0.29
  -2   4 -14   40.28    2.31
  -2   4 -14   40.94    2.38
  -2   4 -15    3.11    0.68
  -2   4 -15    2.70    0.60
  -2   4 -16    0.40    0.42
  -2   4 -16    0.88    0.39
   2  -4  16    1.08    0.42
  -2   4 -17    4.31    0.68
  -2   4 -17    5.15    0.75
  -2   4 -18    1.18    0.38
   2  -4  18    1.11    0.33
   2  -4  19    0.40    0.23
   2  -3 -20    2.14    0.42
   2  -3 -20    2.69    0.44
   2  -3 -19   12.86    1.04
   2  -3 -19   11.09    1.06
   2  -3 -18   11.34    1.07
   2  -3 -18   10.86    1.12
   2  -3 -17    2.45    0.58
   2  -3 -17    2.49    0.55
   2  -3 -17    2.39    0.63
   2  -3 -16    5.93    0.85
   2  -3 -16    7.69    0.92
   2  -3 -16    6.75    0.97
   2  -3 -15    1.31    0.53
   2  -3 -15    1.03    0.44
   2  -3 -15    1.34    0.51
   2  -3 -14   12.20    1.16
   2  -3 -14   11.12    1.39
   2  -3 -14   10.73    1.42
   2  -3 -14   10.61    1.13
   2  -3 -14   12.92    1.27
   2  -3 -13   15.67    1.39
   2  -3 -13   17.34    1.35
   2  -3 -13   13.78    1.52
   2  -3 -13   16.67    1.72
   2  -3 -13   16.56    1.65
   2  -3 -12    2.46    0.54
   2  -3 -12    0.56    0.38
   2  -3 -12    1.86    0.53
   2  -3 -12    1.85    0.56
   2  -3 -12    1.61    0.55
   2  -3 -11    8.67    0.95
   2  -3 -11    7.25    1.01
   2  -3 -11    8.87    1.12
   2  -3 -11    9.08    1.12
   2  -3 -11    8.66    0.89
   2  -3 -10    9.82    1.11
   2  -3 -10   13.25    1.28
   2  -3 -10   13.88    1.35
   2  -3  -9    0.40    0.29
   2  -3  -9    0.73    0.35
   2  -3  -9    0.46    0.28
   2  -3  -8   96.54    4.00
   2  -3  -8  105.10    4.17
   2  -3  -8  101.90    4.24
   2  -3  -7   21.84    1.37
   2  -3  -7   20.28    1.38
   2  -3  -7   20.71    1.46
   2  -3  -6   71.44    2.95
   2  -3  -6   76.20    3.07
   2  -3  -6   74.30    3.17
   2  -3  -5  301.61    9.34
   2  -3  -5  286.69    9.28
   2  -3  -5  287.76    9.50
   2  -3  -4  407.18   12.40
   2  -3  -4  411.56   12.35
   2  -3  -4  402.66   12.44
   2  -3  -4  408.36   12.56
   2  -3  -4  391.01   12.65
   2  -3  -3  181.76    5.82
   2  -3  -3  178.85    5.79
   2  -3  -3  170.46    6.04
   2  -3  -3  184.79    6.02
   2  -3  -3  176.81    5.77
   2  -3  -2    7.06    0.65
   2  -3  -2    5.54    0.50
   2  -3  -2    6.71    0.58
   2  -3  -2    6.48    0.66
   2  -3  -1   36.75    1.70
   2  -3  -1   33.87    1.48
   2  -3  -1   34.26    1.58
   2  -3  -1   34.81    1.70
   2  -3   0  554.37   16.86
   2  -3   0  547.20   16.57
   2  -3   0  567.59   16.74
   2  -3   1  513.11   15.67
   2  -3   2   65.20    2.63
   2  -3   2   65.83    2.58
   2  -3   2   62.57    2.59
   2  -3   2   63.92    2.44
   2  -3   3    7.12    0.68
   2  -3   3    7.56    0.67
   2  -3   3    7.39    0.68
   2  -3   3    7.06    0.63
   2  -3   4   11.27    0.90
   2  -3   4   12.59    0.90
   2  -3   4   11.32    0.89
   2  -3   5   99.87    3.85
   2  -3   5   97.17    3.73
   2  -3   5   99.96    3.83
   2  -3   6   49.20    2.39
   2  -3   6   52.12    2.36
   2  -3   6   49.28    2.44
   2  -3   7    6.59    0.76
   2  -3   7    7.72    0.84
   2  -3   7    5.16    0.76
   2  -3   8   61.00    2.87
   2  -3   8   63.78    3.01
   2  -3   8   63.36    3.11
   2  -3   9    9.42    1.11
   2  -3  10    1.62    0.38
   2  -3  10    1.83    0.56
   2  -3  11   78.85    3.41
   2  -3  11   80.60    3.97
  -2   3 -11   86.27    3.46
  -2   3 -11   86.80    3.65
   2  -3  12   58.38    2.75
   2  -3  12   54.14    3.22
  -2   3 -12   61.17    2.77
  -2   3 -12   60.06    2.91
   2  -3  13   31.60    2.33
  -2   3 -13   32.86    1.87
  -2   3 -13   32.33    2.04
   2  -3  14   38.15    2.19
  -2   3 -14   44.42    2.32
  -2   3 -14   43.67    2.49
   2  -3  15   39.78    2.21
  -2   3 -15   41.54    2.26
  -2   3 -15   42.54    2.41
  -2   3 -16   13.12    1.27
  -2   3 -17    0.10    0.37
   2  -3  18    0.40    0.30
  -2   3 -18    0.49    0.35
   2  -3  19   15.81    1.09
  -2   3 -19   15.37    1.10
   2  -3  20    3.84    0.45
   2  -2 -21    1.10    0.25
   2  -2 -20    1.57    0.37
   2  -2 -19    0.95    0.37
   2  -2 -19    1.52    0.40
   2  -2 -19    2.16    0.50
   2  -2 -18    3.00    0.57
   2  -2 -18    2.34    0.59
   2  -2 -17    1.93    0.51
   2  -2 -17    1.11    0.44
   2  -2 -17    1.24    0.48
   2  -2 -16   16.96    1.37
   2  -2 -16   17.40    1.42
   2  -2 -16   16.09    1.47
   2  -2 -15    1.08    0.43
   2  -2 -15    1.74    0.50
   2  -2 -15    1.56    0.55
   2  -2 -14    9.41    1.10
   2  -2 -14    8.17    0.96
   2  -2 -14    8.02    1.21
   2  -2 -14    9.79    1.06
   2  -2 -14    6.35    1.09
   2  -2 -14    8.35    1.18
   2  -2 -13   11.26    1.21
   2  -2 -13   11.95    1.14
   2  -2 -13   13.07    1.47
   2  -2 -13   13.91    1.22
   2  -2 -13   13.94    1.55
   2  -2 -13   14.76    1.52
   2  -2 -12   -0.09    0.33
   2  -2 -12   -0.10    0.31
   2  -2 -12   -0.14    0.37
   2  -2 -12    0.15    0.25
   2  -2 -12   -0.14    0.33
   2  -2 -11    6.37    0.82
   2  -2 -11    7.73    1.04
   2  -2 -11    5.85    0.92
   2  -2 -11    6.50    0.95
   2  -2 -11    5.86    0.74
   2  -2 -10    3.16    0.65
   2  -2 -10    3.23    0.68
   2  -2  -9   40.61    2.22
   2  -2  -9   38.74    2.22
   2  -2  -9   36.74    2.25
   2  -2  -8  282.13    9.60
   2  -2  -8  308.10    9.78
   2  -2  -8  286.19    9.81
   2  -2  -7  153.68    5.45
   2  -2  -7  159.66    5.58
   2  -2  -7  147.07    5.63
   2  -2  -6    4.86    0.57
   2  -2  -6    5.71    0.66
   2  -2  -6    5.32    0.67
   2  -2  -5   -0.05    0.18
   2  -2  -5    0.07    0.17
   2  -2  -5    0.23    0.19
   2  -2  -4  140.36    4.58
   2  -2  -4  137.35    4.80
   2  -2  -4  129.76    4.61
   2  -2  -4  138.87    4.63
   2  -2  -4  129.88    4.49
   2  -2  -3  139.69    4.55
   2  -2  -3  137.50    4.50
   2  -2  -3  134.23    4.58
   2  -2  -3  138.80    4.80
   2  -2  -3  142.00    4.74
   2  -2  -3  137.01    4.59
   2  -2  -2  204.07    6.60
   2  -2  -2  216.08    6.60
   2  -2  -2  210.22    6.75
   2  -2  -2  209.40    6.88
   2  -2  -2  212.03    6.94
   2  -2  -2  219.82    6.67
   2  -2  -2  220.11    6.94
   2  -2  -1   48.64    2.11
   2  -2  -1   51.16    2.02
   2  -2  -1   51.33    2.03
   2  -2  -1   51.25    2.13
   2  -2  -1   50.06    2.11
   2  -2   0   98.88    3.59
   2  -2   0   97.50    3.47
   2  -2   0  101.34    3.49
   2  -2   0  102.33    3.59
   2  -2   0   99.75    3.58
   2  -2   1  521.97   16.09
   2  -2   1  546.92   15.99
   2  -2   1  524.51   16.07
   2  -2   2  646.54   18.01
   2  -2   2  599.20   18.06
   2  -2   2  599.62   18.03
   2  -2   2  592.06   18.01
   2  -2   2  570.55   17.83
   2  -2   3  831.85   24.61
   2  -2   3  811.42   24.56
   2  -2   3  832.74   24.60
   2  -2   3  829.95   24.52
   2  -2   4  141.61    4.83
   2  -2   4  134.19    4.75
   2  -2   4  133.59    4.68
   2  -2   4  140.95    4.80
   2  -2   5   44.67    2.11
   2  -2   5   51.12    2.22
   2  -2   5   46.61    2.18
   2  -2   6   44.93    2.17
   2  -2   6   47.30    2.22
   2  -2   6   46.92    2.27
   2  -2   7   14.00    1.09
   2  -2   7   12.79    1.12
   2  -2   8   79.08    3.38
   2  -2   8   77.22    3.52
   2  -2   9   14.36    1.24
   2  -2   9   12.45    1.25
   2  -2  10    0.44    0.31
   2  -2  10    1.04    0.31
  -2   2 -10    0.89    0.30
   2  -2  11    0.23    0.24
   2  -2  11    0.49    0.36
  -2   2 -11   -0.08    0.21
  -2   2 -11    0.09    0.27
   2  -2  12    2.91    0.54
  -2   2 -12    3.26    0.58
  -2   2 -12    3.27    0.63
   2  -2  13    5.96    0.76
   2  -2  13    7.50    1.08
  -2   2 -13    7.11    0.84
  -2   2 -13    7.36    0.96
  -2   2 -14    2.29    0.63
  -2   2 -14    2.36    0.54
   2  -2  14    1.95    0.48
  -2   2 -15    5.99    0.88
  -2   2 -15    5.38    0.77
   2  -2  15    5.32    0.75
  -2   2 -16   13.22    1.28
  -2   2 -16   12.02    1.11
   2  -2  16   12.18    1.11
  -2   2 -17    0.40    0.40
  -2   2 -18    2.29    0.56
   2  -2  19    1.26    0.36
  -2   2 -19    1.80    0.44
   2  -2  20    0.53    0.23
  -2   2 -20    0.64    0.28
   2  -1 -20    0.06    0.19
   2  -1 -20   -0.07    0.21
  -2   1  20    0.05    0.19
   2  -1 -19    0.42    0.33
   2  -1 -19    0.40    0.28
   2  -1 -18    6.41    0.86
   2  -1 -18    7.30    0.85
   2  -1 -17   16.01    1.35
   2  -1 -17   18.94    1.54
   2  -1 -16    4.68    0.75
   2  -1 -16    5.47    0.80
   2  -1 -16    5.52    0.83
   2  -1 -15    0.51    0.38
   2  -1 -15    0.94    0.42
   2  -1 -14    5.84    0.80
   2  -1 -14    4.30    0.90
   2  -1 -14    7.88    0.99
   2  -1 -14    4.81    0.77
   2  -1 -14    5.13    0.96
   2  -1 -14    4.27    0.84
   2  -1 -13   41.46    2.43
   2  -1 -13   45.92    2.40
   2  -1 -13   40.95    2.76
   2  -1 -13   48.14    2.48
   2  -1 -13   46.25    2.97
   2  -1 -13   47.98    2.88
   2  -1 -12   48.62    2.55
   2  -1 -12   47.83    2.45
   2  -1 -12   55.02    3.05
   2  -1 -12   46.11    2.45
   2  -1 -12   50.55    3.03
   2  -1 -12   54.34    2.99
   2  -1 -11   43.30    2.29
   2  -1 -11   43.88    2.61
   2  -1 -11   43.71    2.25
   2  -1 -11   43.86    2.71
   2  -1 -11   48.36    2.69
   2  -1 -11   44.25    2.23
   2  -1 -10   50.54    2.68
   2  -1 -10   43.21    2.50
   2  -1  -9  136.95    5.25
   2  -1  -9  130.67    5.14
   2  -1  -8  222.64    7.82
   2  -1  -8  231.02    7.77
   2  -1  -7   12.22    0.98
   2  -1  -7   13.44    1.08
   2  -1  -7   11.95    1.04
   2  -1  -6   59.12    2.52
   2  -1  -6   60.65    2.50
   2  -1  -6   56.54    2.62
   2  -1  -6   61.04    2.61
   2  -1  -5  774.86   22.84
   2  -1  -5  752.09   22.90
   2  -1  -5  774.98   23.09
   2  -1  -5  792.13   23.01
   2  -1  -5  747.62   22.77
   2  -1  -4    0.60    0.20
   2  -1  -4    0.42    0.20
   2  -1  -4    0.64    0.24
   2  -1  -4    0.47    0.20
   2  -1  -4    1.16    0.27
   2  -1  -4    0.80    0.23
   2  -1  -3   51.86    2.02
   2  -1  -3   51.58    2.10
   2  -1  -3   50.17    2.15
   2  -1  -3   50.67    2.04
   2  -1  -3   51.14    2.05
   2  -1  -3   52.21    2.02
   2  -1  -2   11.55    0.73
   2  -1  -2   13.58    0.81
   2  -1  -2   13.60    0.82
   2  -1  -2   12.58    0.85
   2  -1  -2   12.70    0.84
   2  -1  -2   14.26    0.78
   2  -1  -1  640.52   19.58
   2  -1  -1  644.79   19.58
   2  -1  -1  677.43   19.68
   2  -1  -1  650.06   19.69
   2  -1  -1  668.12   19.43
   2  -1  -1  676.89   19.71
   2  -1   0 5812.53  167.29
   2  -1   0 5805.44  167.20
   2  -1   0 5815.47  167.21
   2  -1   0 5735.32  167.25
   2  -1   0 5781.04  167.31
   2  -1   1 2215.63   64.07
   2  -1   1 2226.66   63.96
   2  -1   1 2172.62   63.95
   2  -1   1 2227.37   64.07
   2  -1   1 2169.93   64.04
   2  -1   2 3070.33   88.74
   2  -1   2 3213.67   88.77
   2  -1   2 3045.41   88.80
   2  -1   2 2969.30   88.82
   2  -1   2 3022.30   88.85
   2  -1   2 3042.19   88.84
   2  -1   3   97.54    3.39
   2  -1   3  103.75    3.43
   2  -1   3   94.15    3.44
   2  -1   3   95.32    3.45
   2  -1   3   97.84    3.48
   2  -1   3   98.66    3.50
   2  -1   3   96.24    3.50
   2  -1   4  357.77   10.53
   2  -1   4  340.15   10.63
   2  -1   4  353.23   10.72
   2  -1   4  330.12   10.58
   2  -1   4  339.36   10.71
   2  -1   4  341.04   10.72
   2  -1   5    1.28    0.29
   2  -1   5    1.13    0.32
   2  -1   5    1.70    0.33
   2  -1   5    1.29    0.32
   2  -1   6   10.16    0.86
   2  -1   6   11.41    0.92
   2  -1   6    8.89    0.85
   2  -1   7   82.23    3.40
  -2   1  -7   84.37    3.32
   2  -1   8    3.53    0.59
  -2   1  -8    4.51    0.61
   2  -1   9   48.23    2.46
  -2   1  -9   44.58    2.34
   2  -1  10  226.79    8.12
  -2   1 -10  231.76    8.10
   2  -1  11   32.92    2.14
   2  -1  11   32.61    1.76
  -2   1 -11   30.82    1.84
   2  -1  12   16.95    1.24
  -2   1 -12   14.82    1.31
   2  -1  12   15.25    1.49
  -2   1 -12   18.85    1.32
   2  -1  13    1.30    0.39
  -2   1 -13    1.32    0.49
   2  -1  13    0.43    0.41
  -2   1 -13    0.98    0.39
   2  -1  13    1.16    0.56
  -2   1 -14    0.98    0.47
   2  -1  14    1.83    0.46
  -2   1 -14    1.61    0.49
   2  -1  14    1.07    0.50
  -2   1 -15    0.11    0.47
  -2   1 -15   -0.19    0.29
   2  -1  15    0.28    0.34
  -2   1 -16    0.55    0.46
  -2   1 -16    1.15    0.41
   2  -1  16    0.82    0.36
  -2   1 -17   11.68    1.20
  -2   1 -17   10.85    1.05
   2  -1  17   11.23    1.04
  -2   1 -18    7.64    0.91
  -2   1 -19    0.54    0.33
   2  -1  20    0.23    0.22
  -2   1 -20   -0.06    0.22
   2   0 -20    3.79    0.51
   2   0 -20    3.89    0.54
  -2   0  20    4.88    0.53
   2   0 -19    7.93    0.81
  -2   0  19    6.84    0.72
   2   0 -19    6.69    0.79
   2   0 -18   -0.19    0.26
   2   0 -18   -0.10    0.32
   2   0 -17    2.25    0.54
   2   0 -17    1.41    0.54
   2   0 -16    1.67    0.51
   2   0 -16    1.48    0.47
   2   0 -16    2.65    0.61
   2   0 -15    3.30    0.65
   2   0 -15    2.35    0.55
   2   0 -15    3.02    0.66
   2   0 -14    0.30    0.37
   2   0 -14    1.00    0.50
   2   0 -14    0.68    0.42
   2   0 -14    0.89    0.44
   2   0 -14    0.52    0.37
   2   0 -14    0.16    0.21
   2   0 -13   17.66    1.43
   2   0 -13   15.30    1.60
   2   0 -13   13.69    1.24
   2   0 -13   17.47    1.64
   2   0 -13   17.47    1.37
   2   0 -12    2.28    0.63
   2   0 -12    2.04    0.53
   2   0 -12    2.46    0.52
   2   0 -12    3.69    0.74
   2   0 -12    1.44    0.46
   2   0 -11   -0.17    0.22
   2   0 -11    0.25    0.26
   2   0 -11   -0.08    0.22
   2   0 -10   44.26    2.52
   2   0 -10   47.52    2.60
   2   0  -9   68.91    3.19
   2   0  -9   69.15    3.21
   2   0  -8  147.45    5.45
   2   0  -8  149.21    5.50
   2   0  -7   50.15    2.35
   2   0  -7   53.15    2.42
   2   0  -7   52.43    2.45
   2   0  -6  148.95    5.15
   2   0  -6  147.24    5.18
   2   0  -6  149.07    5.26
   2   0  -5  342.68   10.46
   2   0  -5  323.22   10.52
   2   0  -5  344.07   10.59
   2   0  -4   24.98    1.20
   2   0  -4   24.67    1.28
   2   0  -4   25.04    1.36
   2   0  -4   26.78    1.33
   2   0  -4   24.83    1.19
   2   0  -3   36.58    1.65
   2   0  -3   37.52    1.62
   2   0  -3   41.66    1.71
   2   0  -3   40.87    1.72
   2   0  -3   38.11    1.72
   2   0  -2   99.80    3.49
   2   0  -2  105.05    3.59
   2   0  -2  101.87    3.55
   2   0  -2  101.39    3.47
   2   0  -1    9.38    0.70
   2   0  -1    9.63    0.67
   2   0  -1   10.28    0.72
   2   0  -1   11.32    0.72
   2   0   0 9840.82  284.83
   2   0   0 9879.33  284.55
   2   0   0 9810.15  284.80
   2   0   0 9861.16  284.81
   2   0   0 9999.00  284.91
   2   0   0 9846.79  284.76
   2   0   0 9929.09  284.72
   2   0   1    3.93    0.44
   2   0   1    3.55    0.42
   2   0   1    4.28    0.43
   2   0   1    3.94    0.35
   2   0   1    3.66    0.37
   2   0   1    3.64    0.44
   2   0   1    3.35    0.41
   2   0   1    4.78    0.47
   2   0   2  380.66   11.57
   2   0   2  380.47   11.60
   2   0   2  377.64   11.53
   2   0   2  372.55   11.48
   2   0   2  386.96   11.63
   2   0   2  390.59   11.70
   2   0   2  387.69   11.68
   2   0   2  387.80   11.68
   2   0   3  130.87    4.24
   2   0   3  126.60    4.26
   2   0   3  128.32    4.29
   2   0   3  123.46    4.35
   2   0   3  126.82    4.34
   2   0   3  131.29    4.34
   2   0   3  127.96    4.37
   2   0   4    2.02    0.35
   2   0   4    2.42    0.39
   2   0   4    2.12    0.35
   2   0   4    2.44    0.34
   2   0   4    2.09    0.33
   2   0   5  221.93    7.17
   2   0   5  222.80    7.24
   2   0   5  220.87    7.16
  -2   0  -5  219.08    7.08
   2   0   6   11.83    0.90
   2   0   6   12.96    0.97
   2   0   6   12.73    0.94
  -2   0  -6   14.65    0.97
   2   0   7   38.63    1.99
  -2   0  -7   38.49    1.92
   2   0   8   20.47    1.42
  -2   0  -8   21.62    1.40
   2   0   9   56.90    2.82
  -2   0  -9   61.08    2.84
   2   0  10  100.36    4.27
  -2   0 -10   99.70    4.21
   2   0  11    5.33    0.64
   2   0  11    5.61    0.67
  -2   0 -11    5.80    0.76
   2   0  11    3.64    0.73
  -2   0 -11    4.25    0.74
   2   0  12    3.32    0.54
   2   0  12    3.43    0.55
  -2   0 -12    4.50    0.70
   2   0  12    3.89    0.75
  -2   0 -12    3.71    0.74
   2   0  12    2.70    0.68
   2   0  13    3.25    0.59
  -2   0 -13    4.02    0.72
   2   0  13    3.36    0.74
  -2   0 -13    2.68    0.55
   2   0  13    3.93    0.85
   2   0  14    3.89    0.62
  -2   0 -14    3.98    0.75
   2   0  14    2.96    0.74
  -2   0 -14    3.60    0.61
   2   0  14    5.26    0.99
  -2   0 -15    5.81    0.88
  -2   0 -15    4.60    0.73
   2   0  15    5.48    0.75
  -2   0 -16    1.34    0.52
  -2   0 -16    1.36    0.44
   2   0  16    1.01    0.39
  -2   0 -17    0.43    0.44
  -2   0 -17    0.46    0.35
   2   0  17    0.35    0.29
  -2   0 -18    4.06    0.72
  -2   0 -18    3.34    0.59
   2   0  18    4.47    0.62
  -2   0 -19    9.70    0.95
  -2   0 -20    3.87    0.55
   2   0  21    0.09    0.15
  -2   0 -21   -0.18    0.18
   2   1 -20    3.64    0.49
   2   1 -20    4.06    0.52
  -2  -1  20    3.90    0.46
   2   1 -19    0.89    0.33
   2   1 -19    0.46    0.27
  -2  -1  19    0.70    0.29
   2   1 -18   15.23    1.23
   2   1 -18   13.52    1.19
   2   1 -17   17.54    1.44
   2   1 -17   20.23    1.54
   2   1 -16    3.16    0.62
   2   1 -16    3.04    0.65
   2   1 -16    1.76    0.48
   2   1 -15    4.20    0.72
   2   1 -15    4.91    0.82
   2   1 -15    5.41    0.82
   2   1 -14    0.10    0.32
   2   1 -14    0.17    0.39
   2   1 -14   -0.56    0.49
   2   1 -14    0.20    0.29
   2   1 -13    3.67    0.70
   2   1 -13    2.84    0.75
   2   1 -13    3.85    0.66
   2   1 -12    4.04    0.80
   2   1 -12    3.27    0.61
   2   1 -12    3.29    0.71
   2   1 -12    3.39    0.60
   2   1 -11    2.20    0.58
   2   1 -11    2.12    0.56
   2   1 -11    1.42    0.38
   2   1 -10  178.48    6.54
   2   1 -10  171.96    6.46
   2   1 -10  165.28    5.96
   2   1  -9   22.41    1.59
   2   1  -9   21.37    1.55
   2   1  -8   47.17    2.33
   2   1  -8   40.82    2.23
   2   1  -8   48.45    2.38
   2   1  -7    9.16    0.85
   2   1  -7    9.88    0.89
  -2  -1   7    7.02    0.78
   2   1  -7    9.56    0.88
   2   1  -6  110.68    4.14
  -2  -1   6  106.71    4.05
   2   1  -6  113.62    4.12
   2   1  -6  117.16    4.22
   2   1  -5    9.64    0.76
   2   1  -5    9.70    0.80
  -2  -1   5    9.33    0.74
   2   1  -5   12.22    0.88
   2   1  -5    9.75    0.77
   2   1  -4   49.35    1.93
   2   1  -4   46.90    2.02
  -2  -1   4   45.68    1.94
   2   1  -4   47.37    2.04
   2   1  -4   46.12    1.89
   2   1  -4   47.30    2.01
   2   1  -3   38.57    1.54
   2   1  -3   38.07    1.70
   2   1  -3   37.47    1.62
   2   1  -2  988.75   29.30
   2   1  -2  990.85   29.38
   2   1  -2 1008.72   29.29
   2   1  -1 1434.57   41.34
   2   1  -1 1395.26   41.36
   2   1  -1 1433.05   41.23
   2   1  -1 1410.83   41.34
   2   1  -1 1402.90   41.07
   2   1   0 7376.65  213.50
   2   1   0 7411.40  213.57
   2   1   0 7357.25  213.37
   2   1   0 7484.29  213.60
   2   1   0 7411.09  213.40
   2   1   0 7480.43  213.54
   2   1   0 7349.99  213.32
   2   1   1  581.92   16.95
   2   1   1  572.25   16.88
   2   1   1  558.24   17.01
   2   1   1  574.69   17.02
   2   1   1  577.41   16.81
   2   1   1  569.00   17.06
   2   1   1  550.92   16.97
   2   1   2    3.99    0.41
   2   1   2    4.10    0.41
   2   1   2    3.59    0.38
   2   1   2    3.50    0.40
   2   1   2    3.94    0.41
   2   1   2    4.99    0.47
   2   1   2    3.91    0.44
   2   1   3  159.65    5.09
   2   1   3  152.31    5.13
   2   1   3  153.86    5.20
   2   1   3  159.69    5.22
   2   1   3  160.23    5.13
   2   1   3  163.47    5.27
   2   1   4  102.09    3.51
   2   1   4  100.43    3.62
   2   1   4  102.19    3.52
   2   1   4   98.91    3.63
   2   1   4  100.51    3.66
   2   1   5  234.47    7.37
   2   1   5  210.97    7.29
   2   1   5  234.22    7.24
  -2  -1  -5  224.26    7.27
   2   1   5  224.02    7.39
   2   1   6    2.73    0.48
   2   1   6    3.36    0.46
  -2  -1  -6    3.67    0.49
   2   1   6    2.66    0.47
   2   1   7   14.80    1.11
  -2  -1  -7   14.02    1.05
   2   1   7   14.44    1.12
   2   1   8  206.94    7.40
  -2  -1  -8  225.34    7.43
   2   1   8  212.97    7.48
   2   1   9  126.18    4.88
  -2  -1  -9  127.33    4.86
   2   1   9  117.21    4.88
   2   1  10   38.03    2.28
  -2  -1 -10   41.47    2.31
   2   1  10   39.17    2.36
   2   1  11   24.47    1.50
  -2  -1 -11   23.66    1.57
   2   1  11   30.92    2.03
  -2  -1 -11   29.90    1.96
  -2  -1 -11   26.83    1.58
   2   1  11   28.68    2.03
   2   1  12   10.19    0.96
   2   1  12   12.94    1.07
  -2  -1 -12   14.53    1.21
   2   1  12   10.66    1.25
  -2  -1 -12   13.75    1.36
  -2  -1 -12   11.13    1.02
   2   1  12   13.17    1.41
   2   1  13    8.83    0.92
   2   1  13    9.68    0.96
  -2  -1 -13   10.18    1.08
   2   1  13    9.85    1.23
  -2  -1 -13   10.01    1.24
   2   1  13    9.89    1.29
   2   1  14    0.27    0.28
   2   1  14    0.19    0.23
  -2  -1 -14   -0.11    0.35
   2   1  14    0.31    0.36
  -2  -1 -14    0.29    0.28
   2   1  14   -0.17    0.33
  -2  -1 -15   16.66    1.46
  -2  -1 -15   19.22    1.44
   2   1  15   16.92    1.33
  -2  -1 -16    0.34    0.51
  -2  -1 -16    0.59    0.38
   2   1  16    0.65    0.35
  -2  -1 -17    2.82    0.65
  -2  -1 -17    1.50    0.45
   2   1  17    2.72    0.56
  -2  -1 -18    9.89    1.06
  -2  -1 -18    8.79    0.92
   2   1  18    9.92    0.92
  -2  -1 -19    3.51    0.55
  -2  -1 -19    3.66    0.62
  -2  -1 -20    0.61    0.33
  -2  -1 -21    1.59    0.33
   2   1  21    1.94    0.33
   2   2 -20    0.31    0.20
  -2  -2  20    0.27    0.20
   2   2 -20    0.05    0.15
   2   2 -19    0.43    0.27
  -2  -2  19    0.43    0.26
   2   2 -19    0.69    0.29
   2   2 -18   -0.18    0.32
  -2  -2  18    0.30    0.30
   2   2 -18   -0.17    0.25
   2   2 -17    3.42    0.65
   2   2 -17    2.22    0.55
   2   2 -16    5.40    0.81
   2   2 -16    5.23    0.81
   2   2 -16    4.35    0.72
   2   2 -15    4.64    0.76
   2   2 -15    4.70    0.79
   2   2 -15    4.89    0.75
   2   2 -14    1.10    0.45
   2   2 -14    1.85    0.49
   2   2 -13   32.13    2.42
   2   2 -13   31.44    1.99
   2   2 -13   31.66    1.95
   2   2 -12   56.43    3.19
   2   2 -12   54.13    2.68
   2   2 -11    2.27    0.62
   2   2 -11    2.77    0.52
   2   2 -11    2.39    0.48
   2   2 -10   10.33    1.17
   2   2 -10   11.24    0.93
   2   2 -10   11.00    0.96
   2   2  -9    1.38    0.42
   2   2  -9    1.25    0.46
   2   2  -8   -0.18    0.28
   2   2  -8   -0.09    0.27
   2   2  -7   17.81    1.27
   2   2  -7   19.40    1.31
  -2  -2   7   19.10    1.32
   2   2  -6   87.49    3.37
   2   2  -6   83.58    3.38
  -2  -2   6   85.55    3.39
   2   2  -6   84.07    3.30
   2   2  -5  173.99    5.74
   2   2  -5  168.50    5.81
  -2  -2   5  173.38    5.79
   2   2  -5  164.42    5.74
   2   2  -4  424.96   13.11
   2   2  -4  437.28   13.25
   2   2  -4  430.49   13.06
   2   2  -3 1062.50   31.36
   2   2  -2 1881.82   54.89
   2   2  -1 1014.72   30.03
   2   2  -1 1019.27   30.06
   2   2  -1 1016.82   29.84
   2   2  -1 1008.49   29.96
   2   2  -1 1031.85   29.80
   2   2   0  586.66   17.36
   2   2   0  589.30   17.35
   2   2   0  575.43   17.38
   2   2   0  571.08   17.19
   2   2   1   74.76    2.51
   2   2   1   68.10    2.54
   2   2   1   72.86    2.65
   2   2   1   68.56    2.65
   2   2   1   71.38    2.59
   2   2   1   73.46    2.68
   2   2   2  169.88    5.34
   2   2   2  157.89    5.40
   2   2   2  164.78    5.33
   2   2   3  135.27    4.35
   2   2   3  122.76    4.38
   2   2   3  129.29    4.34
   2   2   3  124.61    4.41
   2   2   3  127.92    4.18
   2   2   4  120.81    4.16
   2   2   4  120.25    4.17
   2   2   4  119.77    4.01
   2   2   4  120.22    4.26
   2   2   5  147.96    5.07
   2   2   5  146.53    5.14
   2   2   6   17.65    1.14
  -2  -2  -6   15.18    1.07
   2   2   6   16.69    1.17
   2   2   7  351.05   11.20
  -2  -2  -7  355.71   11.19
   2   2   7  341.63   11.26
   2   2   8  387.38   12.54
  -2  -2  -8  396.95   12.55
   2   2   8  389.18   12.67
   2   2   9   13.78    1.22
  -2  -2  -9   16.63    1.29
   2   2   9   13.48    1.23
   2   2  10   61.42    3.00
  -2  -2 -10   60.38    3.00
   2   2  10   55.78    3.00
   2   2  11   19.51    1.29
  -2  -2 -11   20.33    1.40
   2   2  11   21.48    1.68
  -2  -2 -11   21.45    1.67
  -2  -2 -11   19.92    1.35
   2   2  11   19.23    1.68
   2   2  12   55.59    2.59
  -2  -2 -12   54.91    2.70
   2   2  12   57.09    3.11
  -2  -2 -12   63.00    3.21
  -2  -2 -12   53.79    2.62
   2   2  12   51.51    3.09
   2   2  13    0.79    0.32
  -2  -2 -13    1.09    0.43
   2   2  13    0.74    0.46
  -2  -2 -13    0.72    0.38
  -2  -2 -13    1.27    0.44
   2   2  13    1.29    0.52
   2   2  14   36.54    2.02
   2   2  14   34.48    2.01
  -2  -2 -14   35.29    2.15
   2   2  14   35.92    2.54
  -2  -2 -14   34.76    2.46
   2   2  14   33.30    2.55
   2   2  15    2.33    0.54
   2   2  15    3.63    0.64
  -2  -2 -15    3.87    0.68
  -2  -2 -15    3.35    0.72
   2   2  16   51.70    2.66
  -2  -2 -16   54.02    2.87
   2   2  17   10.80    1.03
  -2  -2 -17   10.71    1.06
  -2  -2 -17    7.84    1.04
   2   2  18    1.12    0.38
  -2  -2 -18    2.07    0.49
  -2  -2 -18    1.60    0.53
  -2  -2 -19    0.44    0.32
  -2  -2 -19    0.09    0.33
  -2  -2 -20   -0.14    0.32
  -2  -2 -21    1.97    0.37
  -2  -3  20    1.09    0.25
   2   3 -19   25.30    1.49
  -2  -3  19   30.39    1.51
   2   3 -19   28.36    1.51
   2   3 -18    4.56    0.67
  -2  -3  18    6.90    0.74
   2   3 -18    6.56    0.75
   2   3 -17    0.86    0.38
   2   3 -17    2.49    0.54
  -2  -3  17    2.01    0.48
   2   3 -16    7.24    0.92
   2   3 -16    7.66    0.95
   2   3 -16    7.76    0.91
   2   3 -15   42.80    2.43
   2   3 -15   42.89    2.45
   2   3 -15   46.37    2.44
   2   3 -14   26.73    1.84
   2   3 -13    3.43    0.80
   2   3 -13    3.89    0.66
   2   3 -12   23.44    1.99
   2   3 -12   24.42    1.64
   2   3 -11   36.82    1.96
   2   3 -11   37.75    2.47
   2   3 -11   40.05    2.12
   2   3 -10   19.16    1.59
   2   3 -10   16.64    1.19
   2   3 -10   18.95    1.31
   2   3  -9    5.68    0.82
   2   3  -9    5.60    0.79
   2   3  -8    0.48    0.27
   2   3  -8    0.28    0.27
  -2  -3   7    2.35    0.53
   2   3  -7    2.93    0.53
   2   3  -7    3.05    0.56
   2   3  -6   69.47    2.90
   2   3  -6   69.01    2.86
  -2  -3   6   62.43    2.86
   2   3  -6   65.20    2.80
   2   3  -5  147.96    5.24
  -2  -3   5  148.89    5.28
   2   3  -5  150.53    5.24
   2   3  -4   41.97    1.96
   2   3  -3   67.92    2.71
   2   3  -2   67.06    2.74
   2   3  -2   70.69    2.71
   2   3  -1  219.85    7.01
   2   3  -1  217.68    7.08
   2   3  -1  219.47    6.91
   2   3  -1  213.99    6.88
   2   3   0 1106.94   32.45
   2   3   0 1128.56   32.54
   2   3   0 1087.90   32.36
   2   3   0 1091.03   32.39
   2   3   1  136.96    4.64
   2   3   1  141.91    4.73
   2   3   1  132.71    4.62
   2   3   1  139.21    4.50
   2   3   2  167.44    5.51
   2   3   2  174.77    5.51
   2   3   2  170.07    5.42
   2   3   2  160.63    5.56
   2   3   3  173.30    5.59
   2   3   3  166.51    5.46
  -2  -3  -3  167.60    5.45
   2   3   3  168.42    5.50
   2   3   4  749.31   21.88
   2   3   4  729.73   21.80
  -2  -3  -4  718.62   21.72
   2   3   5  281.84    8.71
   2   3   5  272.89    8.67
  -2  -3  -5  268.64    8.57
   2   3   5  262.82    8.79
   2   3   6   78.46    3.11
  -2  -3  -6   79.87    3.03
   2   3   6   72.46    3.17
   2   3   7    0.74    0.32
  -2  -3  -7    0.20    0.17
   2   3   7    0.68    0.32
   2   3   8  210.61    7.52
  -2  -3  -8  224.45    7.45
  -2  -3  -8  225.38    7.66
   2   3   8  218.60    7.71
  -2  -3  -9   45.76    2.43
   2   3   9   43.17    2.44
   2   3  10    0.87    0.46
  -2  -3 -10    0.22    0.33
   2   3  10    0.61    0.36
   2   3  11   52.61    2.39
  -2  -3 -11   53.48    2.51
   2   3  11   51.19    2.84
  -2  -3 -11   53.20    2.90
  -2  -3 -11   50.06    2.44
   2   3  11   49.95    2.89
   2   3  12    3.14    0.53
  -2  -3 -12    2.91    0.60
   2   3  12    2.17    0.60
  -2  -3 -12    2.76    0.65
  -2  -3 -12    2.41    0.52
   2   3  12    2.38    0.60
   2   3  13    2.38    0.48
  -2  -3 -13    2.59    0.57
   2   3  13    2.67    0.68
  -2  -3 -13    1.91    0.57
  -2  -3 -13    2.40    0.55
   2   3  13    2.91    0.73
   2   3  14   14.89    1.24
  -2  -3 -14   14.88    1.36
   2   3  14   12.70    1.48
  -2  -3 -14   13.44    1.52
  -2  -3 -14   17.18    1.34
   2   3  14   13.61    1.61
   2   3  15    6.03    0.78
   2   3  15    6.29    0.82
  -2  -3 -15    6.04    0.90
   2   3  16    9.27    0.98
   2   3  16   10.30    1.05
  -2  -3 -16   11.54    1.12
  -2  -3 -16    9.70    1.13
   2   3  17    5.52    0.75
  -2  -3 -17    5.69    0.80
  -2  -3 -17    4.37    0.76
   2   3  18   26.55    1.61
  -2  -3 -18   25.04    1.62
  -2  -3 -18   26.85    1.80
  -2  -3 -19    8.78    0.86
  -2  -3 -19   10.15    1.00
  -2  -3 -20    6.00    0.62
  -2  -3 -20    5.90    0.69
  -2  -3 -21   -0.10    0.19
  -2  -4  19   -0.05    0.22
  -2  -4  18    0.27    0.28
  -2  -4  17    6.02    0.74
   2   4 -17    4.48    0.68
  -2  -4  16    0.36    0.34
   2   4 -16    0.19    0.30
  -2  -4  15    0.19    0.36
   2   4 -15    0.41    0.40
   2   4 -14   31.24    1.98
   2   4 -13    3.53    0.66
   2   4 -12   25.24    2.12
   2   4 -12   27.57    1.78
   2   4 -11    1.02    0.47
   2   4 -11    1.57    0.43
   2   4 -10    5.99    0.90
   2   4 -10    6.08    0.71
   2   4  -9   41.18    2.44
   2   4  -9   42.69    2.39
   2   4  -8   45.54    2.46
   2   4  -8   47.17    2.45
  -2  -4   8   44.31    2.58
   2   4  -7   38.81    2.09
   2   4  -7   34.43    2.00
  -2  -4   7   37.17    2.16
  -2  -4   6    0.44    0.39
   2   4  -6    0.16    0.24
   2   4  -6    0.08    0.21
   2   4  -5    8.18    0.80
  -2  -4   5    7.31    0.79
   2   4  -5    8.76    0.82
   2   4  -4  457.80   14.23
   2   4  -3   40.27    1.92
   2   4  -2   29.86    1.61
   2   4  -2   33.09    1.64
   2   4  -1  115.59    4.12
   2   4  -1  112.83    4.17
   2   4  -1  118.25    4.10
   2   4  -1  114.77    3.94
   2   4   0   85.30    3.18
   2   4   0   84.09    3.25
   2   4   0   84.95    3.17
   2   4   0   85.33    3.09
   2   4   1    2.97    0.41
   2   4   1    2.37    0.36
   2   4   1    2.51    0.43
  -2  -4  -2    1.41    0.30
   2   4   2    1.64    0.31
   2   4   3  137.52    4.67
  -2  -4  -3  131.56    4.57
   2   4   3  133.80    4.47
   2   4   4    4.27    0.53
  -2  -4  -4    4.32    0.50
   2   4   4    4.20    0.47
   2   4   5    6.20    0.65
  -2  -4  -5    6.16    0.61
   2   4   5    5.78    0.60
   2   4   6    1.94    0.42
   2   4   6    2.33    0.44
  -2  -4  -6    1.94    0.39
   2   4   7   37.68    2.01
  -2  -4  -7   42.73    2.07
   2   4   7   43.35    2.23
  -2  -4  -8   14.40    1.12
   2   4   8   11.42    1.12
  -2  -4  -9  197.85    7.02
  -2  -4  -9  208.60    7.30
   2   4   9  190.24    7.23
  -2  -4 -10  162.03    6.08
   2   4  10  143.40    5.97
   2   4  11    5.50    0.67
   2   4  11    4.95    0.63
  -2  -4 -11    5.41    0.72
   2   4  11    5.77    0.87
  -2  -4 -11    3.38    0.73
  -2  -4 -11    4.91    0.68
   2   4  11    4.42    0.80
   2   4  12   64.09    2.88
  -2  -4 -12   66.11    3.03
   2   4  12   66.17    3.43
  -2  -4 -12   65.75    3.48
  -2  -4 -12   67.38    2.99
   2   4  12   55.29    3.35
   2   4  13    8.20    0.89
  -2  -4 -13    9.26    1.04
   2   4  13    9.18    1.20
  -2  -4 -13    8.09    1.14
  -2  -4 -13    8.12    0.92
   2   4  13    7.02    1.10
   2   4  14    2.57    0.54
  -2  -4 -14    2.05    0.60
   2   4  14    2.37    0.65
  -2  -4 -14    2.56    0.69
  -2  -4 -14    2.08    0.54
   2   4  14    1.21    0.54
  -2  -4 -15    2.35    0.67
   2   4  15    2.96    0.58
  -2  -4 -16    5.85    0.88
   2   4  16    3.96    0.66
   2   4  16    3.66    0.66
  -2  -4 -17    8.88    1.07
  -2  -4 -17   10.08    1.02
   2   4  17    8.74    0.92
   2   4  17    9.24    0.97
  -2  -4 -18    1.29    0.53
  -2  -4 -18    2.04    0.47
   2   4  18    1.84    0.45
  -2  -4 -19    0.14    0.22
  -2  -4 -19   -0.09    0.30
  -2  -4 -20   -0.06    0.18
  -2  -4 -21    0.20    0.20
  -2  -5  19    0.79    0.26
  -2  -5  18    1.56    0.37
  -2  -5  17    3.03    0.56
  -2  -5  16    5.36    0.73
  -2  -5  15    0.94    0.42
  -2  -5  14   18.17    1.43
  -2  -5  13   65.87    3.09
   2   5 -12    0.49    0.43
   2   5 -11   -0.15    0.32
   2   5 -11    0.09    0.29
   2   5 -10    1.39    0.54
   2   5 -10    1.66    0.43
   2   5  -9  127.82    5.03
   2   5  -9  132.89    5.36
   2   5  -9  124.27    4.77
  -2  -5   8    3.44    0.75
   2   5  -8    4.85    0.76
   2   5  -8    3.25    0.63
   2   5  -7    7.43    0.86
   2   5  -7    7.20    0.86
  -2  -5   7    7.41    0.97
   2   5  -6    2.36    0.47
   2   5  -6    1.29    0.41
  -2  -5   6    1.48    0.46
   2   5  -5  216.11    7.54
  -2  -5   5  225.21    7.64
   2   5  -4   13.25    1.06
   2   5  -3   73.55    3.07
   2   5  -2  280.37    9.11
   2   5  -2  277.81    8.85
   2   5  -2  284.41    9.18
   2   5  -1  193.80    6.61
   2   5  -1  200.97    6.55
   2   5  -1  188.12    6.50
   2   5   0  509.60   15.67
   2   5   0  506.02   15.57
   2   5   0  508.23   15.54
   2   5   1   62.07    2.50
   2   5   1   60.89    2.43
   2   5   1   56.95    2.56
   2   5   1   59.46    2.52
   2   5   2  321.63   10.03
  -2  -5  -2  318.34   10.09
  -2  -5  -3   76.18    3.00
   2   5   4  283.39    8.99
  -2  -5  -4  270.89    8.91
   2   5   5    1.96    0.43
  -2  -5  -5    1.78    0.39
   2   5   6  373.29   11.51
  -2  -5  -6  347.87   11.46
   2   5   7  225.38    7.72
   2   5   7  235.36    7.82
  -2  -5  -7  231.57    7.83
   2   5   8    0.69    0.31
  -2  -5  -8    0.63    0.31
  -2  -5  -8    0.87    0.49
  -2  -5  -9   16.93    1.33
  -2  -5  -9   17.20    1.45
   2   5  10    2.14    0.44
  -2  -5 -10    1.95    0.53
  -2  -5 -10    1.63    0.47
  -2  -5 -10    2.12    0.47
   2   5  11    1.72    0.55
   2   5  11    1.15    0.36
  -2  -5 -11    1.78    0.55
  -2  -5 -11    1.62    0.42
   2   5  12   79.31    3.47
   2   5  12   79.71    3.46
   2   5  12   88.96    4.13
  -2  -5 -12   89.48    4.26
  -2  -5 -12   89.73    3.67
  -2  -5 -12   84.77    3.63
   2   5  13   18.46    1.35
   2   5  13   14.57    1.53
  -2  -5 -13   14.98    1.58
  -2  -5 -13   17.76    1.37
  -2  -5 -13   14.46    1.33
   2   5  14    5.58    0.76
   2   5  14    5.32    0.96
  -2  -5 -14    4.65    0.79
  -2  -5 -14    5.64    1.01
  -2  -5 -14    6.52    0.86
  -2  -5 -15   12.29    1.27
   2   5  15   14.58    1.26
  -2  -5 -15   14.60    1.27
   2   5  16    1.09    0.39
  -2  -5 -16    1.89    0.55
  -2  -5 -17    0.11    0.33
   2   5  17   -0.09    0.25
   2   5  17    0.19    0.31
  -2  -5 -17    0.19    0.27
  -2  -5 -18    2.33    0.57
   2   5  18    3.16    0.54
   2   5  18    3.09    0.55
  -2  -5 -18    3.14    0.56
  -2  -5 -19    1.00    0.39
   2   5  19    1.52    0.35
  -2  -5 -19    0.97    0.33
  -2  -5 -20    2.74    0.49
  -2  -5 -20    2.12    0.38
  -2  -5 -21   -0.05    0.19
  -2  -6  18    4.66    0.54
  -2  -6  17   -0.07    0.28
  -2  -6  16    5.98    0.74
  -2  -6  15    1.00    0.44
  -2  -6  14   42.51    2.30
  -2  -6  13  129.55    5.05
  -2  -6  12    0.67    0.41
   2   6 -11   59.14    3.35
  -2  -6  11   53.47    2.66
   2   6 -10   30.06    2.24
  -2  -6  10   31.70    1.84
   2   6 -10   34.48    2.13
   2   6  -9   24.59    1.89
  -2  -6   9   20.06    1.39
   2   6  -9   23.70    1.69
   2   6  -8    2.31    0.54
  -2  -6   8    1.96    0.65
   2   6  -8    1.98    0.53
   2   6  -7    9.33    1.01
  -2  -6   7    6.98    1.03
   2   6  -6    0.69    0.32
  -2  -6   6    0.11    0.31
   2   6  -6    0.37    0.31
   2   6  -5   50.30    2.55
  -2  -6   5   51.44    2.64
   2   6  -4 1208.64   36.55
  -2  -6   4 1236.91   36.59
   2   6  -3  175.19    6.24
   2   6  -2  172.84    6.03
   2   6  -2  170.24    6.05
   2   6  -2  166.95    5.76
   2   6  -1   59.02    2.69
   2   6  -1   62.18    2.78
   2   6  -1   66.35    2.79
   2   6   0   72.31    3.04
   2   6   0   71.51    3.09
   2   6   0   77.45    3.12
   2   6   1   17.74    1.17
   2   6   1   19.37    1.29
   2   6   1   17.55    1.22
   2   6   2   -0.18    0.17
  -2  -6  -3    0.93    0.33
  -2  -6  -4 1512.27   44.69
  -2  -6  -5  430.42   13.93
   2   6   5  455.38   13.96
  -2  -6  -6   48.26    2.37
   2   6   6   43.89    2.26
  -2  -6  -7    4.30    0.65
   2   6   7    5.26    0.70
  -2  -6  -8   15.04    1.66
   2   6   8   19.96    1.44
  -2  -6  -9   81.56    3.57
  -2  -6  -9   63.37    3.80
   2   6  10   16.30    1.18
  -2  -6 -10   16.27    1.43
  -2  -6 -10   15.11    1.19
  -2  -6 -10   17.83    1.58
  -2  -6 -10   14.79    1.69
   2   6  11    0.90    0.33
  -2  -6 -11    1.14    0.48
  -2  -6 -11    0.15    0.27
  -2  -6 -11    1.07    0.39
   2   6  12    6.22    0.77
  -2  -6 -12    5.13    0.94
  -2  -6 -12    6.32    0.82
  -2  -6 -13   37.32    2.21
   2   6  13   41.90    2.18
   2   6  13   34.59    2.02
  -2  -6 -13   38.27    2.68
  -2  -6 -13   35.65    2.11
   2   6  14  103.03    4.16
  -2  -6 -14  104.12    4.22
  -2  -6 -15   35.42    2.18
   2   6  15   34.33    2.05
  -2  -6 -15   34.92    2.09
   2   6  16   10.29    1.03
  -2  -6 -16    7.57    0.98
   2   6  17    8.62    0.92
   2   6  17    8.71    0.93
  -2  -6 -17    6.01    0.86
  -2  -6 -18    5.88    0.81
   2   6  18    6.96    0.77
   2   6  18    6.25    0.76
  -2  -6 -18    6.96    0.78
  -2  -6 -19    0.16    0.31
   2   6  19    0.25    0.20
  -2  -6 -19    0.13    0.20
  -2  -6 -20    7.40    0.74
  -2  -6 -20    7.48    0.66
  -2  -6 -21    3.86    0.45
  -2  -7  18    0.28    0.21
  -2  -7  17    1.06    0.34
  -2  -7  16    0.76    0.33
  -2  -7  15    3.19    0.57
  -2  -7  14    0.28    0.30
  -2  -7  13    2.05    0.55
  -2  -7  12    0.39    0.36
  -2  -7  11    8.56    0.97
   2   7 -11   11.43    1.26
   2   7 -10   22.60    1.98
  -2  -7  10   27.10    1.67
   2   7 -10   22.69    1.77
   2   7  -9    3.67    0.78
  -2  -7   9    3.12    0.57
   2   7  -9    3.83    0.70
   2   7  -8   -0.14    0.49
   2   7  -8    0.11    0.31
  -2  -7   8   -0.08    0.23
   2   7  -7    0.51    0.30
   2   7  -7   -0.12    0.25
  -2  -7   7    0.14    0.39
   2   7  -6   85.26    3.68
   2   7  -6   85.43    3.87
  -2  -7   6   87.20    4.01
   2   7  -5  110.98    4.65
  -2  -7   5  115.19    4.75
   2   7  -4  150.10    5.73
  -2  -7   4  150.73    5.74
   2   7  -3    2.18    0.52
   2   7  -3    1.52    0.36
   2   7  -2  130.31    4.88
   2   7  -2  125.89    4.86
   2   7  -2  121.35    4.58
   2   7  -1   58.08    2.70
   2   7  -1   54.85    2.68
   2   7  -1   60.89    2.77
   2   7  -1   55.35    2.52
   2   7   0   63.06    2.84
   2   7   0   63.00    2.91
   2   7   0   65.98    2.96
   2   7   1   89.23    3.62
   2   7   1   90.67    3.77
   2   7   1   93.14    3.77
   2   7   2   22.49    1.38
   2   7   2   20.71    1.43
  -2  -7  -3   35.92    1.97
  -2  -7  -4  774.70   23.65
  -2  -7  -5    1.74    0.44
   2   7   5    1.05    0.39
  -2  -7  -6  108.87    4.46
   2   7   6  113.01    4.45
  -2  -7  -7   19.39    1.48
   2   7   7   18.02    1.38
  -2  -7  -8   52.15    2.76
   2   7   8   52.64    2.68
   2   7   9    0.15    0.20
  -2  -7  -9    0.83    0.42
  -2  -7  -9    0.32    0.25
  -2  -7  -9    0.57    0.59
   2   7  10    5.34    0.68
  -2  -7 -10    5.10    0.84
  -2  -7 -10    5.04    0.71
  -2  -7 -10    2.88    0.96
   2   7  11    7.60    0.85
  -2  -7 -11    8.01    1.19
  -2  -7 -11    8.05    0.90
  -2  -7 -11    9.11    1.42
  -2  -7 -11    8.44    1.10
   2   7  12  188.70    6.71
  -2  -7 -12  193.56    7.67
  -2  -7 -12  183.67    6.77
   2   7  13   23.02    1.58
  -2  -7 -13   23.87    2.10
  -2  -7 -13   21.94    1.60
  -2  -7 -14  258.66    9.13
   2   7  14  268.03    9.05
   2   7  14  257.85    8.95
  -2  -7 -14  273.03    9.12
  -2  -7 -15    0.55    0.41
   2   7  15    0.40    0.31
  -2  -7 -15    0.40    0.35
  -2  -7 -16    6.70    0.92
  -2  -7 -16    5.89    0.81
   2   7  17    0.54    0.30
  -2  -7 -17    0.10    0.32
  -2  -7 -18    0.26    0.34
   2   7  18    0.07    0.23
   2   7  18   -0.08    0.26
  -2  -7 -18   -0.07    0.22
  -2  -7 -19    5.76    0.72
   2   7  19    7.70    0.71
  -2  -7 -19    8.11    0.73
  -2  -7 -20    0.81    0.31
  -2  -8  17    0.90    0.28
  -2  -8  16    4.25    0.57
  -2  -8  15    0.48    0.32
  -2  -8  14    1.69    0.46
  -2  -8  13    2.19    0.56
  -2  -8  12    6.38    0.85
  -2  -8  11   16.53    1.36
   2   8 -11   18.17    1.58
   2   8 -10    8.26    1.22
  -2  -8  10   11.39    1.09
   2   8 -10    9.30    1.14
   2   8  -9    6.29    1.08
   2   8  -9    8.05    1.07
  -2  -8   9    7.48    0.86
   2   8  -8    8.86    1.09
  -2  -8   8   13.24    1.10
   2   8  -7  103.29    4.37
   2   8  -7  107.69    4.62
   2   8  -6    0.83    0.37
  -2  -8   6   -0.14    0.46
   2   8  -5  111.27    4.51
   2   8  -5  110.37    4.76
  -2  -8   5  114.07    4.82
   2   8  -4    2.28    0.58
  -2  -8   4    2.24    0.61
  -2  -8   4    3.19    0.62
   2   8  -3    1.51    0.49
   2   8  -3    1.95    0.43
   2   8  -2   36.44    1.98
   2   8  -1    6.93    0.84
   2   8  -1    7.47    0.81
   2   8   0    1.55    0.41
   2   8   0    1.00    0.40
   2   8   0    2.04    0.50
   2   8   1    4.23    0.63
   2   8   1    2.49    0.55
   2   8   1    4.03    0.65
  -2  -8  -2  213.75    7.64
   2   8   2  222.19    7.73
   2   8   2  216.48    7.68
  -2  -8  -3  161.11    6.00
   2   8   3  160.03    5.99
  -2  -8  -4  168.81    6.27
  -2  -8  -5    7.73    0.94
   2   8   5    7.32    0.87
  -2  -8  -6   80.45    3.74
   2   8   6   85.70    3.72
  -2  -8  -7   29.45    1.99
   2   8   7   31.88    1.98
  -2  -8  -8  167.80    6.38
   2   8   8  156.07    5.71
   2   8   8  167.33    6.21
   2   8   9    0.57    0.27
  -2  -8  -9    0.78    0.42
  -2  -8  -9   -0.21    0.67
  -2  -8  -9    0.26    0.26
   2   8  10   23.54    1.52
  -2  -8 -10   24.07    1.89
  -2  -8 -10   20.11    1.48
  -2  -8 -10   19.01    2.12
   2   8  11   13.77    1.18
  -2  -8 -11   15.85    1.56
  -2  -8 -11   15.77    1.67
  -2  -8 -11   12.90    1.19
  -2  -8 -11   14.36    1.80
   2   8  12  236.42    8.39
  -2  -8 -12  253.74    9.23
  -2  -8 -12  252.44    9.43
  -2  -8 -12  243.69    8.48
   2   8  13   90.63    3.91
  -2  -8 -13   95.87    4.02
   2   8  14  276.32    9.38
   2   8  14  273.38    9.34
  -2  -8 -14  276.37    9.40
  -2  -8 -15    2.55    0.62
   2   8  15    3.33    0.61
   2   8  15    2.61    0.55
  -2  -8 -15    2.54    0.59
  -2  -8 -16    9.87    1.07
   2   8  16   10.02    1.02
  -2  -8 -16   12.25    1.12
   2   8  17    0.09    0.24
  -2  -8 -17    0.28    0.34
  -2  -8 -18    2.61    0.54
   2   8  18    3.45    0.54
   2   8  18    3.59    0.55
  -2  -8 -18    3.05    0.49
  -2  -8 -19    0.20    0.24
   2   8  19    0.11    0.20
   2   8  19    0.25    0.20
  -2  -8 -20    0.45    0.23
  -2  -9  17   11.44    0.76
  -2  -9  16    2.41    0.41
  -2  -9  15    1.34    0.37
  -2  -9  14    0.33    0.31
  -2  -9  13    0.45    0.33
   2   9 -12    5.84    0.93
  -2  -9  12    6.73    0.86
   2   9 -11    9.27    1.13
  -2  -9  11    8.36    0.95
   2   9 -10   17.21    1.60
  -2  -9  10   20.54    1.51
   2   9  -9   16.02    1.49
  -2  -9   9   15.57    1.29
   2   9  -8    5.18    0.87
  -2  -9   8    7.15    0.84
   2   9  -7    2.90    0.65
   2   9  -7    4.06    0.80
   2   9  -6   12.13    1.22
   2   9  -6   11.66    1.32
  -2  -9   6   13.18    1.38
  -2  -9   6   11.68    1.39
   2   9  -5   29.81    2.16
  -2  -9   5   33.76    2.28
   2   9  -4    0.13    0.24
  -2  -9   4   -0.12    0.42
  -2  -9   4   -0.12    0.35
   2   9  -3    4.29    0.77
  -2  -9   3    2.64    0.64
   2   9  -3    3.71    0.62
   2   9  -2   67.13    3.12
   2   9  -1   20.57    1.49
   2   9   0  130.34    5.22
   2   9   0  135.60    5.38
   2   9   1    5.04    0.73
   2   9   1    4.37    0.74
   2   9   1    3.87    0.69
  -2  -9  -2    1.11    0.43
   2   9   2    0.78    0.39
   2   9   2    0.45    0.28
  -2  -9  -3    3.37    0.65
   2   9   3    3.21    0.65
  -2  -9  -4    5.16    0.79
   2   9   4    5.09    0.78
  -2  -9  -5   82.56    3.89
   2   9   5   88.87    3.87
  -2  -9  -6   21.06    1.44
  -2  -9  -6   26.73    1.89
  -2  -9  -6   23.96    1.49
   2   9   6   24.87    1.77
  -2  -9  -7   10.87    1.01
  -2  -9  -7    9.42    1.14
   2   9   7   10.07    1.10
  -2  -9  -8    1.89    0.58
  -2  -9  -8    2.48    0.53
   2   9   8    2.33    0.58
   2   9   9   16.61    1.28
  -2  -9  -9   18.21    1.36
  -2  -9  -9   13.90    1.47
  -2  -9  -9   15.72    2.01
  -2  -9  -9   18.53    1.36
   2   9  10   14.45    1.20
  -2  -9 -10   13.50    1.44
  -2  -9 -10   11.93    1.15
  -2  -9 -10   15.51    1.99
   2   9  11  140.81    5.35
  -2  -9 -11  140.38    6.02
  -2  -9 -11  139.17    6.18
  -2  -9 -11  136.70    5.35
  -2  -9 -11  143.63    6.73
   2   9  12  480.06   15.21
  -2  -9 -12  472.83   15.22
   2   9  13  101.18    4.16
  -2  -9 -13   95.55    4.12
   2   9  14    1.67    0.48
  -2  -9 -14    1.97    0.50
   2   9  15    0.19    0.26
   2   9  15    0.48    0.30
  -2  -9 -15    0.84    0.38
   2   9  16    1.52    0.44
  -2  -9 -16    2.46    0.51
   2   9  17    2.09    0.46
   2   9  18    0.91    0.30
   2   9  18    1.44    0.35
  -2  -9 -18    0.88    0.35
   2   9  19    0.55    0.22
   2   9  19    0.27    0.18
  -2  -9 -19    0.59    0.25
  -2 -10  16   10.94    0.76
  -2 -10  15    0.48    0.26
  -2 -10  14   -0.07    0.25
  -2 -10  13    0.99    0.37
  -2 -10  12    0.36    0.30
   2  10 -12    0.57    0.43
  -2 -10  11    0.10    0.30
   2  10 -11   -0.13    0.35
  -2 -10  10   10.09    1.04
   2  10 -10    7.24    1.03
  -2 -10   9   25.34    1.70
   2  10  -9   27.28    2.01
   2  10  -8   -0.27    0.43
   2  10  -7    0.63    0.36
   2  10  -7    0.13    0.32
   2  10  -6   27.98    2.16
  -2 -10   6   22.93    2.05
  -2 -10   6   26.16    2.06
   2  10  -6   28.26    2.00
   2  10  -5   32.63    2.35
  -2 -10   5   32.26    2.36
   2  10  -5   34.09    2.18
   2  10  -4    6.59    1.02
  -2 -10   4    6.99    1.07
  -2 -10   4    6.81    1.02
   2  10  -3   51.27    2.91
  -2 -10   3   47.72    2.77
  -2 -10   3   47.69    2.77
  -2 -10   3   46.20    2.35
   2  10  -3   47.75    2.60
   2  10  -2   16.47    1.53
  -2 -10   2   15.61    1.48
  -2 -10   2   18.02    1.28
   2  10  -2   16.70    1.41
   2  10  -1   22.51    1.76
  -2 -10   1   22.54    1.44
   2  10   0   31.99    2.09
  -2 -10   0   29.83    1.75
  -2 -10   0   29.76    1.74
   2  10   1    9.24    1.09
  -2 -10  -1    6.95    0.82
  -2 -10  -1    6.87    0.79
   2  10   2   40.32    2.47
  -2 -10  -2   38.13    2.05
  -2 -10  -2   41.59    2.12
  -2 -10  -2   38.20    2.42
   2  10   3   13.68    1.38
   2  10   3   15.50    1.46
  -2 -10  -3   14.65    1.18
  -2 -10  -3   15.89    1.21
  -2 -10  -3   17.79    1.55
   2  10   4   44.76    2.70
  -2 -10  -4   46.92    2.75
  -2 -10  -4   46.98    2.37
  -2 -10  -4   48.77    2.37
   2  10   5    0.84    0.44
   2  10   5    0.81    0.42
  -2 -10  -5    1.73    0.52
  -2 -10  -5    1.22    0.40
  -2 -10  -5    1.99    0.49
   2  10   6    0.12    0.23
   2  10   6   -0.14    0.34
  -2 -10  -6   -0.14    0.26
  -2 -10  -6    0.27    0.33
  -2 -10  -6   -0.08    0.31
  -2 -10  -7    2.99    0.69
  -2 -10  -7    2.34    0.55
   2  10   7    2.51    0.60
  -2 -10  -8    0.47    0.73
  -2 -10  -8   -0.15    0.31
  -2 -10  -8    0.39    0.33
   2  10   9   19.06    1.40
  -2 -10  -9   16.52    1.36
  -2 -10  -9   18.63    1.72
  -2 -10  -9   15.89    1.30
  -2 -10  -9   15.22    2.03
   2  10  10   24.06    1.64
  -2 -10 -10   21.97    1.62
  -2 -10 -10   23.31    2.01
  -2 -10 -10   24.81    1.67
  -2 -10 -10   22.87    2.46
   2  10  11   32.00    1.93
  -2 -10 -11   32.17    1.99
  -2 -10 -11   28.35    1.87
   2  10  12    5.95    0.82
  -2 -10 -12    7.17    0.89
   2  10  13   21.49    1.55
  -2 -10 -13   20.17    1.50
   2  10  14   26.44    1.72
   2  10  15    0.45    0.32
   2  10  15    0.82    0.34
   2  10  16    5.49    0.71
   2  10  16    4.93    0.66
   2  10  17    6.50    0.71
   2  10  18    1.05    0.30
   2  10  18    1.15    0.30
   2  10  19   10.58    0.76
  -2 -11  15    0.05    0.15
  -2 -11  14    1.86    0.39
  -2 -11  13    0.22    0.23
   2  11 -12   -0.42    0.38
  -2 -11  12    0.41    0.29
   2  11 -11    3.41    0.71
  -2 -11  11    4.38    0.68
   2  11 -10   15.39    1.46
  -2 -11  10   16.58    1.32
   2  11  -9    0.66    0.48
  -2 -11   9    1.54    0.50
   2  11  -8    6.75    1.02
   2  11  -7   32.19    2.23
  -2 -11   6    6.72    1.06
   2  11  -6    4.59    0.83
  -2 -11   6    5.13    0.76
   2  11  -5    3.86    0.84
  -2 -11   5    2.82    0.58
   2  11  -5    2.15    0.59
  -2 -11   4    0.10    0.28
   2  11  -4    0.31    0.33
  -2 -11   4    0.88    0.48
  -2 -11   3   21.31    1.51
   2  11  -3   21.26    1.84
  -2 -11   3   21.34    1.84
   2  11  -2    1.59    0.53
  -2 -11   2    1.75    0.45
   2  11  -1   13.82    1.46
  -2 -11   1   17.68    1.34
   2  11   0    0.13    0.33
  -2 -11   0   -0.09    0.32
  -2 -11   0   -0.18    0.22
  -2 -11  -1   11.47    1.10
  -2 -11  -1   14.50    1.47
  -2 -11  -1   14.51    1.20
   2  11   2    5.28    0.90
  -2 -11  -2    5.91    0.80
  -2 -11  -2    5.36    0.74
  -2 -11  -2    4.43    0.86
   2  11   3    0.14    0.23
  -2 -11  -3   -0.09    0.33
  -2 -11  -3   -0.09    0.26
  -2 -11  -3   -0.14    0.40
  -2 -11  -4    0.14    0.27
  -2 -11  -4   -0.09    0.28
  -2 -11  -4    0.09    0.32
   2  11   5   16.78    1.53
   2  11   5   16.41    1.59
  -2 -11  -5   14.56    1.28
  -2 -11  -5   16.50    1.61
  -2 -11  -5   16.57    1.33
   2  11   6   21.09    1.76
  -2 -11  -6   19.37    1.49
  -2 -11  -6   18.97    1.78
  -2 -11  -6   23.75    1.59
   2  11   6   18.13    1.76
  -2 -11  -7    1.70    0.56
  -2 -11  -7    2.04    0.55
  -2 -11  -7    2.44    0.58
   2  11   7    2.31    0.63
  -2 -11  -8    0.79    0.45
  -2 -11  -8    0.42    0.38
  -2 -11  -8    0.25    0.81
  -2 -11  -8    0.38    0.37
   2  11   8    0.48    0.40
  -2 -11  -9    0.49    0.37
  -2 -11  -9    0.74    0.43
  -2 -11  -9    0.50    0.74
  -2 -11  -9    0.29    0.31
   2  11   9    1.05    0.39
   2  11   9    0.50    0.41
   2  11  10   11.95    1.16
  -2 -11 -10   11.40    1.16
  -2 -11 -10   14.96    1.26
   2  11  11    6.14    0.83
  -2 -11 -11    7.53    0.94
   2  11  12    0.91    0.43
  -2 -11 -12    1.24    0.45
   2  11  13    5.33    0.78
  -2 -11 -13    6.24    0.84
   2  11  14    5.53    0.76
   2  11  15    2.23    0.48
   2  11  15    3.53    0.58
   2  11  16   16.45    1.17
   2  11  16   13.33    1.07
   2  11  17    0.13    0.21
   2  11  18    5.64    0.57
   2  11  18    6.39    0.61
  -2 -12  14    1.13    0.26
  -2 -12  13   -0.12    0.22
  -2 -12  12    2.85    0.48
   2  12 -12    2.67    0.55
  -2 -12  11    2.28    0.47
   2  12 -11    1.99    0.52
  -2 -12  10    6.45    0.78
   2  12 -10    5.04    0.85
  -2 -12   9   12.35    1.12
   2  12  -9   12.89    1.35
  -2 -12   8   30.73    1.90
   2  12  -8   32.72    2.23
  -2 -12   7   38.93    2.22
   2  12  -7   39.62    2.51
  -2 -12   6    2.74    0.59
   2  12  -6    2.81    0.67
  -2 -12   5   20.44    1.54
   2  12  -5   20.81    1.73
  -2 -12   4    0.51    0.36
   2  12  -4    0.38    0.38
  -2 -12   3   24.50    1.66
   2  12  -3   21.19    1.95
  -2 -12   3   19.98    1.87
  -2 -12   2    7.13    0.89
   2  12  -2    5.16    0.94
  -2 -12   2    5.69    1.00
   2  12  -1   53.02    3.16
  -2 -12   1   56.92    2.80
  -2 -12   0   77.05    3.38
  -2 -12   0   66.08    3.75
  -2 -12  -1  113.07    4.66
  -2 -12  -1  126.04    4.80
  -2 -12  -1  111.12    5.26
  -2 -12  -2   83.28    3.60
  -2 -12  -2   82.21    3.60
  -2 -12  -2   73.72    4.03
   2  12   3   20.59    1.90
  -2 -12  -3   23.25    1.64
  -2 -12  -3   25.58    1.71
  -2 -12  -3   23.48    1.99
   2  12   4    5.36    0.98
  -2 -12  -4    6.00    1.02
  -2 -12  -4    3.41    0.64
  -2 -12  -4    4.05    0.73
   2  12   5    9.27    1.17
  -2 -12  -5    9.35    1.05
  -2 -12  -5   11.17    1.39
   2  12   5   10.09    1.30
  -2 -12  -5    8.54    1.01
  -2 -12  -6    2.11    0.65
  -2 -12  -6    1.07    0.49
   2  12   6    1.30    0.55
  -2 -12  -6    1.20    0.45
  -2 -12  -7   -0.16    0.35
  -2 -12  -7    0.32    0.42
  -2 -12  -7    0.51    0.80
   2  12   7    0.33    0.41
  -2 -12  -7    1.00    0.49
  -2 -12  -8   47.21    2.48
   2  12   8   46.98    2.45
  -2 -12  -8   44.43    2.51
   2  12   9   11.79    1.13
  -2 -12  -9   12.15    1.24
   2  12  10    1.59    0.50
  -2 -12 -10    2.72    0.63
   2  12  11    8.76    0.96
  -2 -12 -11    8.61    1.02
   2  12  12   13.61    1.24
  -2 -12 -12   15.99    1.34
   2  12  13    2.92    0.56
  -2 -12 -13    3.05    0.61
   2  12  14   10.58    1.01
   2  12  15    1.10    0.38
   2  12  15    2.02    0.42
   2  12  16   16.15    1.09
   2  12  16   14.47    1.06
   2  12  17   -0.11    0.17
   2  12  17    0.05    0.20
   2  12  18    1.33    0.27
   2  12  18    1.84    0.30
  -2 -13  13    2.42    0.34
  -2 -13  12    0.05    0.18
   2  13 -12    0.35    0.24
  -2 -13  11    2.27    0.43
   2  13 -11    2.63    0.53
   2  13 -10    5.94    0.84
   2  13  -9    7.53    0.99
  -2 -13   8   15.30    1.22
   2  13  -8   14.72    1.43
  -2 -13   7    0.10    0.25
   2  13  -7   -0.26    0.36
  -2 -13   6   11.67    1.13
   2  13  -6   11.66    1.29
  -2 -13   5    1.23    0.44
   2  13  -5    2.23    0.63
  -2 -13   4    0.73    0.38
  -2 -13   4    0.45    0.35
   2  13  -4    0.65    0.42
  -2 -13   3    3.17    0.63
   2  13  -3    3.03    0.71
  -2 -13   2    9.86    1.07
  -2 -13   1  122.21    4.93
  -2 -13   0   38.69    2.26
  -2 -13  -1  236.11    8.34
  -2 -13  -2    9.81    1.09
  -2 -13  -2    9.92    1.35
  -2 -13  -3   19.13    1.53
  -2 -13  -3   18.81    1.51
  -2 -13  -4    5.84    1.24
  -2 -13  -4    5.28    0.84
  -2 -13  -4    6.51    0.92
   2  13   4    5.47    0.98
  -2 -13  -5    4.10    0.73
  -2 -13  -5    4.29    0.76
  -2 -13  -6    3.45    0.69
  -2 -13  -6    2.08    0.59
  -2 -13  -7    8.73    1.07
  -2 -13  -7   10.70    1.14
  -2 -13  -8   -0.22    0.36
   2  13   8    0.66    0.38
  -2 -13  -9   14.52    1.32
   2  13   9   13.16    1.20
  -2 -13 -10   78.45    3.56
   2  13  10   75.68    3.42
  -2 -13 -11    2.47    0.58
   2  13  11    1.90    0.52
  -2 -13 -12   16.52    1.35
   2  13  12   17.05    1.31
  -2 -13 -13    0.27    0.30
   2  13  13    0.09    0.28
   2  13  14    0.08    0.24
   2  13  15    0.55    0.28
   2  13  15    0.51    0.25
   2  13  16   -0.11    0.19
   2  13  16   -0.05    0.15
   2  13  17   -0.08    0.12
   2  13  17   -0.04    0.14
   2  14 -11    2.16    0.42
   2  14 -10    8.08    0.87
   2  14  -9    2.32    0.55
   2  14  -8    5.91    0.84
  -2 -14   7    0.60    0.36
   2  14  -7    0.35    0.39
  -2 -14   6    6.45    0.82
   2  14  -6    6.42    0.93
  -2 -14   5    0.49    0.34
   2  14  -5    0.25    0.35
  -2 -14   4    2.03    0.50
  -2 -14   4    1.43    0.53
   2  14  -4    2.00    0.60
  -2 -14   3    6.06    0.85
  -2 -14   3    5.01    0.84
   2  14  -3    4.20    0.78
  -2 -14   2    0.11    0.28
  -2 -14   1  108.37    4.54
  -2 -14   0   21.06    1.62
  -2 -14  -1   31.76    2.03
  -2 -14  -2   11.89    1.21
  -2 -14  -3    4.04    0.76
  -2 -14  -4    1.01    0.50
  -2 -14  -5    0.90    0.48
  -2 -14  -5    1.06    0.50
  -2 -14  -6    0.11    0.39
  -2 -14  -6    0.21    0.39
  -2 -14  -7    1.78    0.52
  -2 -14  -7    1.94    0.56
  -2 -14  -8   54.13    2.81
   2  14   8   53.06    2.63
  -2 -14  -9   18.06    1.48
   2  14   9   19.95    1.43
  -2 -14 -10   41.01    2.30
   2  14  10   40.52    2.20
  -2 -14 -11    0.67    0.41
   2  14  11    0.70    0.32
  -2 -14 -12   19.34    1.41
   2  14  12   19.68    1.37
  -2 -14 -13    0.47    0.33
   2  14  13   -0.15    0.33
   2  14  14    1.42    0.36
   2  14  15   -0.06    0.18
   2  14  16    2.87    0.39
  -2 -14 -16    3.87    0.45
   2  15 -10    0.06    0.17
   2  15  -9   -0.08    0.21
   2  15  -8    0.17    0.26
   2  15  -7    0.10    0.24
   2  15  -6    1.57    0.48
   2  15  -5    0.77    0.43
  -2 -15   5    0.60    0.32
  -2 -15   4    1.80    0.52
   2  15  -4    0.68    0.40
  -2 -15   4    1.57    0.48
  -2 -15   3    2.33    0.60
   2  15  -3    2.73    0.63
  -2 -15   3    3.11    0.61
  -2 -15   2    0.33    0.39
  -2 -15   2    0.20    0.34
  -2 -15   1    5.51    0.83
  -2 -15   0    2.98    0.65
  -2 -15  -1    8.63    1.03
  -2 -15  -2    9.05    1.06
  -2 -15  -3   19.15    1.52
  -2 -15  -4    9.51    1.09
  -2 -15  -5   -0.11    0.39
  -2 -15  -6    5.99    0.87
  -2 -15  -7    2.73    0.66
  -2 -15  -8    7.20    0.92
  -2 -15  -9    0.19    0.31
   2  15   9    0.24    0.23
  -2 -15 -10    1.73    0.48
   2  15  10    1.03    0.39
  -2 -15 -10    1.43    0.49
  -2 -15 -11   -0.08    0.29
   2  15  11    0.08    0.20
  -2 -15 -12    1.13    0.37
   2  15  12    1.82    0.40
  -2 -15 -13    1.84    0.41
   2  15  13    1.95    0.38
   2  15  14    0.38    0.22
   2  15  15    0.89    0.23
  -2 -15 -15    1.17    0.28
   2  16  -9    0.98    0.27
   2  16  -8    0.32    0.24
   2  16  -7    1.27    0.37
   2  16  -6    2.51    0.51
   2  16  -5    7.29    0.86
  -2 -16   4    2.88    0.57
   2  16  -4    4.34    0.68
  -2 -16   4    4.72    0.65
  -2 -16   3    6.06    0.82
   2  16  -3    6.38    0.84
  -2 -16   3    7.03    0.82
  -2 -16   2    8.19    0.96
  -2 -16   2    7.48    0.89
  -2 -16   1   -0.41    0.45
  -2 -16   1    0.09    0.30
  -2 -16   0    0.42    0.39
  -2 -16   0    0.10    0.31
  -2 -16  -1    0.98    0.41
  -2 -16  -2    0.30    0.34
  -2 -16  -3    0.10    0.32
  -2 -16  -4    9.95    1.05
  -2 -16  -5    1.87    0.50
  -2 -16  -6    1.06    0.45
  -2 -16  -7    8.66    0.99
  -2 -16  -8   15.01    1.23
  -2 -16  -8   14.92    1.28
  -2 -16  -9   -0.17    0.30
   2  16   9   -0.14    0.21
  -2 -16  -9    0.09    0.29
  -2 -16 -10    0.23    0.25
   2  16  10    0.78    0.30
  -2 -16 -10    0.80    0.36
  -2 -16 -11    0.14    0.24
   2  16  11    0.79    0.27
  -2 -16 -12    2.91    0.46
   2  16  12    2.33    0.38
   2  16  13    0.15    0.17
  -2 -16 -13    0.40    0.24
   2  16  14    0.52    0.18
  -2 -16 -14    0.41    0.18
   2  17  -6   -0.12    0.19
   2  17  -5    0.66    0.30
  -2 -17   4    0.78    0.36
   2  17  -4    0.78    0.29
  -2 -17   3    3.44    0.56
  -2 -17   2    2.41    0.48
  -2 -17   2    2.39    0.52
  -2 -17   1    1.21    0.37
  -2 -17   1    0.59    0.37
  -2 -17   0    0.08    0.26
  -2 -17   0   -0.18    0.30
  -2 -17  -1    6.09    0.76
  -2 -17  -1    6.63    0.84
  -2 -17  -2    1.09    0.40
  -2 -17  -2    2.02    0.52
  -2 -17  -3    4.57    0.68
  -2 -17  -3    4.97    0.71
  -2 -17  -4    0.34    0.33
  -2 -17  -4    0.73    0.40
  -2 -17  -5    2.07    0.49
  -2 -17  -5    1.37    0.46
  -2 -17  -6    1.21    0.40
  -2 -17  -6    2.41    0.55
  -2 -17  -7   -0.08    0.28
  -2 -17  -7    0.17    0.31
  -2 -17  -8    2.10    0.46
  -2 -17  -8    2.22    0.48
  -2 -17  -9    0.13    0.23
  -2 -17  -9    0.36    0.27
  -2 -17 -10    3.07    0.47
  -2 -17 -10    3.18    0.48
  -2 -17 -11   -0.05    0.20
   2  17  11   -0.18    0.17
  -2 -17 -11    0.05    0.17
   2  17  12    1.32    0.25
  -2 -17 -12    1.97    0.33
  -2 -18   3    3.44    0.47
  -2 -18   2    0.53    0.27
  -2 -18   1    0.32    0.26
  -2 -18   0    0.06    0.21
  -2 -18   0   -0.07    0.25
  -2 -18  -1    0.12    0.23
  -2 -18  -1    0.42    0.30
  -2 -18  -2    0.45    0.25
  -2 -18  -2    0.86    0.32
  -2 -18  -3    1.75    0.39
  -2 -18  -3    2.51    0.51
  -2 -18  -3    2.12    0.42
  -2 -18  -4    0.65    0.29
  -2 -18  -4    0.91    0.34
  -2 -18  -4    1.34    0.38
  -2 -18  -5    0.51    0.30
  -2 -18  -5    0.33    0.29
  -2 -18  -5    0.68    0.31
  -2 -18  -6   14.23    1.05
  -2 -18  -6   15.67    1.08
  -2 -18  -7    1.50    0.36
  -2 -18  -7    1.82    0.40
  -2 -18  -8    0.53    0.23
  -2 -18  -8    0.06    0.18
  -2 -18  -9    6.77    0.62
  -2 -18  -9    6.86    0.62
  -2 -18 -10    0.33    0.17
  -2 -19  -1    0.66    0.25
  -2 -19  -2    0.54    0.29
  -2 -19  -2   -0.05    0.20
  -2 -19  -3    1.12    0.37
  -2 -19  -3    0.83    0.27
  -2 -19  -4    8.26    0.75
  -2 -19  -4    7.53    0.65
  -2 -19  -4    7.72    0.62
  -2 -19  -5    5.99    0.62
   3 -17  -7    1.41    0.29
   3 -17  -6    1.07    0.28
   3 -17  -6    1.12    0.29
   3 -17  -5    0.30    0.22
   3 -17  -5    0.93    0.27
   3 -17  -4    1.76    0.37
   3 -17  -3    0.06    0.20
   3 -17  -2    0.39    0.23
   3 -17  -1    0.50    0.24
   3 -17   0    0.12    0.23
  -3  17  -1    0.63    0.26
   3 -17   1    0.43    0.23
  -3  17  -2    2.08    0.35
   3 -17   2    2.23    0.36
   3 -16 -10    0.99    0.27
   3 -16  -9   -0.06    0.17
   3 -16  -8   -0.06    0.19
   3 -16  -7    1.03    0.32
   3 -16  -6    0.67    0.30
   3 -16  -6    1.00    0.33
   3 -16  -5    3.04    0.52
   3 -16  -5    3.12    0.50
   3 -16  -4    1.77    0.44
   3 -16  -4    2.51    0.46
   3 -16  -3    1.21    0.38
   3 -16  -2    4.83    0.69
   3 -16  -1    0.67    0.35
   3 -16   0    2.17    0.46
   3 -16   0    2.33    0.47
   3 -16   1   -0.07    0.22
   3 -16   1   -0.08    0.22
   3 -16   2    6.36    0.69
   3 -16   2    7.73    0.79
   3 -16   3    0.86    0.31
  -3  16  -3    0.79    0.30
   3 -16   3    0.65    0.24
   3 -16   4    6.29    0.68
   3 -16   4    6.47    0.63
  -3  16  -4    7.48    0.69
   3 -16   5    1.05    0.26
   3 -16   5    0.94    0.29
  -3  16  -5    0.95    0.28
   3 -16   6    1.13    0.27
  -3  16  -6    0.93    0.24
   3 -15 -12    0.09    0.15
   3 -15 -12    0.05    0.17
   3 -15 -11    1.68    0.33
   3 -15 -11    1.13    0.34
   3 -15 -10   -0.07    0.23
   3 -15 -10    0.14    0.23
   3 -15  -9    1.12    0.34
   3 -15  -9    1.19    0.40
   3 -15  -8    1.22    0.37
   3 -15  -8    1.44    0.42
   3 -15  -7    4.04    0.64
   3 -15  -7    5.34    0.73
   3 -15  -6    3.11    0.57
   3 -15  -6    2.85    0.56
   3 -15  -6    3.44    0.61
   3 -15  -5   -0.09    0.25
   3 -15  -5    0.55    0.43
   3 -15  -5    0.88    0.38
   3 -15  -4    0.63    0.30
   3 -15  -4    0.51    0.36
   3 -15  -4    0.83    0.42
   3 -15  -3    0.52    0.30
   3 -15  -3    0.73    0.37
   3 -15  -2    4.19    0.72
   3 -15  -1    0.83    0.42
   3 -15   0    5.58    0.74
   3 -15   0    5.30    0.78
   3 -15   1    6.61    0.80
   3 -15   1    7.22    0.86
   3 -15   2   13.91    1.14
   3 -15   3    0.77    0.32
   3 -15   3    0.75    0.34
   3 -15   4    6.40    0.71
  -3  15  -4    5.84    0.70
   3 -15   4    4.60    0.67
   3 -15   5    2.05    0.42
  -3  15  -5    2.12    0.44
   3 -15   5    2.20    0.48
   3 -15   6    0.95    0.28
   3 -15   6    0.73    0.31
  -3  15  -6    0.56    0.29
   3 -15   7    0.49    0.23
  -3  15  -7    0.65    0.25
   3 -15   8    0.10    0.16
  -3  15  -8   -0.09    0.16
   3 -14 -14    0.19    0.15
   3 -14 -14   -0.05    0.17
   3 -14 -13    2.10    0.39
   3 -14 -13    2.16    0.40
   3 -14 -12    5.17    0.62
   3 -14 -12    4.77    0.62
   3 -14 -11    3.97    0.56
   3 -14 -11    3.99    0.60
   3 -14 -11    3.05    0.50
   3 -14 -10    6.08    0.74
   3 -14 -10    7.79    0.82
   3 -14 -10    7.39    0.85
   3 -14  -9    0.83    0.42
   3 -14  -9    0.45    0.32
   3 -14  -8    0.68    0.40
   3 -14  -8    1.15    0.40
   3 -14  -7    4.24    0.73
   3 -14  -7    4.80    0.74
   3 -14  -6    5.80    0.86
   3 -14  -6    4.45    0.74
   3 -14  -6    6.69    0.87
   3 -14  -5   -0.11    0.33
   3 -14  -5    0.11    0.36
   3 -14  -5    0.52    0.31
   3 -14  -4    8.10    1.00
   3 -14  -4    8.03    1.00
   3 -14  -4    7.84    1.06
   3 -14  -4    7.34    0.92
   3 -14  -3   -0.22    0.40
   3 -14  -3    0.35    0.41
   3 -14  -3   -0.10    0.28
   3 -14  -3    0.37    0.51
   3 -14  -2   -0.20    0.33
   3 -14  -2   -0.13    0.53
   3 -14  -2   -0.12    0.33
   3 -14  -1   10.80    1.10
   3 -14  -1   13.45    1.38
   3 -14  -1   12.72    1.28
   3 -14   0   30.99    1.94
   3 -14   0   33.82    2.23
   3 -14   0   31.98    2.07
   3 -14   1   56.91    2.75
   3 -14   1   51.50    2.78
   3 -14   2   10.66    1.08
   3 -14   2   12.53    1.19
   3 -14   3    0.64    0.35
   3 -14   4   -0.09    0.25
   3 -14   5    0.56    0.29
  -3  14  -5    0.93    0.39
   3 -14   5    1.02    0.46
   3 -14   6    0.36    0.24
   3 -14   6    0.56    0.34
  -3  14  -6    0.79    0.38
   3 -14   7    0.25    0.22
  -3  14  -7   -0.07    0.24
   3 -14   8    3.14    0.51
  -3  14  -8    2.49    0.46
  -3  14  -9    8.23    0.72
  -3  14 -10    2.50    0.36
   3 -13 -15    2.03    0.34
   3 -13 -15    2.24    0.38
   3 -13 -14    2.23    0.40
   3 -13 -14    2.18    0.42
   3 -13 -13    0.14    0.22
   3 -13 -13    0.08    0.24
   3 -13 -12    1.62    0.41
   3 -13 -12    1.63    0.46
   3 -13 -11    1.67    0.45
   3 -13 -11    2.36    0.54
   3 -13 -11    1.91    0.44
   3 -13 -10    6.37    0.79
   3 -13 -10    5.56    0.83
   3 -13 -10    5.85    0.77
   3 -13  -9   24.96    1.67
   3 -13  -9   26.11    1.73
   3 -13  -9   24.76    1.75
   3 -13  -8    1.21    0.47
   3 -13  -8    1.80    0.53
   3 -13  -7   12.10    1.21
   3 -13  -7   12.60    1.26
   3 -13  -6    0.34    0.32
   3 -13  -6   -0.12    0.47
   3 -13  -6    0.11    0.30
   3 -13  -6   -0.23    0.41
   3 -13  -5    1.13    0.42
   3 -13  -5    0.13    0.48
   3 -13  -5    0.69    0.46
   3 -13  -5    0.36    0.36
   3 -13  -4    1.34    0.43
   3 -13  -4    2.75    0.74
   3 -13  -4    1.04    0.49
   3 -13  -4    1.73    0.52
   3 -13  -3    0.44    0.36
   3 -13  -3    0.27    0.45
   3 -13  -3   -0.12    0.42
   3 -13  -3   -0.13    0.37
   3 -13  -2   -0.11    0.28
   3 -13  -2    0.13    0.34
   3 -13  -2    0.23    0.39
   3 -13  -2    0.40    0.47
   3 -13  -2   -0.21    0.37
   3 -13  -1   55.44    2.97
   3 -13  -1   50.17    2.80
   3 -13  -1   53.72    3.06
   3 -13  -1   54.91    2.79
   3 -13   0    8.43    1.08
   3 -13   0    8.39    1.18
   3 -13   0    9.49    1.04
   3 -13   1   63.70    3.23
   3 -13   1   61.93    3.28
   3 -13   1   62.04    3.05
   3 -13   2   -0.12    0.31
   3 -13   2    0.49    0.51
   3 -13   2    0.20    0.30
   3 -13   3    0.80    0.38
   3 -13   4    1.64    0.46
   3 -13   5    4.60    0.70
   3 -13   6   11.10    1.16
   3 -13   6    9.34    0.94
  -3  13  -6   10.01    1.02
   3 -13   7    1.94    0.50
  -3  13  -7    0.96    0.40
   3 -13   8    0.91    0.36
  -3  13  -8    0.88    0.36
   3 -13   9    3.51    0.56
  -3  13  -9    3.77    0.57
  -3  13 -10    1.64    0.36
  -3  13 -11    3.79    0.47
   3 -12 -16    3.45    0.43
   3 -12 -15    2.12    0.39
   3 -12 -14    0.07    0.21
   3 -12 -13    0.94    0.35
   3 -12 -12   -0.19    0.29
   3 -12 -11    7.30    0.89
   3 -12 -10    0.52    0.29
   3 -12 -10    0.40    0.33
   3 -12  -9   22.19    1.63
   3 -12  -9   23.12    1.65
   3 -12  -8    0.11    0.31
   3 -12  -8    0.22    0.32
   3 -12  -7   -0.36    0.45
   3 -12  -7    0.12    0.29
   3 -12  -6   -0.36    0.47
   3 -12  -6    0.12    0.29
   3 -12  -6    0.47    0.36
   3 -12  -6   -0.25    0.42
   3 -12  -6    0.43    0.30
   3 -12  -5    0.49    0.35
   3 -12  -5   -0.12    0.49
   3 -12  -5    0.58    0.36
   3 -12  -5    0.13    0.47
   3 -12  -4   10.52    1.26
   3 -12  -4    9.30    1.06
   3 -12  -4   11.06    1.19
   3 -12  -4   12.46    1.27
   3 -12  -3   30.53    2.22
   3 -12  -3   32.84    2.04
   3 -12  -3   31.17    2.06
   3 -12  -3   33.16    2.13
   3 -12  -3   33.71    2.23
   3 -12  -2   62.33    3.42
   3 -12  -2   62.95    3.14
   3 -12  -2   63.45    3.15
   3 -12  -2   71.51    3.39
   3 -12  -2   69.53    3.44
   3 -12  -1  215.43    7.80
   3 -12  -1  215.17    8.16
   3 -12  -1  214.68    7.96
   3 -12  -1  234.00    8.19
   3 -12   0  130.20    5.19
   3 -12   0  134.97    5.55
   3 -12   0  132.40    5.38
   3 -12   0  127.44    5.39
   3 -12   1  155.07    5.98
   3 -12   1  158.61    6.31
   3 -12   1  161.64    6.26
   3 -12   2    1.26    0.46
   3 -12   2    0.51    0.49
   3 -12   2    0.48    0.38
   3 -12   3    4.38    0.74
   3 -12   3    3.52    0.66
   3 -12   4    0.60    0.38
   3 -12   4    1.43    0.45
   3 -12   5    3.72    0.67
   3 -12   5    4.25    0.70
   3 -12   6    2.72    0.56
   3 -12   6    2.96    0.69
  -3  12  -7    0.88    0.46
   3 -12   7    0.35    0.32
   3 -12   7   -0.12    0.33
  -3  12  -8    6.31    0.82
   3 -12   8    5.17    0.79
   3 -12   9   11.80    1.11
  -3  12  -9   10.53    1.02
  -3  12 -10    3.44    0.58
  -3  12 -11    0.13    0.24
  -3  12 -12    0.85    0.28
   3 -11 -17    0.13    0.16
   3 -11 -16   -0.06    0.17
   3 -11 -15    3.23    0.53
   3 -11 -15    3.45    0.58
   3 -11 -14    0.09    0.23
   3 -11 -14    0.09    0.28
   3 -11 -13    3.45    0.65
   3 -11 -13    4.73    0.76
   3 -11 -12    6.22    0.85
   3 -11 -12    5.99    0.89
   3 -11 -11    0.11    0.31
   3 -11 -11    1.07    0.49
   3 -11 -10    9.72    1.06
   3 -11 -10   11.48    1.17
   3 -11 -10   11.58    1.23
   3 -11  -9    3.11    0.64
   3 -11  -9    3.13    0.63
   3 -11  -8    0.23    0.34
   3 -11  -8    0.44    0.34
   3 -11  -7    2.31    0.60
   3 -11  -7    1.06    0.40
   3 -11  -7    1.18    0.42
   3 -11  -6    1.06    0.43
   3 -11  -6    0.75    0.51
   3 -11  -6    1.28    0.48
   3 -11  -6    1.65    0.45
   3 -11  -5    1.77    0.59
   3 -11  -5    4.10    0.74
   3 -11  -5    3.58    0.84
   3 -11  -5    2.90    0.57
   3 -11  -5    3.68    0.73
   3 -11  -4    3.40    0.66
   3 -11  -4    5.53    0.85
   3 -11  -4    3.51    0.76
   3 -11  -4    3.25    0.81
   3 -11  -4    3.72    0.85
   3 -11  -4    3.93    0.61
   3 -11  -3   48.59    2.69
   3 -11  -3   51.94    2.82
   3 -11  -3   44.19    2.76
   3 -11  -3   49.76    2.61
   3 -11  -3   51.49    2.71
   3 -11  -2  126.44    5.13
   3 -11  -2  123.41    4.99
   3 -11  -2  122.30    5.17
   3 -11  -2  114.45    4.77
   3 -11  -2  114.31    4.81
   3 -11  -1  119.90    5.17
   3 -11  -1  134.67    5.22
   3 -11  -1  123.40    5.29
   3 -11  -1  124.24    4.98
   3 -11   0  108.00    4.70
   3 -11   0  110.29    4.82
   3 -11   0  104.68    5.28
   3 -11   0  100.54    4.41
   3 -11   1   -0.10    0.27
   3 -11   1   -0.59    0.59
   3 -11   1    0.12    0.32
   3 -11   1   -0.52    0.63
   3 -11   1    0.18    0.35
   3 -11   1    0.10    0.30
   3 -11   2   -0.25    0.53
   3 -11   2    0.12    0.30
   3 -11   2    0.62    0.36
   3 -11   2    0.41    0.36
   3 -11   3    0.10    0.29
   3 -11   3   -0.10    0.36
   3 -11   4   13.58    1.24
   3 -11   4   14.34    1.27
   3 -11   5    0.10    0.29
   3 -11   6    0.30    0.36
   3 -11   7    4.14    0.75
   3 -11   7    4.16    0.68
  -3  11  -7    4.61    0.76
   3 -11   8   23.00    1.74
   3 -11   8   21.94    1.53
  -3  11  -8   24.08    1.68
   3 -11   9    6.15    0.85
  -3  11  -9    5.88    0.81
  -3  11 -10    0.36    0.34
  -3  11 -11    3.17    0.57
  -3  11 -11    2.39    0.51
  -3  11 -12    0.57    0.30
  -3  11 -12    0.95    0.33
  -3  11 -13    3.09    0.46
   3 -10 -17    0.19    0.21
   3 -10 -16    3.67    0.59
   3 -10 -16    2.90    0.48
   3 -10 -15    0.94    0.37
   3 -10 -15    0.98    0.35
   3 -10 -14    5.38    0.80
   3 -10 -14    4.24    0.67
   3 -10 -13   10.53    1.16
   3 -10 -13   12.95    1.20
   3 -10 -12   69.44    3.39
   3 -10 -12   64.25    3.20
   3 -10 -11   78.70    3.80
   3 -10 -11   80.69    3.71
   3 -10 -10   70.39    3.50
   3 -10 -10   71.18    3.42
   3 -10  -9   -0.25    0.33
   3 -10  -9   -0.11    0.28
   3 -10  -9   -0.11    0.29
   3 -10  -8    4.66    0.81
   3 -10  -8    5.91    0.76
   3 -10  -8    5.13    0.79
   3 -10  -8    3.70    0.71
   3 -10  -7    0.36    0.37
   3 -10  -7    0.18    0.33
   3 -10  -7    0.75    0.34
   3 -10  -7    1.24    0.46
   3 -10  -6    0.10    0.25
   3 -10  -6    0.17    0.29
   3 -10  -6    0.11    0.30
   3 -10  -5    0.88    0.40
   3 -10  -5    0.34    0.32
   3 -10  -5    0.36    0.44
   3 -10  -5    0.35    0.36
   3 -10  -5    0.67    0.39
   3 -10  -4   28.34    1.97
   3 -10  -4   24.91    1.79
   3 -10  -4   33.63    2.43
   3 -10  -4   29.80    1.85
   3 -10  -4   30.94    1.68
   3 -10  -3    5.90    0.82
   3 -10  -3    7.45    1.05
   3 -10  -3    6.58    0.86
   3 -10  -3    7.98    0.84
   3 -10  -3    7.04    0.96
   3 -10  -3    7.64    0.99
   3 -10  -2   24.27    1.90
   3 -10  -2   27.06    1.88
   3 -10  -2   24.90    1.80
   3 -10  -2   22.69    1.63
   3 -10  -2   24.17    1.70
   3 -10  -2   28.08    1.62
   3 -10  -1    0.40    0.29
   3 -10  -1    0.11    0.51
   3 -10  -1    0.47    0.37
   3 -10  -1    0.37    0.51
   3 -10  -1    0.86    0.38
   3 -10  -1    0.37    0.32
   3 -10   0   12.81    1.28
   3 -10   0   14.03    1.32
   3 -10   0   13.47    1.41
   3 -10   0   13.94    1.19
   3 -10   0   13.03    1.16
   3 -10   1    1.73    0.46
   3 -10   1    2.71    0.63
   3 -10   1    2.78    0.63
   3 -10   1    2.94    0.73
   3 -10   1    1.74    0.61
   3 -10   1    2.27    0.53
   3 -10   2   12.26    1.16
   3 -10   2   14.62    1.32
   3 -10   2   11.00    1.44
   3 -10   2   12.26    1.15
   3 -10   2   11.21    1.27
   3 -10   3   -0.10    0.28
  -3  10  -3    0.14    0.26
   3 -10   3   -0.10    0.29
   3 -10   4    4.00    0.70
  -3  10  -4    4.97    0.87
   3 -10   5    0.71    0.37
   3 -10   6    4.27    0.72
   3 -10   7   -0.10    0.30
   3 -10   7    0.13    0.30
  -3  10  -8    6.34    0.89
   3 -10   8    7.14    0.89
   3 -10   8    6.89    0.98
   3 -10   9   12.36    1.27
   3 -10   9   11.62    1.11
  -3  10  -9   13.19    1.24
  -3  10 -10    0.88    0.43
  -3  10 -11    0.91    0.40
  -3  10 -12    0.39    0.33
  -3  10 -12    0.08    0.29
  -3  10 -13    0.27    0.27
  -3  10 -13    0.07    0.24
  -3  10 -14   -0.05    0.19
   3  -9 -18    0.06    0.17
   3  -9 -18   -0.05    0.17
   3  -9 -17   -0.07    0.21
   3  -9 -16    0.90    0.35
   3  -9 -15   -0.10    0.33
   3  -9 -15   -0.09    0.26
   3  -9 -14    2.15    0.58
   3  -9 -14    3.00    0.60
   3  -9 -13   68.96    3.37
   3  -9 -13   62.69    3.15
   3  -9 -12   53.80    2.91
   3  -9 -12   51.02    2.77
   3  -9 -11   46.26    2.71
   3  -9 -11   47.27    2.63
   3  -9 -10   31.80    2.12
   3  -9 -10   26.82    1.90
   3  -9  -9    0.24    0.36
   3  -9  -9    0.34    0.32
   3  -9  -9    0.11    0.22
   3  -9  -8    0.12    0.32
   3  -9  -8    0.22    0.29
   3  -9  -8    0.26    0.36
   3  -9  -7   10.82    1.16
   3  -9  -7   10.43    0.99
   3  -9  -7    9.55    1.05
   3  -9  -7    7.81    0.97
   3  -9  -6   13.50    1.29
   3  -9  -6   14.67    1.29
   3  -9  -6   13.35    1.22
   3  -9  -6   15.42    1.18
   3  -9  -6   13.31    1.07
   3  -9  -5   10.35    0.92
   3  -9  -5   11.23    1.13
   3  -9  -5    8.48    1.06
   3  -9  -5    9.93    1.29
   3  -9  -5    8.78    1.00
   3  -9  -5   10.59    0.96
   3  -9  -4   17.49    1.32
   3  -9  -4   16.17    1.39
   3  -9  -4   13.92    1.38
   3  -9  -4   12.76    1.50
   3  -9  -4   17.82    1.25
   3  -9  -4   19.36    1.45
   3  -9  -3   95.90    4.10
   3  -9  -3   85.18    3.72
   3  -9  -3   89.72    3.61
   3  -9  -3   89.42    3.84
   3  -9  -3   89.56    3.95
   3  -9  -2   12.61    1.27
   3  -9  -2   10.61    1.11
   3  -9  -2   12.69    1.22
   3  -9  -2   13.04    1.12
   3  -9  -2   10.83    0.95
   3  -9  -2    9.88    1.03
   3  -9  -2   12.80    1.08
   3  -9  -1    1.56    0.43
   3  -9  -1    1.22    0.49
   3  -9  -1    1.62    0.49
   3  -9  -1    1.60    0.53
   3  -9  -1    1.93    0.47
   3  -9  -1    1.09    0.36
   3  -9  -1    2.54    0.48
   3  -9   0    1.65    0.52
   3  -9   0    1.73    0.49
   3  -9   0    2.39    0.60
   3  -9   0    1.40    0.40
   3  -9   0    2.81    0.53
   3  -9   1   18.10    1.48
   3  -9   1   18.64    1.48
   3  -9   1   16.29    1.46
   3  -9   1   16.82    1.30
   3  -9   1   19.49    1.39
  -3   9  -2    7.16    0.96
   3  -9   2    5.84    0.83
   3  -9   2    6.44    0.90
   3  -9   2    5.56    0.97
   3  -9   2    6.80    0.81
   3  -9   2    6.94    0.95
  -3   9  -3   62.64    3.19
   3  -9   3   54.44    2.72
  -3   9  -4    2.02    0.58
   3  -9   4    1.14    0.41
  -3   9  -5    3.38    0.76
   3  -9   5    2.92    0.62
  -3   9  -6   23.91    1.99
   3  -9   6   25.22    1.70
   3  -9   7    0.51    0.38
   3  -9   7   -0.10    0.31
   3  -9   8   28.75    2.04
  -3   9  -8   29.60    1.93
   3  -9   8   33.17    2.06
   3  -9   8   31.11    1.93
   3  -9   9    2.21    0.61
  -3   9  -9    1.58    0.54
   3  -9   9    2.94    0.60
   3  -9   9    1.87    0.52
  -3   9 -10    0.82    0.43
   3  -9  10    0.19    0.29
   3  -9  10   -0.11    0.44
  -3   9 -11    0.49    0.36
   3  -9  11    0.20    0.33
  -3   9 -12    2.65    0.59
  -3   9 -12    1.90    0.52
   3  -9  12    2.73    0.54
  -3   9 -13    1.77    0.46
  -3   9 -13    1.76    0.45
  -3   9 -14    0.61    0.32
  -3   9 -14    0.40    0.30
  -3   9 -15    0.94    0.30
   3  -8 -19    1.45    0.29
   3  -8 -18    3.15    0.51
   3  -8 -18    3.84    0.49
   3  -8 -18    3.58    0.46
   3  -8 -17    0.17    0.27
   3  -8 -17    0.20    0.20
   3  -8 -16    2.54    0.55
   3  -8 -15    0.33    0.39
   3  -8 -14    0.52    0.35
   3  -8 -14    0.12    0.33
   3  -8 -14    0.62    0.43
   3  -8 -13   97.03    4.19
   3  -8 -13   94.94    4.29
   3  -8 -13   95.14    4.14
   3  -8 -12    6.85    0.95
   3  -8 -12    7.57    0.97
   3  -8 -12    7.92    1.06
   3  -8 -11    9.32    1.09
   3  -8 -11   10.41    1.15
   3  -8 -11   11.72    1.23
   3  -8 -10    1.95    0.55
   3  -8 -10    1.47    0.54
   3  -8  -9   -0.11    0.31
   3  -8  -9   -0.10    0.37
   3  -8  -9    0.35    0.37
   3  -8  -8   25.87    1.80
   3  -8  -8   22.66    1.63
   3  -8  -8   24.27    2.07
   3  -8  -8   28.00    1.82
   3  -8  -8   26.29    1.61
   3  -8  -8   22.49    1.64
   3  -8  -7   12.34    1.21
   3  -8  -7   13.23    1.08
   3  -8  -7    9.94    1.05
   3  -8  -7   11.49    1.10
   3  -8  -7   10.22    0.94
   3  -8  -6   36.08    2.12
   3  -8  -6   32.42    2.00
   3  -8  -6   29.88    1.91
   3  -8  -6   39.81    1.97
   3  -8  -6   35.25    1.85
   3  -8  -5  147.84    5.09
   3  -8  -5  142.09    5.49
   3  -8  -5  157.95    5.29
   3  -8  -5  133.55    5.39
   3  -8  -5  133.36    5.35
   3  -8  -5  142.29    5.97
   3  -8  -5  146.76    5.17
   3  -8  -5  133.98    5.34
   3  -8  -5  135.21    5.27
   3  -8  -4   20.21    1.16
   3  -8  -4   19.79    1.40
   3  -8  -4   21.72    1.45
   3  -8  -4   22.99    1.38
   3  -8  -4   19.45    1.46
   3  -8  -4   18.04    1.62
   3  -8  -4   21.14    1.38
   3  -8  -4   19.75    1.20
   3  -8  -3  115.61    4.73
   3  -8  -3  112.42    4.64
   3  -8  -3  129.35    4.53
   3  -8  -3  115.26    4.48
   3  -8  -3  112.37    4.54
   3  -8  -3  114.95    4.34
   3  -8  -2    4.97    0.68
   3  -8  -2    3.36    0.61
   3  -8  -2    3.72    0.64
   3  -8  -2    4.03    0.65
   3  -8  -2    3.64    0.69
   3  -8  -2    2.80    0.51
   3  -8  -2    3.09    0.51
   3  -8  -2    3.34    0.54
   3  -8  -1   12.06    1.11
   3  -8  -1   13.00    1.09
   3  -8  -1   10.41    1.06
   3  -8  -1    8.20    1.00
   3  -8  -1   10.43    0.97
   3  -8  -1   12.49    1.01
   3  -8  -1   12.08    0.97
   3  -8  -1   10.28    0.98
   3  -8   0   96.21    3.68
   3  -8   0   90.29    3.81
   3  -8   0   90.76    3.87
   3  -8   0   84.76    3.86
   3  -8   0   89.98    3.56
   3  -8   0   92.02    3.64
   3  -8   0   87.77    3.62
   3  -8   1    2.09    0.54
   3  -8   1    1.17    0.40
   3  -8   1    3.05    0.64
   3  -8   1    2.16    0.58
   3  -8   1    1.02    0.49
   3  -8   1    2.35    0.46
   3  -8   1    3.16    0.54
  -3   8  -2    9.17    1.02
   3  -8   2    6.96    0.87
   3  -8   2    8.21    0.96
   3  -8   2    8.56    1.10
   3  -8   2    7.25    0.94
   3  -8   2    7.64    1.10
   3  -8   2    7.09    0.81
   3  -8   3    0.55    0.39
   3  -8   3    0.93    0.36
  -3   8  -3    1.28    0.45
   3  -8   4   69.54    3.06
  -3   8  -4   71.93    3.47
   3  -8   5   52.36    3.15
  -3   8  -5   57.00    3.07
   3  -8   5   54.76    2.70
   3  -8   6    7.27    1.12
  -3   8  -6    7.78    1.07
   3  -8   6    6.89    0.86
   3  -8   7   12.74    1.31
  -3   8  -7   14.05    1.47
   3  -8   7   14.42    1.25
  -3   8  -8   31.46    2.02
   3  -8   8   39.51    2.25
   3  -8   8   36.26    2.28
   3  -8   9   -0.11    0.38
   3  -8   9   -0.12    0.30
  -3   8  -9    0.73    0.46
   3  -8  10   18.08    1.49
  -3   8 -10   19.96    1.52
   3  -8  11    7.72    0.99
  -3   8 -11    7.02    0.93
   3  -8  12   17.53    1.40
  -3   8 -12   15.15    1.33
  -3   8 -12   17.19    1.41
   3  -8  13    1.40    0.44
  -3   8 -13    1.94    0.55
  -3   8 -13    1.23    0.45
   3  -8  14    6.58    0.78
  -3   8 -14    6.62    0.80
  -3   8 -14    5.24    0.68
   3  -8  15    4.06    0.57
  -3   8 -15    3.81    0.58
  -3   8 -16   17.65    1.08
   3  -7 -19    0.05    0.16
   3  -7 -19    0.22    0.18
   3  -7 -18   -0.07    0.22
   3  -7 -18    0.06    0.20
   3  -7 -17    7.21    0.85
   3  -7 -17    4.86    0.64
   3  -7 -16    3.51    0.66
   3  -7 -16    3.34    0.63
   3  -7 -16    3.68    0.61
   3  -7 -15    1.03    0.46
   3  -7 -15    2.60    0.65
   3  -7 -15    2.05    0.49
   3  -7 -14    1.60    0.56
   3  -7 -14    1.09    0.46
   3  -7 -14    1.67    0.48
   3  -7 -14    0.88    0.37
   3  -7 -13   44.72    2.49
   3  -7 -13   43.08    2.56
   3  -7 -13   45.08    2.51
   3  -7 -12   18.24    1.50
   3  -7 -12   17.73    1.50
   3  -7 -12   20.52    1.65
   3  -7 -11    0.79    0.42
   3  -7 -11    1.09    0.46
   3  -7 -11    0.64    0.42
   3  -7 -10    5.04    0.83
   3  -7 -10    3.77    0.71
   3  -7 -10    4.27    0.74
   3  -7 -10    4.13    0.92
   3  -7  -9    4.14    0.73
   3  -7  -9    4.24    0.70
   3  -7  -9    5.27    0.76
   3  -7  -9    4.50    0.66
   3  -7  -9    5.42    0.98
   3  -7  -8   24.33    1.70
   3  -7  -8   21.29    1.54
   3  -7  -8   22.11    1.96
   3  -7  -8   24.00    1.65
   3  -7  -8   23.13    1.48
   3  -7  -7    0.20    0.28
   3  -7  -7    0.09    0.21
   3  -7  -7    0.79    0.34
   3  -7  -7    0.73    0.43
   3  -7  -7    0.28    0.27
   3  -7  -7    0.61    0.31
   3  -7  -6    0.10    0.27
   3  -7  -6   -0.07    0.26
   3  -7  -6   -0.09    0.25
   3  -7  -6   -0.14    0.32
   3  -7  -6    0.09    0.20
   3  -7  -6   -0.07    0.24
   3  -7  -5  140.60    5.31
   3  -7  -5  150.06    5.12
   3  -7  -5  140.99    5.12
   3  -7  -5  142.66    4.97
   3  -7  -5  145.90    5.82
   3  -7  -5  129.11    5.16
   3  -7  -5  130.64    5.14
   3  -7  -5  143.96    5.05
   3  -7  -4    4.79    0.58
   3  -7  -4    4.70    0.68
   3  -7  -4    4.67    0.65
   3  -7  -4    4.35    0.78
   3  -7  -4    4.91    0.63
   3  -7  -4    5.68    0.61
   3  -7  -4    3.72    0.57
   3  -7  -3   -0.08    0.23
   3  -7  -3   -0.13    0.33
   3  -7  -3   -0.07    0.21
   3  -7  -2   37.58    2.43
   3  -7  -2   38.91    2.29
   3  -7  -1   79.95    3.68
   3  -7   0   22.84    1.78
   3  -7   0   20.17    1.61
   3  -7   1   38.08    2.42
   3  -7   1   37.71    2.30
   3  -7   2   44.00    2.14
   3  -7   2   49.04    2.26
   3  -7   2   45.26    2.34
   3  -7   2   48.49    2.70
  -3   7  -2   47.49    2.48
   3  -7   2   44.89    2.70
   3  -7   3   14.52    1.42
   3  -7   3   17.33    1.32
  -3   7  -3   16.66    1.38
   3  -7   3   14.02    1.40
  -3   7  -4   15.92    1.39
   3  -7   4   15.20    1.49
  -3   7  -5   31.29    2.08
   3  -7   5   33.16    2.31
   3  -7   6   54.51    2.67
  -3   7  -6   56.68    3.02
   3  -7   6   52.00    3.05
   3  -7   7    5.09    0.74
  -3   7  -7    6.39    0.96
   3  -7   7    5.15    0.91
   3  -7   7    6.15    0.86
   3  -7   8    0.16    0.34
   3  -7   8    0.20    0.32
  -3   7  -8   -0.14    0.29
   3  -7   8    0.47    0.35
   3  -7   9    0.21    0.28
   3  -7   9    0.59    0.37
   3  -7  10    3.79    0.72
   3  -7  11   -0.22    0.40
   3  -7  12    9.67    1.08
  -3   7 -12   10.20    1.13
   3  -7  13   20.89    1.54
  -3   7 -13   20.82    1.59
   3  -7  14   38.07    2.13
  -3   7 -14   40.44    2.20
   3  -7  15   21.01    1.40
  -3   7 -15   21.73    1.44
   3  -7  16   14.13    1.03
  -3   7 -16   12.47    0.99
  -3   7 -17    2.46    0.40
   3  -6 -19   11.10    0.80
   3  -6 -19   11.30    0.87
   3  -6 -18    1.78    0.42
   3  -6 -18    1.18    0.34
   3  -6 -18    1.71    0.40
   3  -6 -17   11.14    1.03
   3  -6 -17   13.65    1.18
   3  -6 -17   11.69    1.04
   3  -6 -16    0.19    0.33
   3  -6 -16   -0.21    0.32
   3  -6 -16    0.09    0.26
   3  -6 -15    3.51    0.70
   3  -6 -15    2.91    0.63
   3  -6 -15    2.78    0.59
   3  -6 -14    7.07    0.98
   3  -6 -14    5.97    0.88
   3  -6 -14    5.34    0.80
   3  -6 -13   12.22    1.28
   3  -6 -13   11.12    1.18
   3  -6 -13   10.36    1.10
   3  -6 -13   11.28    1.13
   3  -6 -12    4.04    0.70
   3  -6 -12    4.38    0.79
   3  -6 -12    5.64    0.85
   3  -6 -11   10.10    1.13
   3  -6 -11    8.55    1.02
   3  -6 -11    9.28    1.06
   3  -6 -11   10.98    1.43
   3  -6 -10    0.49    0.39
   3  -6 -10    0.89    0.43
   3  -6 -10    0.21    0.26
   3  -6 -10    0.17    0.27
   3  -6  -9    4.33    0.71
   3  -6  -9    4.24    0.67
   3  -6  -9    4.94    0.92
   3  -6  -9    4.48    0.64
   3  -6  -9    3.50    0.62
   3  -6  -8   13.09    1.20
   3  -6  -8   12.56    1.11
   3  -6  -8   13.86    1.05
   3  -6  -8   12.90    1.46
   3  -6  -8   12.59    1.14
   3  -6  -8   13.56    1.07
   3  -6  -7   21.46    1.53
   3  -6  -7   21.59    1.44
   3  -6  -7   22.95    1.46
   3  -6  -7   24.67    1.42
   3  -6  -7   23.05    1.86
   3  -6  -7   24.06    1.42
   3  -6  -7   22.17    1.52
   3  -6  -7   21.36    1.47
   3  -6  -6    0.62    0.33
   3  -6  -6    0.38    0.29
   3  -6  -6    0.07    0.23
   3  -6  -6    0.82    0.31
   3  -6  -6    0.40    0.33
   3  -6  -6    0.67    0.31
   3  -6  -6    0.67    0.30
   3  -6  -5   13.69    1.34
   3  -6  -5   12.74    1.26
   3  -6  -4  201.64    7.67
   3  -6  -4  218.05    7.74
   3  -6  -3    6.58    0.90
   3  -6  -2    1.29    0.43
   3  -6  -2    0.31    0.28
   3  -6  -1    3.15    0.65
   3  -6  -1    3.04    0.61
   3  -6   0   26.82    1.93
   3  -6   0   26.99    1.81
   3  -6   1    0.12    0.29
  -3   6  -1    0.08    0.17
   3  -6   1   -0.11    0.25
   3  -6   2    2.42    0.55
  -3   6  -2    2.89    0.52
   3  -6   2    2.26    0.57
   3  -6   3   15.41    1.39
  -3   6  -3   16.44    1.31
   3  -6   3   14.71    1.38
  -3   6  -4   33.57    2.03
   3  -6   4   33.45    2.21
   3  -6   5  216.04    7.76
  -3   6  -5  229.29    7.65
  -3   6  -6    2.91    0.64
   3  -6   6    2.67    0.63
   3  -6   7    9.97    0.98
  -3   6  -7   11.88    1.24
   3  -6   7   10.18    1.25
   3  -6   7    8.86    1.02
   3  -6   8    5.82    0.83
  -3   6  -8    7.95    1.05
   3  -6   8    6.98    0.85
   3  -6   8    4.85    0.91
   3  -6   9    0.57    0.34
   3  -6   9    0.80    0.36
  -3   6  -9    0.82    0.40
   3  -6   9    0.48    0.45
   3  -6  10    0.31    0.31
   3  -6  11    5.80    0.87
  -3   6 -12   34.31    2.15
   3  -6  12   34.00    2.09
  -3   6 -13  118.82    4.89
   3  -6  13  124.40    4.93
  -3   6 -14   36.01    2.11
   3  -6  14   33.52    2.03
  -3   6 -15   17.87    1.36
   3  -6  15   14.37    1.20
  -3   6 -16   -0.08    0.32
   3  -6  16    0.15    0.25
  -3   6 -17    0.48    0.28
   3  -6  17    0.30    0.22
   3  -6  18    0.60    0.20
   3  -5 -19    0.06    0.18
   3  -5 -18    3.33    0.54
   3  -5 -18    3.23    0.49
   3  -5 -18    3.13    0.57
   3  -5 -18    3.19    0.54
   3  -5 -17    0.17    0.27
   3  -5 -17    0.19    0.30
   3  -5 -17    0.43    0.33
   3  -5 -16    0.78    0.39
   3  -5 -16    1.30    0.46
   3  -5 -16    1.46    0.51
   3  -5 -15    3.00    0.63
   3  -5 -15    2.46    0.64
   3  -5 -15    2.63    0.61
   3  -5 -14    2.76    0.63
   3  -5 -14    3.03    0.69
   3  -5 -14    1.86    0.59
   3  -5 -13    1.47    0.46
   3  -5 -13    1.70    0.56
   3  -5 -13    1.65    0.56
   3  -5 -12   15.01    1.29
   3  -5 -12   15.12    1.62
   3  -5 -12   15.95    1.43
   3  -5 -12   17.43    1.42
   3  -5 -11    8.44    0.96
   3  -5 -11    8.22    1.22
   3  -5 -11    8.23    1.16
   3  -5 -11    8.35    1.01
   3  -5 -11    8.15    0.96
   3  -5 -10    4.96    0.73
   3  -5 -10    4.61    0.89
   3  -5 -10    3.28    0.71
   3  -5 -10    3.61    0.66
   3  -5 -10    2.77    0.58
   3  -5  -9    7.54    0.89
   3  -5  -9    6.54    0.83
   3  -5  -9    5.23    0.94
   3  -5  -9    7.22    0.76
   3  -5  -9    6.50    0.81
   3  -5  -8    3.88    0.63
   3  -5  -8    4.71    0.67
   3  -5  -8    6.02    0.66
   3  -5  -8    4.58    0.62
   3  -5  -8    4.97    0.71
   3  -5  -8    6.59    0.99
   3  -5  -7    9.62    0.88
   3  -5  -7    9.39    0.83
   3  -5  -7    9.06    1.12
   3  -5  -7    7.66    0.84
   3  -5  -7   10.41    0.87
   3  -5  -6  324.40   11.15
   3  -5  -5   31.96    1.99
   3  -5  -5   29.85    2.03
   3  -5  -4  214.35    7.63
   3  -5  -4  205.55    7.50
   3  -5  -3   26.56    1.82
   3  -5  -3   28.84    1.85
   3  -5  -2   62.19    2.93
   3  -5  -2   58.41    2.94
   3  -5  -1    9.25    0.98
   3  -5  -1    7.37    0.92
   3  -5   0   71.55    3.32
   3  -5   0   78.85    3.50
   3  -5   1   36.69    2.08
  -3   5  -1   32.23    1.77
   3  -5   1   34.00    2.06
   3  -5   2   14.83    1.30
  -3   5  -2   15.57    1.16
   3  -5   2   14.81    1.29
   3  -5   3  232.91    8.28
   3  -5   3  220.29    8.11
  -3   5  -3  244.68    8.00
  -3   5  -4   41.22    2.22
   3  -5   5   25.27    1.83
  -3   5  -5   28.33    1.82
   3  -5   6    0.37    0.26
   3  -5   6    0.12    0.23
   3  -5   6    0.25    0.25
   3  -5   6    0.43    0.23
  -3   5  -6    0.21    0.30
  -3   5  -7   12.17    1.22
   3  -5   7   11.43    0.94
   3  -5   7   10.65    1.23
   3  -5   7   12.57    1.14
   3  -5   8    1.00    0.47
  -3   5  -8    0.98    0.45
   3  -5   8    1.48    0.42
   3  -5   8    1.74    0.46
   3  -5   9    0.46    0.35
  -3   5  -9    1.29    0.51
   3  -5   9    0.37    0.37
   3  -5   9    0.32    0.27
   3  -5  10   40.95    2.25
  -3   5 -10   37.18    2.44
   3  -5  10   35.78    2.59
   3  -5  11    0.31    0.28
   3  -5  12   38.38    2.27
  -3   5 -12   40.92    2.36
   3  -5  13  255.09    8.99
  -3   5 -13  266.15    9.09
   3  -5  14    2.54    0.59
  -3   5 -14    1.57    0.56
   3  -5  15    8.25    0.93
  -3   5 -15    7.53    0.95
   3  -5  16    6.02    0.75
  -3   5 -16    5.17    0.74
   3  -5  17    0.62    0.28
  -3   5 -17    1.33    0.40
   3  -5  18    0.31    0.20
  -3   5 -18    0.11    0.21
   3  -4 -19   -0.06    0.19
   3  -4 -19    0.62    0.27
   3  -4 -18    0.07    0.28
   3  -4 -18    0.16    0.24
   3  -4 -18    0.08    0.24
   3  -4 -17   11.17    1.09
   3  -4 -17   12.31    1.11
   3  -4 -17   10.64    1.03
   3  -4 -16    5.99    0.83
   3  -4 -16    3.77    0.68
   3  -4 -16    4.13    0.69
   3  -4 -15    6.81    0.93
   3  -4 -15    6.40    0.88
   3  -4 -14    4.17    0.78
   3  -4 -14    3.69    0.70
   3  -4 -14    2.38    0.58
   3  -4 -13   -0.11    0.31
   3  -4 -13   -0.12    0.31
   3  -4 -12    1.89    0.55
   3  -4 -12    0.96    0.48
   3  -4 -12    1.27    0.51
   3  -4 -12    1.62    0.48
   3  -4 -12    2.15    0.56
   3  -4 -11    1.00    0.43
   3  -4 -11   -0.15    0.28
   3  -4 -11    0.17    0.36
   3  -4 -11    0.57    0.35
   3  -4 -11    0.53    0.35
   3  -4 -10    8.46    1.10
   3  -4 -10    7.96    0.92
   3  -4 -10    6.85    0.89
   3  -4 -10    7.40    1.11
   3  -4 -10    8.61    0.94
   3  -4  -9    2.22    0.48
   3  -4  -9    3.23    0.57
   3  -4  -9    3.43    0.74
   3  -4  -9    2.51    0.59
   3  -4  -8    6.66    0.78
   3  -4  -8    7.06    0.72
   3  -4  -8    5.22    0.90
   3  -4  -8    6.04    0.85
   3  -4  -8    5.59    0.71
   3  -4  -7   26.24    1.93
   3  -4  -6    2.46    0.59
   3  -4  -5   10.18    1.02
   3  -4  -5   10.16    1.10
   3  -4  -4   36.65    1.89
   3  -4  -4   35.42    2.12
   3  -4  -4   33.57    1.99
   3  -4  -3   18.61    1.26
   3  -4  -3   19.01    1.42
   3  -4  -3   15.74    1.29
   3  -4  -2   11.67    1.06
   3  -4  -2    9.79    1.01
   3  -4  -2   10.58    1.03
   3  -4  -1    9.40    1.00
   3  -4  -1   13.78    1.14
   3  -4   0   14.92    1.24
   3  -4   0   18.59    1.35
   3  -4   1   -0.09    0.19
   3  -4   1    0.09    0.21
   3  -4   2    1.02    0.37
   3  -4   2    0.95    0.35
   3  -4   3  454.07   14.47
   3  -4   3  455.04   14.58
   3  -4   4    3.89    0.65
   3  -4   5   20.65    1.51
   3  -4   5   24.08    1.68
   3  -4   6    0.34    0.36
   3  -4   7    7.30    0.70
   3  -4   7    6.76    0.95
   3  -4   7    7.39    0.84
   3  -4   7    7.18    0.74
   3  -4   8   10.92    1.24
   3  -4   8   11.75    1.07
   3  -4   8    9.67    0.90
  -3   4  -9   22.31    1.73
   3  -4   9   22.53    1.47
   3  -4   9   18.42    1.71
   3  -4  10    7.35    0.85
  -3   4 -10    7.01    0.98
   3  -4  10    8.02    1.15
   3  -4  11  152.24    5.56
   3  -4  11  136.80    6.18
  -3   4 -12  157.97    6.07
   3  -4  13  166.92    6.27
  -3   4 -13  167.03    6.34
   3  -4  14   41.88    2.36
  -3   4 -14   44.07    2.46
   3  -4  15    3.23    0.63
  -3   4 -15    4.48    0.77
   3  -4  16    4.77    0.68
  -3   4 -16    2.30    0.57
   3  -4  17   -0.08    0.25
  -3   4 -17   -0.08    0.35
   3  -4  18   -0.12    0.20
  -3   4 -18   -0.06    0.24
   3  -4  19    0.48    0.20
  -3   4 -19    0.35    0.21
  -3   3  20    1.82    0.30
   3  -3 -19    1.46    0.35
   3  -3 -19    0.70    0.27
   3  -3 -19    1.32    0.32
   3  -3 -18    6.85    0.79
   3  -3 -18    6.38    0.75
   3  -3 -18    6.80    0.76
   3  -3 -18    6.17    0.75
   3  -3 -17    8.50    0.96
   3  -3 -17    8.59    0.94
   3  -3 -17   10.18    0.99
   3  -3 -17   10.55    1.03
   3  -3 -16    9.13    1.04
   3  -3 -16    6.80    0.90
   3  -3 -16    8.23    0.93
   3  -3 -16    8.36    1.00
   3  -3 -15  124.64    4.91
   3  -3 -15  122.17    4.92
   3  -3 -15  112.72    4.90
   3  -3 -14    6.90    0.94
   3  -3 -14    6.69    0.89
   3  -3 -14    4.79    0.83
   3  -3 -13   35.72    2.12
   3  -3 -13   33.19    2.06
   3  -3 -13   29.49    2.03
   3  -3 -12    9.56    1.06
   3  -3 -12   10.18    1.11
   3  -3 -12   10.74    1.42
   3  -3 -12   13.61    1.21
   3  -3 -12   10.30    1.32
   3  -3 -11   31.92    1.93
   3  -3 -11   30.44    2.39
   3  -3 -11   31.79    2.29
   3  -3 -11   29.89    1.89
   3  -3 -10    1.09    0.53
   3  -3 -10    0.78    0.35
   3  -3 -10    0.95    0.48
   3  -3 -10    1.72    0.47
   3  -3  -9   71.61    3.11
   3  -3  -9   67.57    3.05
   3  -3  -9   71.31    3.48
   3  -3  -9   72.42    3.70
   3  -3  -8    0.11    0.27
   3  -3  -8    0.13    0.28
   3  -3  -7   45.01    2.37
   3  -3  -7   41.54    2.49
   3  -3  -6  546.72   16.67
   3  -3  -6  514.66   16.93
   3  -3  -5    3.56    0.57
   3  -3  -5    2.87    0.57
   3  -3  -4   22.04    1.47
   3  -3  -4   20.28    1.49
   3  -3  -4   22.82    1.38
   3  -3  -3   44.33    2.26
   3  -3  -3   43.63    2.30
   3  -3  -3   44.21    2.10
   3  -3  -2   85.08    3.50
   3  -3  -2   80.48    3.45
   3  -3  -2   80.75    3.44
   3  -3  -2   80.67    3.26
   3  -3  -1    5.95    0.75
   3  -3  -1    6.84    0.78
   3  -3  -1    5.75    0.72
   3  -3  -1    6.05    0.69
   3  -3   0   11.70    1.03
   3  -3   0   12.13    1.05
   3  -3   0   13.18    1.01
   3  -3   1    6.72    0.80
   3  -3   1    8.58    0.87
   3  -3   1    8.89    0.83
   3  -3   2  261.13    8.85
   3  -3   2  270.23    8.94
   3  -3   3   13.58    1.11
   3  -3   3   12.43    1.11
   3  -3   4    3.01    0.56
   3  -3   4    3.31    0.58
   3  -3   4    3.04    0.53
   3  -3   5    0.85    0.33
   3  -3   5    0.69    0.29
   3  -3   6    0.10    0.19
   3  -3   6   -0.21    0.28
   3  -3   7   14.84    1.32
   3  -3   7   15.87    1.40
   3  -3   8    0.35    0.31
   3  -3   8   -0.12    0.31
   3  -3   8    0.21    0.21
   3  -3   8    0.09    0.21
   3  -3   9   -0.08    0.22
   3  -3   9    0.13    0.21
   3  -3   9    0.27    0.36
   3  -3  10  109.13    4.29
   3  -3  10  108.28    4.93
  -3   3 -11   43.16    2.34
   3  -3  11   38.13    2.12
   3  -3  11   34.72    2.52
  -3   3 -12  121.71    4.89
   3  -3  12  120.97    4.73
   3  -3  12  111.63    5.33
   3  -3  13    0.88    0.37
  -3   3 -13    1.09    0.52
   3  -3  14    1.35    0.43
  -3   3 -14    2.40    0.65
  -3   3 -15    5.16    0.85
   3  -3  16    3.51    0.62
  -3   3 -16    5.74    0.81
   3  -3  17    0.89    0.32
  -3   3 -17    0.77    0.40
   3  -3  18    1.14    0.31
  -3   3 -18    1.19    0.38
   3  -3  19    0.10    0.17
  -3   3 -19    0.26    0.24
   3  -2 -20    1.17    0.26
  -3   2  20    0.91    0.24
   3  -2 -19    1.11    0.32
   3  -2 -19    1.39    0.34
   3  -2 -18   -0.08    0.30
   3  -2 -18    0.24    0.28
   3  -2 -17   41.22    2.27
   3  -2 -17   43.67    2.36
   3  -2 -17   45.81    2.36
   3  -2 -17   47.57    2.41
   3  -2 -16   16.21    1.32
   3  -2 -16   13.55    1.23
   3  -2 -16   14.68    1.29
   3  -2 -16   12.20    1.22
   3  -2 -15    0.66    0.40
   3  -2 -15    0.90    0.41
   3  -2 -15    0.75    0.41
   3  -2 -14    2.43    0.58
   3  -2 -14    2.29    0.57
   3  -2 -14    2.62    0.63
   3  -2 -13    0.54    0.40
   3  -2 -13    0.65    0.38
   3  -2 -12   24.91    1.72
   3  -2 -12   25.00    2.06
   3  -2 -12   23.49    2.10
   3  -2 -12   24.14    1.70
   3  -2 -11    0.19    0.30
   3  -2 -11    0.15    0.33
   3  -2 -11    0.50    0.41
   3  -2 -11    0.09    0.23
   3  -2 -10    0.98    0.39
   3  -2 -10    1.47    0.49
   3  -2 -10    1.07    0.47
   3  -2 -10    0.60    0.34
   3  -2  -9  117.69    4.55
   3  -2  -9  116.49    4.51
   3  -2  -9  119.90    5.22
   3  -2  -9  130.64    5.14
   3  -2  -8  762.62   24.12
   3  -2  -8  781.45   23.92
   3  -2  -7    5.20    0.83
   3  -2  -7    4.05    0.67
   3  -2  -6   17.93    1.44
   3  -2  -6   18.79    1.35
   3  -2  -5   20.82    1.31
   3  -2  -5   19.47    1.27
   3  -2  -5   20.81    1.34
   3  -2  -5   20.51    1.48
   3  -2  -4    8.36    0.88
   3  -2  -4    8.30    0.85
   3  -2  -4   10.16    0.87
   3  -2  -3    8.19    0.85
   3  -2  -3    8.51    0.85
   3  -2  -3    8.49    0.79
   3  -2  -2    9.91    0.94
   3  -2  -2   11.10    0.97
   3  -2  -2   12.14    0.94
   3  -2  -2   13.21    0.96
   3  -2  -1    1.26    0.36
   3  -2  -1    1.33    0.36
   3  -2  -1    1.44    0.37
   3  -2  -1    1.22    0.36
   3  -2  -1    1.70    0.40
   3  -2   0    2.80    0.50
   3  -2   0    3.80    0.55
   3  -2   0    4.65    0.58
   3  -2   0    2.92    0.50
   3  -2   1    8.71    0.87
   3  -2   1    9.31    0.83
   3  -2   1    9.65    0.83
   3  -2   1    8.56    0.86
   3  -2   2    1.62    0.40
   3  -2   2    1.43    0.41
   3  -2   2    1.43    0.41
   3  -2   3   21.80    1.44
   3  -2   3   27.45    1.59
   3  -2   3   23.68    1.41
   3  -2   3   22.98    1.52
   3  -2   4   14.57    1.14
   3  -2   4   15.67    1.20
   3  -2   4   13.77    1.13
   3  -2   5   12.13    1.08
   3  -2   5   13.10    1.14
   3  -2   6   14.29    1.22
   3  -2   6   16.15    1.31
   3  -2   7    4.70    0.72
   3  -2   7    4.87    0.77
   3  -2   8   10.60    1.14
   3  -2   8    9.86    1.10
   3  -2   9    1.12    0.47
   3  -2   9    1.75    0.51
   3  -2   9    1.69    0.39
   3  -2  10    2.04    0.57
   3  -2  10    1.35    0.51
   3  -2  10    0.88    0.32
   3  -2  10    0.99    0.44
  -3   2 -11    1.15    0.47
   3  -2  11    0.58    0.39
   3  -2  11    0.15    0.31
   3  -2  11    0.69    0.34
   3  -2  11    1.39    0.58
  -3   2 -12   25.30    1.75
   3  -2  12   21.24    1.92
   3  -2  12   25.75    1.66
   3  -2  12   23.35    2.06
   3  -2  13    0.10    0.28
  -3   2 -13    0.11    0.36
   3  -2  14   45.83    2.48
  -3   2 -14   51.88    2.72
   3  -2  15    1.89    0.50
  -3   2 -15    2.02    0.50
  -3   2 -15    2.04    0.58
  -3   2 -16   10.29    0.96
  -3   2 -16    9.09    1.05
  -3   2 -17   14.08    1.23
   3  -2  18    4.53    0.60
  -3   2 -18    3.51    0.59
   3  -2  19    1.97    0.36
  -3   2 -19    1.73    0.37
   3  -1 -20    1.19    0.27
  -3   1  20    1.42    0.27
   3  -1 -19    5.73    0.64
   3  -1 -19    6.90    0.68
   3  -1 -18    2.18    0.49
   3  -1 -18    1.50    0.43
   3  -1 -17   38.62    2.15
   3  -1 -17   36.38    2.07
   3  -1 -16    0.52    0.38
   3  -1 -16    0.10    0.31
   3  -1 -16    0.10    0.36
   3  -1 -15    0.11    0.33
   3  -1 -15    0.22    0.33
   3  -1 -15    0.21    0.36
   3  -1 -14    0.44    0.31
   3  -1 -14    0.22    0.35
   3  -1 -13    0.11    0.27
   3  -1 -13    0.43    0.39
   3  -1 -12    0.35    0.37
   3  -1 -12    0.31    0.29
   3  -1 -12    0.94    0.47
   3  -1 -12    1.23    0.49
   3  -1 -11    0.57    0.31
   3  -1 -11    0.65    0.46
   3  -1 -11    0.73    0.41
   3  -1 -11    0.86    0.41
   3  -1 -10    0.90    0.47
   3  -1 -10    1.04    0.37
   3  -1 -10    2.40    0.60
   3  -1 -10    1.15    0.40
   3  -1  -9  155.10    5.46
   3  -1  -9  155.26    5.59
   3  -1  -9  158.44    6.32
   3  -1  -9  161.18    6.16
   3  -1  -9  150.86    5.59
   3  -1  -8   83.36    3.77
   3  -1  -8   85.55    3.95
   3  -1  -7   92.12    3.84
   3  -1  -7   91.99    3.86
   3  -1  -7   86.98    3.96
   3  -1  -6   -0.08    0.22
   3  -1  -6    0.10    0.27
   3  -1  -6    0.17    0.24
   3  -1  -5  260.08    8.50
   3  -1  -5  257.64    8.74
   3  -1  -5  255.20    8.52
   3  -1  -5  257.67    8.48
   3  -1  -4  129.34    4.67
   3  -1  -4  129.34    4.92
   3  -1  -4  130.22    4.82
   3  -1  -4  136.49    4.75
   3  -1  -4  130.33    4.73
   3  -1  -4  128.19    4.66
   3  -1  -3    2.21    0.41
   3  -1  -3    1.87    0.42
   3  -1  -3    2.21    0.39
   3  -1  -3    1.92    0.42
   3  -1  -3    2.38    0.45
   3  -1  -2   18.94    1.20
   3  -1  -2   19.25    1.20
   3  -1  -2   17.57    1.22
   3  -1  -2   17.57    1.23
   3  -1  -1   73.48    3.07
   3  -1  -1   72.00    2.96
   3  -1  -1   73.82    2.98
   3  -1  -1   78.43    3.08
   3  -1  -1   74.15    3.10
   3  -1   0   96.57    3.65
   3  -1   0   94.36    3.52
   3  -1   0   92.91    3.53
   3  -1   0   89.62    3.52
   3  -1   0   87.12    3.60
   3  -1   1    1.13    0.36
   3  -1   1    1.20    0.35
   3  -1   1    1.59    0.36
   3  -1   1    1.02    0.31
   3  -1   2  156.11    5.58
   3  -1   2  159.89    5.43
   3  -1   2  158.40    5.46
   3  -1   2  155.36    5.57
   3  -1   3   24.99    1.53
   3  -1   3   25.33    1.43
   3  -1   3   26.10    1.44
   3  -1   3   25.64    1.54
   3  -1   3   24.78    1.51
   3  -1   4  152.23    5.07
   3  -1   4  145.36    5.04
   3  -1   4  139.52    5.17
   3  -1   4  138.68    5.14
   3  -1   4  139.79    5.23
   3  -1   4  140.68    5.20
   3  -1   5  109.59    4.33
   3  -1   5  110.40    4.33
   3  -1   5  110.16    4.24
   3  -1   6   28.08    1.76
   3  -1   6   28.88    1.77
   3  -1   7   55.15    2.78
   3  -1   7   57.59    2.83
   3  -1   8   65.44    3.22
   3  -1   8   71.00    3.27
   3  -1   8   64.25    3.22
   3  -1   9  133.55    4.82
   3  -1   9  129.07    5.38
   3  -1   9  128.03    5.33
   3  -1   9  139.29    4.87
   3  -1   9  129.70    5.41
  -3   1 -10   40.52    2.10
   3  -1  10   35.65    2.32
   3  -1  10   35.70    2.36
   3  -1  10   37.32    1.96
   3  -1  10   33.17    2.31
  -3   1 -11  114.82    4.52
   3  -1  11  115.88    5.08
   3  -1  11  108.78    4.91
   3  -1  11  114.38    4.41
   3  -1  11  106.40    5.04
  -3   1 -12   49.64    2.59
   3  -1  12   46.14    2.92
   3  -1  12   48.82    2.44
   3  -1  12   41.54    2.88
  -3   1 -13   28.46    1.92
   3  -1  13   32.71    1.92
  -3   1 -13   29.85    1.81
   3  -1  13   26.08    2.27
   3  -1  14   10.71    1.08
  -3   1 -14   12.34    1.12
  -3   1 -14   10.19    1.15
   3  -1  15   13.06    1.16
  -3   1 -15   11.02    1.05
  -3   1 -15   11.24    1.22
   3  -1  16   14.17    1.18
  -3   1 -16   12.96    1.12
  -3   1 -16   15.26    1.34
   3  -1  17    0.16    0.30
  -3   1 -17    0.55    0.32
  -3   1 -17    0.38    0.41
  -3   1 -18    6.28    0.77
   3  -1  19    4.30    0.55
  -3   1 -19    4.72    0.61
   3  -1  20   -0.09    0.14
  -3   1 -20   -0.19    0.19
   3   0 -20    0.99    0.25
   3   0 -19    0.28    0.23
  -3   0  19    0.06    0.20
   3   0 -19    0.13    0.22
   3   0 -18   17.24    1.24
   3   0 -18   14.45    1.12
   3   0 -17    3.41    0.62
   3   0 -17    3.80    0.66
   3   0 -16    3.89    0.70
   3   0 -16    3.09    0.65
   3   0 -15   -0.11    0.38
   3   0 -15    0.11    0.32
   3   0 -15    0.43    0.40
   3   0 -14   14.27    1.32
   3   0 -14   16.29    1.38
   3   0 -14   12.52    1.25
   3   0 -13   44.22    2.45
   3   0 -13   41.22    2.37
   3   0 -12    1.56    0.59
   3   0 -12    1.34    0.44
   3   0 -12    0.41    0.36
   3   0 -11    0.65    0.40
   3   0 -11    1.44    0.42
   3   0 -11    0.87    0.41
   3   0 -10   17.47    1.32
   3   0 -10   16.84    1.63
   3   0 -10   19.24    1.31
   3   0  -9  244.73    8.25
   3   0  -9  225.00    7.80
   3   0  -9  252.57    8.65
   3   0  -9  232.87    7.97
   3   0  -9  242.29    8.72
   3   0  -8  136.96    5.22
   3   0  -8  127.69    5.19
   3   0  -8  126.26    5.29
   3   0  -7    0.94    0.38
   3   0  -7    1.46    0.45
   3   0  -7    1.74    0.47
   3   0  -6   10.90    1.00
   3   0  -6    9.91    1.02
   3   0  -5   68.73    2.94
   3   0  -5   71.41    2.99
   3   0  -5   64.78    3.02
   3   0  -4   -0.07    0.24
   3   0  -4    0.06    0.20
   3   0  -4   -0.21    0.27
   3   0  -4    0.08    0.20
   3   0  -3    6.52    0.70
   3   0  -3    5.64    0.63
   3   0  -3    7.47    0.69
   3   0  -3    6.89    0.72
   3   0  -2   29.96    1.63
   3   0  -2   32.96    1.65
   3   0  -2   29.12    1.59
   3   0  -1  247.52    7.95
   3   0  -1  239.11    7.95
   3   0  -1  240.93    7.90
   3   0  -1  244.29    8.07
   3   0   0    2.73    0.47
   3   0   0    1.80    0.41
   3   0   0    1.46    0.37
   3   0   0    2.02    0.43
   3   0   0    2.55    0.40
   3   0   1  128.54    4.68
   3   0   1  127.54    4.61
   3   0   1  130.50    4.67
   3   0   1  136.69    4.81
   3   0   2  170.55    5.85
   3   0   2  171.85    5.74
   3   0   2  166.56    5.78
   3   0   2  166.25    5.86
   3   0   3   28.18    1.58
   3   0   3   30.04    1.52
   3   0   3   27.45    1.52
   3   0   3   28.17    1.61
   3   0   3   27.37    1.61
   3   0   4    2.89    0.48
   3   0   4    2.33    0.44
   3   0   4    2.34    0.44
   3   0   4    3.10    0.53
   3   0   5   50.87    2.42
   3   0   5   51.64    2.49
   3   0   5   50.46    2.39
   3   0   6   64.03    2.99
   3   0   6   68.30    2.97
   3   0   6   66.94    2.96
   3   0   6   64.60    2.93
   3   0   7    6.45    0.86
   3   0   7    8.48    0.90
   3   0   7    9.00    0.96
   3   0   8  126.77    4.92
   3   0   8  118.97    4.95
   3   0   8  125.07    5.01
   3   0   9  372.65   11.75
   3   0   9  373.74   12.47
   3   0   9  374.95   11.73
   3   0   9  361.01   12.43
  -3   0 -10  120.35    4.56
   3   0  10  114.79    5.04
   3   0  10  118.28    4.47
   3   0  10  119.01    5.14
  -3   0 -11   33.89    2.00
   3   0  11   32.25    2.32
   3   0  11   34.90    2.43
  -3   0 -12   10.79    1.11
   3   0  12   10.79    1.34
   3   0  12   12.47    1.11
   3   0  12   13.05    1.48
   3   0  13   32.14    1.91
  -3   0 -13   30.34    1.97
   3   0  13   31.61    2.39
   3   0  13   28.86    2.36
  -3   0 -13   32.09    1.89
  -3   0 -14    2.36    0.64
  -3   0 -14    3.10    0.58
   3   0  14    4.42    0.69
  -3   0 -15    4.98    0.83
  -3   0 -15    3.65    0.65
   3   0  15    4.31    0.70
  -3   0 -16   -0.10    0.45
  -3   0 -16   -0.09    0.34
   3   0  16   -0.18    0.27
  -3   0 -17   17.26    1.42
  -3   0 -17   20.30    1.37
   3   0  17   19.26    1.38
  -3   0 -18    1.92    0.48
  -3   0 -18    1.84    0.44
   3   0  18    2.38    0.47
  -3   0 -19    4.10    0.58
  -3   0 -20    0.10    0.20
   3   0  20    0.19    0.17
   3   1 -19    1.76    0.35
  -3  -1  19    2.18    0.38
   3   1 -18    2.42    0.47
  -3  -1  18    2.03    0.44
   3   1 -18    2.27    0.47
   3   1 -17   27.22    1.73
   3   1 -17   25.46    1.63
   3   1 -16    9.71    1.07
   3   1 -16    7.75    0.93
   3   1 -15   31.13    2.01
   3   1 -15   29.90    1.93
   3   1 -14    2.15    0.56
   3   1 -14    3.09    0.64
   3   1 -14    2.50    0.60
   3   1 -13   -0.11    0.35
   3   1 -13    0.11    0.31
   3   1 -13    0.11    0.34
   3   1 -12   17.70    1.41
   3   1 -12   12.82    1.54
   3   1 -12   16.36    1.35
   3   1 -11   44.57    2.26
   3   1 -11   40.94    2.77
   3   1 -11   43.40    2.35
   3   1 -10  120.04    4.63
   3   1 -10  122.32    4.95
   3   1 -10  129.26    4.83
   3   1 -10  120.72    5.38
   3   1  -9    0.57    0.32
   3   1  -9    0.47    0.39
   3   1  -9    0.60    0.32
   3   1  -9    0.08    0.22
   3   1  -9    0.13    0.25
   3   1  -8  118.01    4.80
   3   1  -8  116.35    4.92
   3   1  -7    0.78    0.36
   3   1  -7    1.07    0.39
   3   1  -6    5.41    0.72
   3   1  -6    3.43    0.60
   3   1  -5  128.81    4.82
   3   1  -5  128.70    4.87
   3   1  -4   64.18    2.67
   3   1  -4   60.40    2.70
   3   1  -4   62.44    2.75
   3   1  -3  312.01    9.86
   3   1  -3  302.28    9.81
   3   1  -2    6.57    0.68
   3   1  -1   14.31    1.03
   3   1   0  166.36    5.55
   3   1   0  159.13    5.57
   3   1   0  156.81    5.58
   3   1   0  162.63    5.51
   3   1   1   77.65    2.98
   3   1   1   74.15    2.97
   3   1   1   75.27    3.04
   3   1   1   73.64    3.07
   3   1   1   72.96    2.91
   3   1   2    8.43    0.77
   3   1   2   10.25    0.82
   3   1   2    9.66    0.83
   3   1   2   11.35    0.92
   3   1   2   10.07    0.87
   3   1   3    9.16    0.76
   3   1   3    9.71    0.82
   3   1   3    9.80    0.87
   3   1   3    7.36    0.77
   3   1   4   29.95    1.60
   3   1   4   29.94    1.70
   3   1   4   29.60    1.68
   3   1   5  187.60    6.37
   3   1   5  180.76    6.34
   3   1   5  176.44    6.17
   3   1   5  173.83    6.23
   3   1   6   43.62    2.29
   3   1   6   47.52    2.33
   3   1   6   43.31    2.28
   3   1   7   59.67    2.87
   3   1   7   61.11    2.94
   3   1   7   63.06    2.95
   3   1   8   55.01    2.80
   3   1   8   52.58    2.77
   3   1   9   40.65    2.45
   3   1   9   42.68    2.06
   3   1   9   42.95    2.51
   3   1  10   23.03    1.44
  -3  -1 -10   23.45    1.45
   3   1  10   21.77    1.78
   3   1  10   24.92    1.49
   3   1  10   21.25    1.78
   3   1  11    3.66    0.58
  -3  -1 -11    4.11    0.67
   3   1  11    4.41    0.82
  -3  -1 -11    2.88    0.54
   3   1  11    3.89    0.79
   3   1  12   28.93    1.75
  -3  -1 -12   29.24    1.86
   3   1  12   27.36    2.16
  -3  -1 -12   30.17    1.80
   3   1  12   27.97    2.22
  -3  -1 -13    2.24    0.58
   3   1  13    1.63    0.58
   3   1  13    2.60    0.53
   3   1  13    2.26    0.65
  -3  -1 -14   20.32    1.57
   3   1  14   17.95    1.41
  -3  -1 -15    0.43    0.39
  -3  -1 -15    1.15    0.43
   3   1  15    0.77    0.38
  -3  -1 -16    1.15    0.47
  -3  -1 -16    2.77    0.54
   3   1  16    1.95    0.49
  -3  -1 -17   19.19    1.47
  -3  -1 -17   17.62    1.31
   3   1  17   17.66    1.32
  -3  -1 -18   20.07    1.47
  -3  -1 -18   22.75    1.42
  -3  -1 -19    3.33    0.49
  -3  -1 -19    3.66    0.59
  -3  -1 -20    0.69    0.28
   3   1  20    0.69    0.23
   3   2 -19   -0.15    0.18
  -3  -2  19    0.05    0.19
   3   2 -19    0.28    0.22
   3   2 -18    2.97    0.50
  -3  -2  18    2.47    0.46
   3   2 -18    2.38    0.46
   3   2 -17    8.53    0.93
   3   2 -17    7.66    0.85
   3   2 -16    2.14    0.54
   3   2 -16    2.20    0.56
   3   2 -15    1.76    0.51
   3   2 -15    1.57    0.54
   3   2 -14    4.98    0.81
   3   2 -14    4.66    0.77
   3   2 -13   82.93    3.78
   3   2 -12    0.87    0.43
   3   2 -12    0.86    0.43
   3   2 -12    0.74    0.37
   3   2 -11   58.46    2.67
   3   2 -11   51.27    2.69
   3   2 -11   54.82    2.73
   3   2 -11   48.71    3.12
   3   2 -10   12.88    1.22
   3   2 -10   11.09    1.01
   3   2 -10   12.08    1.10
   3   2 -10   12.14    1.12
   3   2 -10   11.87    1.35
   3   2  -9   49.20    2.61
   3   2  -9   52.65    2.88
   3   2  -9   48.81    2.34
   3   2  -9   53.12    2.54
   3   2  -9   52.82    2.51
   3   2  -9   51.04    2.92
   3   2  -8    4.57    0.76
   3   2  -8    4.21    0.73
   3   2  -8    4.13    0.60
   3   2  -8    4.67    0.62
   3   2  -7   14.31    1.26
   3   2  -7   13.71    1.24
   3   2  -6   48.82    2.45
   3   2  -6   46.40    2.41
   3   2  -6   45.44    2.41
   3   2  -5    1.54    0.39
   3   2  -5    0.68    0.32
   3   2  -5    1.92    0.42
   3   2  -4    1.15    0.32
   3   2  -4    1.30    0.38
   3   2  -3  362.66   11.46
   3   2  -3  350.62   11.27
   3   2  -2    7.38    0.73
   3   2  -2    6.60    0.74
   3   2  -1   54.13    2.45
   3   2  -1   56.02    2.45
   3   2   0   17.34    1.15
   3   2   0   16.83    1.15
   3   2   1   57.72    2.58
   3   2   1   64.58    2.46
   3   2   1   58.74    2.56
   3   2   1   61.80    2.65
   3   2   2   99.58    3.78
   3   2   2  101.65    3.62
   3   2   2   98.45    3.71
   3   2   2   96.10    3.72
   3   2   2  100.58    3.78
   3   2   2   96.41    3.81
   3   2   3   81.14    3.21
   3   2   3   83.00    3.11
   3   2   3   80.25    3.09
   3   2   3   73.26    3.10
   3   2   3   77.72    3.26
   3   2   3   78.56    3.20
   3   2   4   61.34    2.68
   3   2   4   66.73    2.86
   3   2   4   61.79    2.74
   3   2   5    0.40    0.27
   3   2   5    0.08    0.18
   3   2   6  108.48    4.38
   3   2   6  108.67    4.34
   3   2   6  112.44    4.37
   3   2   7   13.22    1.17
   3   2   7   12.01    1.13
   3   2   7   13.22    1.17
   3   2   8  231.96    8.27
   3   2   8  237.18    8.26
   3   2   8  234.68    8.32
   3   2   9  215.31    7.70
   3   2   9  206.99    7.73
   3   2   9  217.06    7.18
   3   2   9  207.31    7.81
  -3  -2 -10    1.25    0.37
   3   2  10    0.26    0.32
   3   2  10    0.30    0.24
   3   2  10    0.55    0.34
  -3  -2 -11    4.06    0.64
   3   2  11    5.38    0.92
   3   2  11    5.24    0.68
   3   2  11    3.91    0.78
   3   2  12   -0.26    0.31
  -3  -2 -12    0.09    0.33
   3   2  12    0.61    0.38
  -3  -2 -12    0.18    0.24
   3   2  12   -0.16    0.31
   3   2  13    0.09    0.26
   3   2  13    0.71    0.30
  -3  -2 -13    0.50    0.37
   3   2  13    0.16    0.34
  -3  -2 -13    0.48    0.36
   3   2  13    0.35    0.33
   3   2  14    6.06    0.82
  -3  -2 -14    3.69    0.70
   3   2  15   -0.10    0.34
  -3  -2 -15   -0.10    0.29
  -3  -2 -15    0.11    0.35
   3   2  16   16.60    1.31
  -3  -2 -16   15.25    1.26
  -3  -2 -16   13.12    1.25
   3   2  17   61.04    2.80
  -3  -2 -17   60.34    2.81
  -3  -2 -17   58.84    2.89
   3   2  18    4.68    0.64
  -3  -2 -18    5.08    0.65
  -3  -2 -18    4.29    0.67
   3   2  19    0.06    0.18
  -3  -2 -19    0.31    0.26
  -3  -2 -19    0.14    0.28
  -3  -2 -20    1.36    0.35
  -3  -3  19    0.05    0.18
   3   3 -19    0.20    0.19
   3   3 -18    0.69    0.29
  -3  -3  18    0.86    0.29
   3   3 -18    0.34    0.25
   3   3 -17    8.61    0.87
  -3  -3  17    7.49    0.81
   3   3 -17    8.78    0.91
   3   3 -16    0.19    0.31
  -3  -3  16    0.17    0.31
   3   3 -16   -0.10    0.33
   3   3 -15    4.61    0.78
   3   3 -15    4.40    0.73
   3   3 -14   14.89    1.35
   3   3 -14   12.92    1.24
   3   3 -13   39.46    2.34
   3   3 -12   33.87    2.11
   3   3 -12   31.27    2.46
   3   3 -11   32.91    2.12
   3   3 -11   32.30    1.89
   3   3 -11   32.02    1.99
   3   3 -11   27.70    2.26
   3   3 -10   13.14    1.28
   3   3 -10   15.68    1.53
   3   3 -10   14.20    1.16
   3   3 -10   14.00    1.21
   3   3  -9    2.35    0.55
   3   3  -9    1.93    0.47
   3   3  -9    1.39    0.54
   3   3  -9    3.20    0.56
   3   3  -8   26.23    1.70
   3   3  -8   25.98    1.83
   3   3  -8   21.10    1.38
   3   3  -8   23.71    1.53
   3   3  -7    5.94    0.85
   3   3  -6    0.50    0.32
  -3  -3   6    0.91    0.42
   3   3  -6    1.15    0.37
   3   3  -5    0.09    0.24
   3   3  -5    0.27    0.26
   3   3  -4    4.95    0.63
   3   3  -4    4.67    0.64
   3   3  -3  200.34    6.97
   3   3  -3  215.81    7.21
   3   3  -2   77.61    3.16
   3   3  -2   75.76    3.24
   3   3  -1    0.54    0.27
   3   3  -1    0.45    0.23
   3   3   0    0.43    0.25
   3   3   0    0.32    0.20
   3   3   0    0.66    0.28
   3   3   1  122.44    4.28
   3   3   1  119.41    4.46
   3   3   1  117.72    4.44
   3   3   2    2.09    0.39
   3   3   2    2.48    0.46
   3   3   2    2.28    0.46
   3   3   3   11.91    0.96
   3   3   3   10.83    0.88
   3   3   3   11.58    0.89
   3   3   3    9.85    0.91
   3   3   3   11.42    0.99
   3   3   3   11.33    0.92
   3   3   4   58.64    2.60
   3   3   4   60.38    2.59
   3   3   4   60.13    2.63
   3   3   4   57.24    2.71
   3   3   5   45.85    2.18
   3   3   5   44.47    2.32
   3   3   5   45.40    2.25
   3   3   6   95.24    3.93
   3   3   6   90.52    3.78
   3   3   7    2.25    0.53
   3   3   7    3.05    0.58
   3   3   7    1.88    0.48
   3   3   8  214.37    7.43
   3   3   8  192.95    7.26
   3   3   8  201.22    7.42
   3   3   9   63.44    3.22
   3   3   9   63.55    3.20
  -3  -3  -9   68.22    2.85
   3   3   9   61.69    2.74
   3   3   9   62.63    3.28
  -3  -3 -10    0.57    0.26
   3   3  10    0.64    0.36
   3   3  10    0.26    0.30
   3   3  10    0.47    0.27
   3   3  10   -0.14    0.32
   3   3  11   26.72    2.05
  -3  -3 -11   25.67    1.66
   3   3  11   29.19    1.70
   3   3  11   27.97    2.14
  -3  -3 -12    2.05    0.50
   3   3  12    2.90    0.76
   3   3  12    3.73    0.60
   3   3  12    3.63    0.82
  -3  -3 -13   18.45    1.46
   3   3  13   14.43    1.62
   3   3  13   17.81    1.80
  -3  -3 -13   18.56    1.42
  -3  -3 -14   -0.21    0.40
  -3  -3 -14    0.40    0.31
   3   3  14   -0.10    0.35
   3   3  14   -0.09    0.33
  -3  -3 -15    6.13    0.88
   3   3  15    6.69    0.85
  -3  -3 -16   -0.10    0.37
  -3  -3 -16    0.10    0.34
   3   3  16    0.09    0.33
  -3  -3 -17   24.85    1.68
  -3  -3 -17   26.07    1.67
   3   3  17   25.95    1.64
  -3  -3 -18    5.18    0.73
  -3  -3 -18    5.52    0.70
   3   3  18    5.31    0.68
  -3  -3 -19    2.96    0.51
  -3  -3 -19    3.41    0.50
   3   3  19    3.81    0.51
  -3  -3 -20    0.38    0.24
  -3  -3 -20    0.67    0.24
   3   3  20    0.51    0.21
  -3  -4  19    3.24    0.39
   3   4 -18    1.07    0.31
  -3  -4  18    1.52    0.36
   3   4 -18    1.32    0.33
   3   4 -17    0.15    0.25
  -3  -4  17    0.35    0.27
   3   4 -17    0.08    0.22
   3   4 -16   15.43    1.25
  -3  -4  16   19.37    1.32
   3   4 -16   15.84    1.30
   3   4 -15   12.51    1.19
   3   4 -15   13.33    1.24
  -3  -4  15   13.73    1.16
   3   4 -14   19.21    1.53
   3   4 -13   39.13    2.32
   3   4 -12  283.15    9.36
   3   4 -12  267.33    9.51
   3   4 -11  325.63   11.27
   3   4 -11  337.39   10.89
   3   4 -11  327.47   11.06
   3   4 -10   82.94    3.81
   3   4 -10   83.57    4.09
   3   4 -10   84.20    3.49
   3   4 -10   77.78    3.58
   3   4  -9    0.34    0.31
   3   4  -9    0.24    0.29
   3   4  -9    0.92    0.46
   3   4  -9    0.55    0.32
   3   4  -8   22.37    1.62
   3   4  -8   25.51    1.84
   3   4  -8   22.28    1.41
  -3  -4   8   20.52    1.72
   3   4  -8   21.35    1.47
   3   4  -7    1.55    0.44
   3   4  -7    1.65    0.38
  -3  -4   7    1.82    0.55
   3   4  -7    1.48    0.49
   3   4  -7    1.97    0.41
   3   4  -6   26.42    1.78
  -3  -4   6   26.21    1.76
   3   4  -6   25.70    1.75
   3   4  -5   10.02    1.02
  -3  -4   5   10.07    1.00
   3   4  -5   10.41    1.05
   3   4  -4    7.00    0.84
   3   4  -3  315.79   10.43
   3   4  -2   51.52    2.51
   3   4  -1    6.79    0.79
   3   4  -1    7.09    0.79
   3   4   0   85.30    3.48
   3   4   0   88.04    3.57
   3   4   0   82.67    3.38
   3   4   1  246.70    7.71
   3   4   1  227.84    7.78
   3   4   1  231.07    7.87
   3   4   1  222.82    7.63
   3   4   1  233.11    7.77
   3   4   2  139.29    4.98
   3   4   2  139.65    5.04
   3   4   2  137.48    5.15
   3   4   2  139.94    5.10
   3   4   3  300.92    9.53
   3   4   3  286.11    9.64
   3   4   3  289.87    9.63
   3   4   4   25.33    1.63
   3   4   4   27.04    1.57
   3   4   5   27.44    1.74
   3   4   5   27.04    1.61
   3   4   5   29.95    1.70
   3   4   6  140.84    5.43
   3   4   6  139.10    5.22
   3   4   7   29.32    1.89
   3   4   7   28.34    1.79
   3   4   8   74.18    3.49
   3   4   8   70.26    3.35
   3   4   9    0.38    0.33
   3   4   9    0.35    0.31
   3   4   9    0.37    0.24
  -3  -4  -9    0.23    0.23
   3   4  10   13.59    1.42
   3   4  10   15.08    1.44
   3   4  10   16.69    1.23
  -3  -4 -10   16.07    1.23
   3   4  11   23.24    1.88
   3   4  11   20.40    1.77
   3   4  11   23.30    1.52
  -3  -4 -11   23.33    1.56
   3   4  12    1.36    0.53
   3   4  12    0.99    0.36
  -3  -4 -12    1.15    0.41
   3   4  13    7.38    1.12
   3   4  13    6.46    0.81
  -3  -4 -13    9.12    0.99
  -3  -4 -14   15.62    1.32
  -3  -4 -14   12.98    1.28
  -3  -4 -15   29.02    1.92
   3   4  15   29.91    1.88
   3   4  15   31.92    1.88
  -3  -4 -16   27.39    1.84
   3   4  16   32.61    1.91
  -3  -4 -17    0.75    0.39
  -3  -4 -17    0.26    0.32
   3   4  17    0.86    0.36
  -3  -4 -18    0.66    0.38
  -3  -4 -18    1.15    0.37
   3   4  18    0.68    0.33
  -3  -4 -19    0.27    0.30
  -3  -4 -19    0.82    0.31
   3   4  19    0.99    0.31
  -3  -4 -20    0.05    0.21
  -3  -4 -20    0.38    0.19
   3   4  20    0.05    0.17
  -3  -5  18    0.05    0.21
   3   5 -18   -0.05    0.19
   3   5 -17   -0.13    0.23
  -3  -5  17    0.45    0.27
   3   5 -17    0.34    0.24
   3   5 -16    1.89    0.47
  -3  -5  16    2.75    0.50
   3   5 -16    2.33    0.50
   3   5 -15    7.98    0.93
   3   5 -15    9.38    1.00
  -3  -5  15    8.22    0.89
   3   5 -14    0.84    0.43
  -3  -5  14    0.73    0.40
   3   5 -13  217.97    7.78
  -3  -5  13  214.49    7.56
   3   5 -12   72.32    3.56
   3   5 -12   70.69    3.24
   3   5 -12   69.99    3.35
   3   5 -11   13.16    1.34
   3   5 -11   13.35    1.18
   3   5 -11   10.90    1.15
   3   5 -10   -0.12    0.38
   3   5 -10   -0.18    0.36
   3   5 -10    0.43    0.47
   3   5 -10   -0.10    0.25
   3   5  -9   10.46    1.14
   3   5  -9   10.00    1.22
   3   5  -9    9.48    0.95
   3   5  -9   10.08    1.02
   3   5  -8   11.17    1.16
   3   5  -8   12.27    1.11
   3   5  -8   11.50    1.26
   3   5  -8   13.58    1.08
  -3  -5   8   11.36    1.32
   3   5  -7    6.59    0.91
   3   5  -7    7.63    0.91
  -3  -5   7    5.17    0.90
   3   5  -7    7.50    1.00
   3   5  -7    5.57    0.72
   3   5  -6   79.10    3.64
   3   5  -6   80.59    3.64
  -3  -5   6   75.09    3.58
   3   5  -6   75.74    3.23
  -3  -5   5   65.31    3.16
   3   5  -5   66.37    3.22
   3   5  -4   23.62    1.67
   3   5  -3  386.67   12.61
   3   5  -2   28.75    1.84
   3   5  -2   29.55    1.81
   3   5  -1   62.63    2.96
   3   5  -1   63.41    2.80
   3   5  -1   64.48    2.93
   3   5   0   20.40    1.41
   3   5   0   22.88    1.53
   3   5   0   23.37    1.43
   3   5   0   21.25    1.36
   3   5   1   18.46    1.27
   3   5   1   16.75    1.29
   3   5   1   13.94    1.11
   3   5   1   15.73    1.17
   3   5   2   37.13    1.96
   3   5   2   39.47    2.01
   3   5   2   38.00    2.11
   3   5   2   36.18    1.94
   3   5   2   37.95    2.02
   3   5   3   14.96    1.12
   3   5   3   12.15    1.11
   3   5   3   12.69    1.09
   3   5   4   32.35    1.91
   3   5   4   32.93    1.86
   3   5   5   57.97    2.90
   3   5   5   63.35    2.85
   3   5   6  204.83    7.66
   3   5   6  227.00    7.61
   3   5   7   58.13    3.00
   3   5   8    3.09    0.67
   3   5   8    3.11    0.49
  -3  -5  -8    2.06    0.44
   3   5   9    2.92    0.66
   3   5   9    3.90    0.59
  -3  -5  -9    4.44    0.75
  -3  -5  -9    4.04    0.62
   3   5  10    4.70    0.79
   3   5  10    4.97    0.87
   3   5  10    4.01    0.62
  -3  -5 -10    4.15    0.76
  -3  -5 -10    5.49    0.73
   3   5  11    1.96    0.60
   3   5  11    1.11    0.47
   3   5  11    1.33    0.41
  -3  -5 -11    0.86    0.49
  -3  -5 -11    1.23    0.42
   3   5  12   -0.15    0.31
   3   5  12    0.47    0.36
  -3  -5 -12   -0.15    0.25
  -3  -5 -12    0.10    0.32
   3   5  12    0.28    0.26
  -3  -5 -13    3.49    0.67
   3   5  13    2.48    0.53
  -3  -5 -14    1.14    0.44
   3   5  14    2.09    0.51
  -3  -5 -15   21.66    1.57
   3   5  15   18.03    1.40
  -3  -5 -16   10.93    1.11
   3   5  16   11.57    1.11
   3   5  16   11.80    1.06
  -3  -5 -17    1.73    0.52
  -3  -5 -17    2.44    0.55
   3   5  17    3.16    0.56
  -3  -5 -18    0.95    0.38
  -3  -5 -18    0.75    0.32
   3   5  18    0.74    0.31
  -3  -5 -19   -0.07    0.26
  -3  -5 -19    0.06    0.19
   3   5  19    0.06    0.20
  -3  -5 -20    0.88    0.27
  -3  -5 -20    0.77    0.24
   3   5  20    0.62    0.21
  -3  -6  18    0.21    0.17
  -3  -6  17    0.40    0.22
   3   6 -17    0.47    0.26
  -3  -6  16    0.56    0.30
   3   6 -16    0.38    0.30
   3   6 -15   -0.09    0.35
   3   6 -15    0.09    0.28
  -3  -6  15    0.08    0.28
   3   6 -14    1.27    0.45
  -3  -6  14    0.97    0.40
   3   6 -13  135.13    5.29
  -3  -6  13  134.33    5.15
   3   6 -12   21.46    1.50
   3   6 -12   19.21    1.50
  -3  -6  12   16.77    1.34
   3   6 -11   33.47    1.94
   3   6 -11   31.54    2.01
  -3  -6  11   29.78    1.84
   3   6 -11   33.93    2.22
   3   6 -10    3.46    0.75
   3   6 -10    2.63    0.56
   3   6 -10    3.32    0.63
   3   6  -9   27.70    2.01
   3   6  -9   31.12    1.82
   3   6  -9   34.41    2.00
   3   6  -8    2.58    0.61
   3   6  -8    2.71    0.53
  -3  -6   8    2.91    0.78
   3   6  -8    2.39    0.51
   3   6  -8    3.11    0.70
   3   6  -7   10.39    1.18
   3   6  -7    7.28    0.93
   3   6  -7    7.82    0.89
  -3  -6   7    6.95    1.05
   3   6  -7   10.35    1.17
   3   6  -6  109.31    4.68
   3   6  -6  103.43    4.38
   3   6  -6  106.40    4.18
   3   6  -6  102.59    4.55
  -3  -6   6  111.98    4.74
   3   6  -5  106.00    4.08
   3   6  -5   99.51    4.48
  -3  -6   5  107.36    4.53
   3   6  -4    2.24    0.54
   3   6  -3   44.15    2.46
   3   6  -2   30.68    1.94
   3   6  -2   32.61    2.02
   3   6  -1   80.33    3.61
   3   6  -1   81.26    3.67
   3   6  -1   87.24    3.58
   3   6   0   29.15    1.79
   3   6   0   28.68    1.86
   3   6   0   28.85    1.76
   3   6   1   13.83    1.16
   3   6   1   14.80    1.26
   3   6   1   14.49    1.17
   3   6   2    0.26    0.24
   3   6   2    0.17    0.21
   3   6   2    0.10    0.24
   3   6   2    0.27    0.25
   3   6   3    1.73    0.45
   3   6   3    2.58    0.53
   3   6   3    1.47    0.42
   3   6   4   16.75    1.33
   3   6   4   15.80    1.27
   3   6   5    6.72    0.88
   3   6   5    7.83    0.92
   3   6   6   56.96    2.98
   3   6   6   61.84    2.96
   3   6   7  104.21    4.68
   3   6   7  114.60    4.60
   3   6   8    0.08    0.20
  -3  -6  -8   -0.08    0.24
   3   6   9    0.08    0.23
  -3  -6  -9    0.35    0.28
   3   6  10   -0.17    0.29
  -3  -6 -10   -0.14    0.23
  -3  -6 -10   -0.09    0.28
  -3  -6 -11   13.62    1.46
  -3  -6 -11   12.49    1.17
   3   6  11   12.55    1.12
   3   6  11   10.44    1.33
  -3  -6 -12    2.39    0.66
  -3  -6 -12    3.28    0.64
   3   6  12    3.46    0.62
   3   6  12    3.63    0.82
   3   6  13   37.13    2.15
  -3  -6 -13   39.76    2.26
   3   6  14   35.51    2.07
  -3  -6 -14   36.41    2.15
   3   6  15   41.16    2.23
  -3  -6 -15   41.60    2.32
   3   6  16    0.28    0.31
   3   6  16    0.26    0.28
   3   6  17    5.18    0.71
   3   6  18    0.93    0.34
  -3  -6 -18    0.72    0.33
   3   6  19    1.16    0.30
  -3  -6 -19    2.20    0.39
   3   6  20    1.93    0.31
  -3  -6 -20    1.18    0.26
   3   7 -17    4.59    0.51
  -3  -7  17    5.44    0.54
   3   7 -16    1.19    0.36
  -3  -7  16    0.75    0.30
  -3  -7  15   13.54    1.07
  -3  -7  14   52.19    2.50
  -3  -7  13   69.61    3.07
   3   7 -13   63.26    3.25
  -3  -7  12   60.78    2.91
   3   7 -12   64.76    3.31
  -3  -7  11   29.78    1.80
   3   7 -11   26.28    2.00
   3   7 -10   34.43    2.30
   3   7 -10   34.86    1.99
   3   7 -10   34.38    2.09
   3   7  -9    0.39    0.36
   3   7  -9    0.36    0.35
   3   7  -9    0.20    0.29
   3   7  -8    7.47    1.02
   3   7  -8    9.99    1.01
  -3  -7   8    9.28    1.28
   3   7  -8    8.41    0.90
   3   7  -7   35.01    2.35
   3   7  -7   34.69    2.19
   3   7  -7   32.36    1.95
  -3  -7   7   35.01    2.47
   3   7  -6   12.26    1.31
   3   7  -6    9.87    1.13
   3   7  -6   11.43    1.05
   3   7  -6   14.13    1.38
  -3  -7   6    9.36    1.23
   3   7  -5   87.61    4.25
   3   7  -5   99.13    4.13
  -3  -7   5   97.72    4.36
   3   7  -4   15.78    1.44
   3   7  -4   13.57    1.23
  -3  -7   4   15.81    1.43
   3   7  -3   23.99    1.79
   3   7  -2    9.41    1.04
   3   7  -2    9.57    1.10
   3   7  -1   47.50    2.59
   3   7  -1   50.87    2.72
   3   7   0   10.60    1.09
   3   7   0    9.92    1.10
   3   7   0   11.94    1.13
   3   7   1   13.52    1.20
   3   7   1   14.42    1.32
   3   7   1   14.31    1.25
   3   7   2    1.03    0.37
   3   7   2    0.82    0.33
   3   7   3   19.02    1.41
   3   7   3   16.58    1.34
   3   7   3   15.55    1.40
   3   7   3   15.63    1.33
   3   7   4   73.27    3.51
   3   7   4   86.91    3.67
   3   7   5  161.31    6.33
   3   7   5  175.12    6.38
   3   7   6   25.69    1.90
   3   7   6   28.78    1.90
   3   7   7   18.82    1.52
   3   7   7   15.15    1.15
   3   7   8   18.49    1.54
   3   7   8   16.20    1.22
   3   7   9   13.57    1.14
  -3  -7  -9   12.59    1.13
   3   7  10    0.09    0.28
  -3  -7 -10   -0.15    0.28
  -3  -7 -10    0.58    0.34
   3   7  11    1.63    0.47
  -3  -7 -11    1.12    0.52
  -3  -7 -11    1.32    0.49
   3   7  12   68.31    3.21
  -3  -7 -12   66.54    3.76
  -3  -7 -12   72.72    3.33
   3   7  13   59.40    2.88
  -3  -7 -13   56.14    2.89
  -3  -7 -14   62.01    3.03
   3   7  14   61.24    2.96
  -3  -7 -15   28.43    1.83
   3   7  15   28.44    1.77
   3   7  16    0.68    0.31
  -3  -7 -16    1.66    0.49
   3   7  17    6.21    0.75
   3   7  18   -0.14    0.22
  -3  -7 -18   -0.07    0.23
   3   7  19    0.92    0.27
  -3  -7 -19    0.64    0.24
   3   7  20    0.72    0.21
  -3  -7 -20    0.82    0.21
  -3  -8  16   23.44    1.29
   3   8 -16   23.93    1.31
  -3  -8  15    2.71    0.47
  -3  -8  14    7.44    0.81
  -3  -8  13    4.99    0.70
   3   8 -13    5.39    0.84
  -3  -8  12    0.09    0.29
   3   8 -12    0.37    0.44
   3   8 -11    0.26    0.37
   3   8 -10   15.92    1.51
   3   8  -9    1.48    0.56
   3   8  -8    0.13    0.35
  -3  -8   8    0.35    0.50
   3   8  -7    5.14    0.94
   3   8  -7    6.03    0.92
  -3  -8   7    3.47    0.84
   3   8  -6    9.98    1.24
   3   8  -6    8.34    1.04
  -3  -8   6    8.83    1.25
   3   8  -5  103.61    4.85
   3   8  -5  111.63    4.61
  -3  -8   5  111.13    4.96
   3   8  -4   20.96    1.75
   3   8  -4   19.22    1.52
  -3  -8   4   21.27    1.75
   3   8  -3   81.36    3.83
   3   8  -3   73.52    3.39
   3   8  -2   14.05    1.35
   3   8  -1   62.71    3.21
   3   8  -1   63.83    3.29
   3   8   0    1.70    0.45
   3   8   0    1.49    0.50
   3   8   0    1.16    0.44
   3   8   1    2.81    0.57
   3   8   1    2.61    0.61
   3   8   1    3.71    0.70
   3   8   2    7.21    0.99
   3   8   2    6.06    0.86
   3   8   3  228.49    8.37
   3   8   3  227.97    8.22
   3   8   4  179.23    6.52
   3   8   4  164.79    6.60
   3   8   4  162.06    6.42
   3   8   5    7.38    0.96
   3   8   5   10.94    1.17
   3   8   6   81.12    3.87
   3   8   6   75.00    3.23
   3   8   7    1.78    0.53
   3   8   7    1.24    0.47
   3   8   7    0.64    0.29
   3   8   8   15.12    1.44
   3   8   8   11.96    1.07
   3   8   9    1.17    0.39
  -3  -8  -9    0.97    0.39
   3   8  10   10.64    1.05
  -3  -8 -10   10.95    1.10
   3   8  11   28.78    1.83
  -3  -8 -11   29.95    2.34
  -3  -8 -11   28.23    1.86
   3   8  12   40.31    2.30
  -3  -8 -12   44.41    2.43
   3   8  13   68.37    3.19
  -3  -8 -13   67.53    3.24
   3   8  14   37.82    2.18
  -3  -8 -14   41.42    2.29
   3   8  15    0.28    0.26
  -3  -8 -15   -0.10    0.34
   3   8  16    0.42    0.28
  -3  -8 -16    0.18    0.33
   3   8  17    1.53    0.41
   3   8  18    0.45    0.25
  -3  -8 -18    0.25    0.24
   3   8  19    4.44    0.49
  -3  -8 -19    3.27    0.43
   3   9 -16    0.57    0.21
  -3  -9  16    0.46    0.19
   3   9 -15    1.82    0.38
  -3  -9  15    2.58    0.42
  -3  -9  14    2.91    0.48
  -3  -9  13    3.94    0.59
   3   9 -13    3.61    0.67
   3   9 -12    0.24    0.35
   3   9 -11   15.00    1.45
   3   9 -10   -0.13    0.33
   3   9  -9    6.29    0.98
   3   9  -8    0.14    0.38
  -3  -9   7    6.69    1.14
   3   9  -7    3.83    0.77
   3   9  -7    5.49    0.97
  -3  -9   6    0.66    0.46
   3   9  -6    1.02    0.45
   3   9  -6    0.48    0.42
  -3  -9   5  100.18    4.83
   3   9  -5  110.23    4.64
   3   9  -5  104.47    4.92
  -3  -9   4   74.16    3.81
   3   9  -4   76.70    3.56
   3   9  -4   73.05    3.87
  -3  -9   3   75.40    3.84
   3   9  -3   82.57    3.67
   3   9  -3   79.19    3.96
   3   9  -2   20.67    1.75
   3   9  -1    0.27    0.39
  -3  -9   1    0.31    0.24
   3   9  -1    0.52    0.30
   3   9   0   28.26    2.10
  -3  -9   0   32.23    1.77
   3   9   0   32.41    2.15
  -3  -9  -1    9.22    0.93
  -3  -9  -1    9.17    0.90
   3   9   1    9.62    1.17
   3   9   1    8.73    1.09
  -3  -9  -2   64.67    2.94
  -3  -9  -2   71.18    2.99
   3   9   2   66.48    3.51
   3   9   2   70.17    3.53
  -3  -9  -3    8.70    0.91
   3   9   3    8.30    1.13
   3   9   3    8.74    1.12
   3   9   4   45.46    2.64
  -3  -9  -4   47.24    2.33
   3   9   4   43.66    2.74
   3   9   4   43.23    2.66
   3   9   5    0.64    0.38
   3   9   5    1.50    0.54
   3   9   5    1.51    0.53
   3   9   6    0.68    0.38
   3   9   6    0.66    0.41
   3   9   6    1.72    0.54
   3   9   7    7.94    1.11
   3   9   7   10.07    1.20
   3   9   7    6.80    0.82
   3   9   8    0.46    0.35
   3   9   8    0.96    0.43
   3   9   8    1.07    0.37
   3   9   9    0.94    0.40
  -3  -9  -9    0.96    0.93
  -3  -9  -9    1.92    0.52
   3   9  10    3.43    0.63
  -3  -9 -10    4.29    0.74
   3   9  11   28.20    1.83
  -3  -9 -11   26.17    1.81
   3   9  12    6.96    0.90
  -3  -9 -12    6.86    0.90
   3   9  13   40.97    2.33
  -3  -9 -13   44.31    2.41
   3   9  14    1.55    0.47
  -3  -9 -14    1.20    0.43
   3   9  15    0.09    0.30
  -3  -9 -15    0.55    0.35
   3   9  16    0.16    0.22
  -3  -9 -16   -0.16    0.25
   3   9  17    1.85    0.42
   3   9  17    1.40    0.36
   3   9  18    4.92    0.57
  -3  -9 -18    4.35    0.53
   3   9  19    2.68    0.37
  -3  -9 -19    2.39    0.34
   3  10 -15    0.43    0.21
  -3 -10  15    0.30    0.18
  -3 -10  14    0.41    0.22
   3  10 -13    1.36    0.43
   3  10 -12    3.01    0.63
   3  10 -11    5.55    0.87
   3  10 -10   -0.13    0.37
   3  10  -9    6.23    0.99
   3  10  -8   62.06    3.33
   3  10  -7   83.93    4.06
   3  10  -6    0.27    0.33
  -3 -10   5    4.44    0.92
   3  10  -5    6.91    0.98
   3  10  -5    5.13    0.94
  -3 -10   4   13.59    1.53
   3  10  -4   14.16    1.37
   3  10  -4   15.30    1.61
   3  10  -3    0.16    0.41
   3  10  -3   -0.23    0.27
  -3 -10   3   -0.15    0.36
  -3 -10   3    0.27    0.27
  -3 -10   2    1.87    0.47
   3  10  -2    2.54    0.68
  -3 -10   1   20.59    1.43
   3  10  -1   19.35    1.73
   3  10   0   24.30    1.91
  -3 -10   0   21.98    1.53
  -3 -10   0   24.31    1.56
   3  10   0   25.04    1.98
  -3 -10  -1   26.22    1.66
  -3 -10  -1   25.67    1.62
   3  10   1   25.67    2.00
   3  10   1   20.81    1.86
  -3 -10  -2    1.85    0.48
  -3 -10  -2    1.29    0.40
   3  10   2    1.64    0.54
   3  10   2    0.87    0.43
  -3 -10  -3   28.48    1.80
   3  10   3   28.41    2.20
   3  10   3   31.71    2.26
  -3 -10  -3   32.52    1.84
   3  10   4   36.14    2.40
  -3 -10  -4   36.94    2.06
   3  10   4   35.51    2.52
   3  10   4   35.55    2.45
  -3 -10  -4   34.81    1.99
   3  10   5    0.32    0.37
   3  10   5    0.30    0.32
  -3 -10  -5    0.28    0.35
   3  10   5    0.56    0.49
   3  10   6    2.49    0.70
   3  10   6    2.95    0.73
  -3 -10  -6    2.76    0.60
   3  10   6    3.13    0.71
  -3 -10  -7    1.07    0.48
   3  10   7    0.88    0.35
   3  10   7    0.63    0.45
   3  10   8   12.38    1.39
   3  10   8   10.77    1.35
   3  10   8   13.83    1.18
  -3 -10  -8   12.37    1.19
   3  10   9   17.25    1.76
   3  10   9   19.95    1.46
  -3 -10  -9   19.80    1.50
  -3 -10 -10   31.29    1.97
   3  10  10   31.99    1.95
  -3 -10 -10   28.50    1.91
   3  10  11   17.53    1.40
  -3 -10 -11   16.04    1.38
   3  10  12   12.92    1.20
  -3 -10 -12   10.97    1.14
   3  10  13    0.99    0.40
  -3 -10 -13    0.81    0.42
   3  10  14   -0.09    0.29
  -3 -10 -14   -0.19    0.33
   3  10  15    2.48    0.51
  -3 -10 -15    2.39    0.51
   3  10  16   -0.15    0.22
  -3 -10 -16    0.30    0.27
   3  10  17    1.40    0.33
   3  10  18    0.05    0.16
  -3 -10 -18    0.19    0.16
  -3 -11  14    0.44    0.19
  -3 -11  13    0.70    0.28
   3  11 -13    0.99    0.33
  -3 -11  12    0.07    0.22
   3  11 -12    0.09    0.26
  -3 -11  11    0.90    0.34
   3  11 -11   -0.11    0.31
  -3 -11  10    0.81    0.36
   3  11 -10   -0.12    0.36
   3  11  -9   24.84    1.90
   3  11  -8   15.06    1.49
  -3 -11   7    1.84    0.51
   3  11  -7    3.68    0.78
  -3 -11   6   29.11    1.85
   3  11  -6   24.92    1.95
  -3 -11   5   34.81    2.07
   3  11  -5   32.19    2.22
  -3 -11   4    0.70    0.38
   3  11  -4    0.26    0.38
  -3 -11   3    3.76    0.66
   3  11  -3    3.99    0.85
  -3 -11   3    4.34    0.90
  -3 -11   2    0.19    0.27
   3  11  -2    0.64    0.43
  -3 -11   2    0.59    0.44
   3  11  -1   21.05    1.90
  -3 -11   1   23.70    1.63
  -3 -11   1   26.31    1.70
  -3 -11   0   24.02    1.68
  -3 -11   0   28.46    1.77
  -3 -11  -1   53.68    2.68
  -3 -11  -1   53.88    2.68
   3  11   2   51.34    3.16
  -3 -11  -2   55.76    2.73
  -3 -11  -2   54.84    2.71
   3  11   3   75.72    4.15
   3  11   3   75.35    4.12
  -3 -11  -3   90.92    3.73
  -3 -11  -3   88.20    3.71
   3  11   4   39.72    2.62
   3  11   4   40.22    2.77
   3  11   4   36.33    2.60
  -3 -11  -4   39.83    2.23
  -3 -11  -4   41.62    2.29
   3  11   5   20.81    1.81
   3  11   5   21.25    1.94
   3  11   5   19.79    1.85
  -3 -11  -5   18.96    1.45
  -3 -11  -5   18.81    1.49
   3  11   6    6.47    1.02
   3  11   6    6.96    1.13
   3  11   6    6.99    1.11
  -3 -11  -6    6.87    0.86
  -3 -11  -6    5.78    0.84
  -3 -11  -7    0.41    0.38
   3  11   7    0.30    0.34
   3  11   7    0.18    0.29
   3  11   7    0.34    0.35
   3  11   8    0.57    0.33
  -3 -11  -8    1.03    0.47
  -3 -11  -9    2.16    0.56
   3  11   9    1.37    0.40
  -3 -11  -9    1.06    0.46
  -3 -11 -10    8.69    1.02
   3  11  10   10.08    1.03
  -3 -11 -10   10.70    1.10
   3  11  11    0.20    0.31
  -3 -11 -11   -0.10    0.34
   3  11  12   22.49    1.57
  -3 -11 -12   20.13    1.53
   3  11  13   -0.09    0.31
  -3 -11 -13   -0.10    0.32
   3  11  14    1.32    0.43
  -3 -11 -14    0.87    0.38
   3  11  15   -0.08    0.22
  -3 -11 -15    0.15    0.28
   3  11  16   13.93    1.04
  -3 -11 -16   15.39    1.07
   3  11  17    0.91    0.26
   3  11  18    2.83    0.37
  -3 -12  13    0.70    0.20
   3  12 -13    0.35    0.21
  -3 -12  12    1.50    0.33
   3  12 -12    1.15    0.37
  -3 -12  11   -0.07    0.21
   3  12 -11   -0.09    0.29
  -3 -12  10    2.96    0.53
   3  12 -10    1.29    0.44
  -3 -12   9   27.20    1.71
   3  12  -9   28.96    1.98
  -3 -12   8    3.80    0.64
   3  12  -8    2.90    0.71
  -3 -12   7    7.17    0.92
   3  12  -7    5.24    0.88
  -3 -12   6    0.61    0.35
   3  12  -6    0.93    0.45
  -3 -12   5    0.83    0.36
   3  12  -5    0.53    0.39
  -3 -12   4    1.77    0.51
   3  12  -4    1.56    0.55
  -3 -12   3    8.95    1.00
  -3 -12   2    1.55    0.50
  -3 -12   1   28.41    1.86
  -3 -12   0   97.89    4.07
  -3 -12   0   89.17    3.94
  -3 -12  -1  237.49    8.28
  -3 -12  -1  234.10    8.24
  -3 -12  -2   89.12    3.90
  -3 -12  -2   92.32    3.95
   3  12   3   21.19    1.85
  -3 -12  -3   17.72    1.44
  -3 -12  -3   18.35    1.49
   3  12   3   15.89    1.71
  -3 -12  -4   30.16    1.95
  -3 -12  -4   33.86    2.05
   3  12   4   29.52    2.38
  -3 -12  -5    4.00    0.75
  -3 -12  -5    2.92    0.64
  -3 -12  -6    5.50    0.86
  -3 -12  -6    6.40    0.88
  -3 -12  -7    8.04    1.01
  -3 -12  -7    7.10    0.91
  -3 -12  -8   24.03    1.71
   3  12   8   23.17    1.59
  -3 -12  -8   21.41    1.59
  -3 -12  -9    0.41    0.44
   3  12   9    0.58    0.31
  -3 -12  -9    0.62    0.40
  -3 -12 -10    2.09    0.60
   3  12  10    0.77    0.39
  -3 -12 -10    2.56    0.58
   3  12  11    0.96    0.39
  -3 -12 -11    0.99    0.43
   3  12  12    1.21    0.42
  -3 -12 -12    1.78    0.50
   3  12  13    3.06    0.57
  -3 -12 -13    2.50    0.54
   3  12  14    6.37    0.75
  -3 -12 -14    6.27    0.73
   3  12  15    4.20    0.57
  -3 -12 -15    4.23    0.56
   3  12  16    4.20    0.52
   3  12  17    0.09    0.16
   3  12  17    0.13    0.15
   3  13 -12    0.12    0.18
   3  13 -11   -0.07    0.24
  -3 -13  11   -0.05    0.18
   3  13 -10    1.16    0.42
  -3 -13  10    2.13    0.42
   3  13  -9    2.04    0.54
  -3 -13   9    1.38    0.40
   3  13  -8    0.67    0.41
  -3 -13   8    0.26    0.30
   3  13  -7    0.84    0.43
  -3 -13   7    0.18    0.30
   3  13  -6    1.99    0.57
  -3 -13   6    2.15    0.50
   3  13  -5    3.41    0.70
  -3 -13   5    2.43    0.55
   3  13  -4    1.51    0.54
  -3 -13   4    1.87    0.52
  -3 -13   3   12.94    1.22
  -3 -13   2    6.46    0.87
  -3 -13   1   57.85    2.92
  -3 -13   0    0.11    0.32
  -3 -13  -1   61.69    3.02
  -3 -13  -1   58.87    2.98
  -3 -13  -2   -0.53    0.46
  -3 -13  -2    0.54    0.39
  -3 -13  -3   17.34    1.47
  -3 -13  -3   14.92    1.34
  -3 -13  -4   11.07    1.16
  -3 -13  -4    8.30    1.01
  -3 -13  -5    3.87    0.78
  -3 -13  -5    1.93    0.54
  -3 -13  -6    0.32    0.41
  -3 -13  -6    0.11    0.36
  -3 -13  -7   40.59    2.27
  -3 -13  -7   33.12    2.09
  -3 -13  -8   12.51    1.22
  -3 -13  -8   10.04    1.09
  -3 -13  -9   16.14    1.38
   3  13   9   17.49    1.33
  -3 -13  -9   17.82    1.39
  -3 -13  -9   16.71    1.37
  -3 -13 -10   21.86    1.57
  -3 -13 -10   20.62    1.53
   3  13  11    5.99    0.77
  -3 -13 -11    5.24    0.74
   3  13  12    1.09    0.38
  -3 -13 -12    0.33    0.28
   3  13  13    4.10    0.59
  -3 -13 -13    4.23    0.61
   3  13  14   -0.07    0.21
   3  13  15   -0.06    0.18
   3  13  16    0.96    0.24
   3  14 -11    2.94    0.43
   3  14 -10    0.07    0.21
  -3 -14  10    0.20    0.18
   3  14  -9   10.31    0.98
  -3 -14   9   12.62    0.93
   3  14  -8    2.06    0.50
  -3 -14   8    2.52    0.48
   3  14  -7    1.23    0.44
  -3 -14   7    1.37    0.42
   3  14  -6    1.53    0.48
  -3 -14   6    1.49    0.44
   3  14  -5   12.02    1.22
  -3 -14   5   11.12    1.08
   3  14  -4   -0.12    0.34
  -3 -14   4    0.10    0.28
  -3 -14   3    0.91    0.41
  -3 -14   2    0.41    0.34
  -3 -14   1  134.84    5.29
  -3 -14   0   89.29    3.92
  -3 -14  -1   44.92    2.48
  -3 -14  -2    0.11    0.35
  -3 -14  -3    0.53    0.40
  -3 -14  -3   -0.11    0.40
  -3 -14  -4   21.43    1.60
  -3 -14  -4   17.53    1.47
  -3 -14  -5   -0.53    0.47
  -3 -14  -5    0.11    0.33
  -3 -14  -6   19.85    1.53
  -3 -14  -6   16.40    1.39
  -3 -14  -7    1.42    0.51
  -3 -14  -7    0.41    0.36
  -3 -14  -8   18.62    1.42
  -3 -14  -8   14.84    1.28
  -3 -14  -9    0.46    0.42
  -3 -14  -9    1.26    0.43
  -3 -14 -10    0.34    0.34
   3  14  10    0.40    0.28
  -3 -14 -10    0.52    0.36
  -3 -14 -10   -0.08    0.31
   3  14  11   -0.31    0.30
  -3 -14 -11   -0.08    0.26
   3  14  12    2.82    0.49
   3  14  13    0.59    0.26
   3  14  14    0.46    0.25
   3  14  15    0.14    0.15
   3  15  -9    1.26    0.32
  -3 -15   9    1.52    0.29
   3  15  -8   -0.07    0.22
  -3 -15   8    0.44    0.25
   3  15  -7    4.33    0.63
  -3 -15   7    4.61    0.60
   3  15  -6    1.43    0.43
  -3 -15   6    1.83    0.43
   3  15  -5    2.75    0.56
  -3 -15   5    2.99    0.55
  -3 -15   4    1.99    0.49
  -3 -15   3    0.46    0.39
  -3 -15   2   33.99    1.99
  -3 -15   1   46.74    2.48
  -3 -15   0   31.36    1.96
  -3 -15  -1    1.42    0.52
  -3 -15  -2    0.81    0.43
  -3 -15  -3    7.62    0.94
  -3 -15  -4    0.91    0.43
  -3 -15  -5    0.20    0.36
  -3 -15  -6   -0.29    0.35
  -3 -15  -7    6.84    0.88
  -3 -15  -7    6.59    0.85
  -3 -15  -8   12.79    1.15
  -3 -15  -8   13.65    1.15
  -3 -15  -8   12.50    1.06
  -3 -15  -9    2.27    0.54
  -3 -15  -9    2.05    0.49
  -3 -15  -9    2.77    0.51
  -3 -15 -10    0.53    0.30
   3  15  11    0.83    0.30
  -3 -15 -11    0.67    0.31
   3  15  12   -0.06    0.17
   3  15  13    0.15    0.15
   3  15  14   -0.04    0.16
   3  16  -7    1.27    0.32
  -3 -16   7    1.74    0.33
   3  16  -6    0.13    0.21
  -3 -16   6    0.72    0.28
   3  16  -5    4.36    0.59
  -3 -16   5    3.51    0.53
  -3 -16   4    1.35    0.36
  -3 -16   3    2.61    0.52
  -3 -16   2    1.40    0.43
  -3 -16   2    0.97    0.39
  -3 -16   1   12.42    1.12
  -3 -16   1   11.06    1.03
  -3 -16   0    0.53    0.37
  -3 -16  -1    5.98    0.80
  -3 -16  -2    4.05    0.69
  -3 -16  -3    0.63    0.41
  -3 -16  -4    1.69    0.47
  -3 -16  -5    5.90    0.78
  -3 -16  -6    2.93    0.57
  -3 -16  -7    9.43    0.92
  -3 -16  -8    3.59    0.58
  -3 -16  -9    7.83    0.78
  -3 -16 -10    2.03    0.40
  -3 -16 -10    1.94    0.41
  -3 -16 -11    3.61    0.46
   3  16  12    3.23    0.39
   3  17  -5    0.05    0.16
  -3 -17   5    0.04    0.15
   3  17  -4    1.24    0.30
  -3 -17   4    1.02    0.28
   3  17  -3    0.34    0.24
  -3 -17   3    0.41    0.25
  -3 -17   2    2.22    0.45
  -3 -17   2    1.21    0.34
  -3 -17   1    3.83    0.58
  -3 -17   1    5.34    0.63
  -3 -17   0    0.89    0.36
  -3 -17   0    0.42    0.27
  -3 -17  -1    3.35    0.59
  -3 -17  -1    2.26    0.48
  -3 -17  -2    1.33    0.42
  -3 -17  -3    7.03    0.78
  -3 -17  -4    0.29    0.27
  -3 -17  -5    0.28    0.26
  -3 -17  -6    0.14    0.25
  -3 -17  -7   -0.06    0.21
  -3 -17  -7    0.51    0.29
  -3 -17  -8    1.52    0.36
  -3 -17  -8    0.74    0.31
  -3 -17  -9   -0.11    0.20
  -3 -17  -9   -0.06    0.21
  -3 -17 -10   -0.05    0.16
  -3 -17 -10    0.05    0.18
   3  18  -2    4.01    0.47
   3  18  -1    1.16    0.29
  -3 -18   1    0.82    0.27
  -3 -18   1    1.22    0.29
   3  18   0   -0.12    0.19
  -3 -18   0    0.27    0.21
  -3 -18   0    0.10    0.17
   3  18   1    0.59    0.25
  -3 -18  -1    0.64    0.27
  -3 -18  -1    0.80    0.30
  -3 -18  -2   -0.11    0.20
  -3 -18  -2    0.59    0.29
  -3 -18  -3   -0.05    0.22
  -3 -18  -3   -0.24    0.25
  -3 -18  -3   -0.05    0.20
  -3 -18  -4    1.95    0.39
  -3 -18  -4    2.31    0.41
  -3 -18  -4    3.18    0.46
  -3 -18  -5   13.54    0.97
  -3 -18  -5   13.02    0.92
  -3 -18  -5   14.59    0.98
  -3 -18  -6    0.54    0.24
  -3 -18  -6    0.21    0.23
  -3 -18  -6    0.25    0.20
  -3 -18  -7    3.38    0.44
  -3 -18  -7    2.69    0.41
  -3 -18  -7    2.82    0.38
  -3 -18  -8    0.37    0.19
  -3 -18  -8    0.18    0.17
   4 -16  -6   -0.05    0.16
   4 -16  -5    3.50    0.44
   4 -16  -5    3.40    0.46
   4 -16  -4    0.52    0.24
   4 -16  -3    2.06    0.39
   4 -16  -2    0.18    0.21
   4 -16  -1    0.06    0.17
   4 -16   0    0.88    0.29
  -4  16  -1   17.61    1.00
  -4  16  -2    6.43    0.55
   4 -15  -9    0.10    0.17
   4 -15  -9    0.05    0.21
   4 -15  -8    0.35    0.24
   4 -15  -8    0.78    0.28
   4 -15  -7   11.30    0.94
   4 -15  -7   13.00    0.96
   4 -15  -6    0.14    0.23
   4 -15  -6    0.07    0.22
   4 -15  -5    3.50    0.54
   4 -15  -5    2.98    0.48
   4 -15  -4    0.16    0.25
   4 -15  -4   -0.07    0.23
   4 -15  -3   -0.08    0.23
   4 -15  -2    0.41    0.31
   4 -15  -1    0.16    0.25
   4 -15   0    1.31    0.38
   4 -15   1    9.53    0.89
   4 -15   2    6.38    0.70
   4 -15   3    7.52    0.73
  -4  15  -3    6.94    0.67
   4 -15   4    4.81    0.57
  -4  15  -4    4.28    0.50
  -4  15  -5   -0.09    0.17
   4 -15   5   -0.05    0.17
   4 -14 -11    0.48    0.20
   4 -14 -11    0.73    0.29
   4 -14 -10    0.06    0.19
   4 -14 -10    0.32    0.25
   4 -14  -9    1.29    0.34
   4 -14  -9    1.94    0.45
   4 -14  -8    9.86    0.95
   4 -14  -8   10.49    0.93
   4 -14  -7    1.17    0.44
   4 -14  -7    1.21    0.38
   4 -14  -6    0.17    0.33
   4 -14  -6    0.51    0.34
   4 -14  -6    0.17    0.25
   4 -14  -5    0.09    0.34
   4 -14  -5   -0.09    0.25
   4 -14  -5    0.69    0.33
   4 -14  -4    1.29    0.45
   4 -14  -4    0.68    0.39
   4 -14  -4    1.71    0.45
   4 -14  -3    0.30    0.30
   4 -14  -3    0.33    0.30
   4 -14  -2   -0.30    0.30
   4 -14  -1    0.20    0.30
   4 -14   0   20.97    1.52
   4 -14   1   23.48    1.59
   4 -14   1   29.54    1.77
   4 -14   2    1.86    0.49
   4 -14   2    1.77    0.44
   4 -14   3    2.34    0.49
   4 -14   4    1.57    0.43
  -4  14  -4    1.05    0.35
   4 -14   5   -0.08    0.22
  -4  14  -5    0.24    0.24
   4 -14   6    0.96    0.32
  -4  14  -6    0.48    0.24
   4 -14   7    0.24    0.18
  -4  14  -7    0.36    0.20
   4 -13 -13   -0.05    0.15
   4 -13 -13   -0.05    0.18
   4 -13 -12    2.29    0.40
   4 -13 -12    2.52    0.45
   4 -13 -11    0.72    0.27
   4 -13 -11    0.95    0.36
   4 -13 -11    1.12    0.31
   4 -13 -10    3.61    0.55
   4 -13 -10    3.81    0.61
   4 -13 -10    4.26    0.60
   4 -13  -9   10.47    0.99
   4 -13  -9   11.46    1.07
   4 -13  -8    7.63    0.87
   4 -13  -8    7.89    0.93
   4 -13  -7   11.71    1.12
   4 -13  -7   13.39    1.23
   4 -13  -6    0.20    0.38
   4 -13  -6    0.40    0.30
   4 -13  -6    0.39    0.35
   4 -13  -5    3.07    0.55
   4 -13  -5    3.76    0.75
   4 -13  -5    3.31    0.64
   4 -13  -5    4.11    0.69
   4 -13  -4    0.43    0.43
   4 -13  -4    0.22    0.30
   4 -13  -4    0.40    0.28
   4 -13  -3    0.32    0.36
   4 -13  -3    0.46    0.28
   4 -13  -3    0.10    0.28
   4 -13  -2    3.81    0.73
   4 -13  -1    0.80    0.46
   4 -13   0    4.15    0.75
   4 -13   0    3.66    0.61
   4 -13   1    4.62    0.74
   4 -13   1    3.78    0.69
   4 -13   2    0.71    0.35
   4 -13   2    0.42    0.34
   4 -13   3    0.94    0.39
   4 -13   4    1.72    0.48
   4 -13   5    0.10    0.29
  -4  13  -5    0.07    0.25
   4 -13   6    0.09    0.24
  -4  13  -6    0.34    0.30
   4 -13   7    2.40    0.48
  -4  13  -7    2.28    0.42
   4 -13   8    0.48    0.30
  -4  13  -8    0.05    0.19
   4 -13   9    0.11    0.17
  -4  13  -9    0.05    0.20
   4 -12 -14    2.22    0.37
   4 -12 -14    1.15    0.32
   4 -12 -13    0.32    0.23
   4 -12 -13    0.54    0.29
   4 -12 -12    1.60    0.41
   4 -12 -12    1.48    0.44
   4 -12 -11   10.57    0.97
   4 -12 -11   10.48    1.02
   4 -12 -10   21.07    1.45
   4 -12 -10   19.65    1.41
   4 -12  -9    3.03    0.59
   4 -12  -9    4.34    0.67
   4 -12  -9    5.07    0.78
   4 -12  -8    1.22    0.43
   4 -12  -8    0.96    0.48
   4 -12  -7    3.09    0.62
   4 -12  -7    3.30    0.68
   4 -12  -6    1.42    0.49
   4 -12  -6    1.09    0.40
   4 -12  -6    1.33    0.48
   4 -12  -6    1.24    0.50
   4 -12  -5    1.00    0.45
   4 -12  -5    1.95    0.50
   4 -12  -5    1.03    0.48
   4 -12  -5    1.29    0.47
   4 -12  -4    9.40    1.06
   4 -12  -4   10.94    1.01
   4 -12  -4    9.36    1.12
   4 -12  -4    8.14    1.05
   4 -12  -3    8.70    1.03
   4 -12  -3    9.71    0.96
   4 -12  -3    8.38    1.08
   4 -12  -3    8.69    1.10
   4 -12  -2    0.56    0.33
   4 -12  -2    1.06    0.41
   4 -12  -2    0.67    0.34
   4 -12  -2    0.94    0.55
   4 -12  -2    0.88    0.50
   4 -12  -1   -0.38    0.33
   4 -12  -1    0.47    0.50
   4 -12  -1   -0.25    0.31
   4 -12   0    0.10    0.25
   4 -12   0    0.37    0.40
   4 -12   1    9.20    1.10
   4 -12   1    7.91    1.01
   4 -12   2    1.95    0.52
   4 -12   2    1.65    0.51
   4 -12   3    1.42    0.51
   4 -12   4   12.75    1.15
   4 -12   4   13.36    1.32
   4 -12   5    5.74    0.75
   4 -12   5    4.04    0.72
  -4  12  -6    0.24    0.29
   4 -12   6    0.25    0.33
   4 -12   6    0.85    0.41
  -4  12  -7    1.65    0.43
   4 -12   7    2.85    0.53
   4 -12   7    2.16    0.51
  -4  12  -8    1.96    0.43
   4 -12   8    2.60    0.47
   4 -12   8    2.38    0.50
   4 -12   9    4.23    0.60
  -4  12 -10    2.08    0.39
   4 -12  10    3.71    0.51
  -4  12 -11   -0.08    0.18
   4 -11 -15    0.16    0.22
   4 -11 -15    0.20    0.18
   4 -11 -14    4.50    0.57
   4 -11 -13   -0.30    0.26
   4 -11 -12   -0.09    0.29
   4 -11 -11    0.94    0.39
   4 -11 -10    1.05    0.42
   4 -11 -10    0.70    0.39
   4 -11  -9    0.93    0.41
   4 -11  -9    1.64    0.49
   4 -11  -8    4.48    0.80
   4 -11  -8    3.19    0.65
   4 -11  -8    3.53    0.65
   4 -11  -7    4.11    0.76
   4 -11  -7    4.56    0.76
   4 -11  -7    4.91    0.74
   4 -11  -6    0.35    0.31
   4 -11  -6    0.36    0.37
   4 -11  -6    0.35    0.33
   4 -11  -6    0.72    0.38
   4 -11  -5    7.60    1.01
   4 -11  -5    6.22    0.90
   4 -11  -5    6.78    0.94
   4 -11  -5    6.78    0.83
   4 -11  -4    2.52    0.70
   4 -11  -4    1.26    0.49
   4 -11  -4    1.86    0.54
   4 -11  -4    1.54    0.45
   4 -11  -3   13.23    1.37
   4 -11  -3   13.24    1.35
   4 -11  -3   14.83    1.26
   4 -11  -3   12.34    1.25
   4 -11  -3   15.76    1.25
   4 -11  -2    1.93    0.63
   4 -11  -2    0.78    0.52
   4 -11  -2    1.09    0.42
   4 -11  -2    1.89    0.52
   4 -11  -2    0.99    0.41
   4 -11  -1    0.71    0.37
   4 -11  -1    0.12    0.47
   4 -11  -1    1.04    0.49
   4 -11   0    4.24    0.85
   4 -11   0    4.61    0.80
   4 -11   1    0.37    0.36
   4 -11   1    0.25    0.31
   4 -11   2    0.93    0.43
   4 -11   2    0.87    0.47
   4 -11   2    0.24    0.28
   4 -11   3    0.10    0.33
   4 -11   3    0.50    0.44
   4 -11   4    1.93    0.53
   4 -11   4    2.52    0.65
   4 -11   5   16.87    1.36
   4 -11   5   16.09    1.49
  -4  11  -6    1.71    0.47
   4 -11   6    3.05    0.58
   4 -11   6    3.23    0.66
   4 -11   7    2.96    0.57
   4 -11   7    2.26    0.59
   4 -11   8    7.50    0.84
   4 -11   8    7.51    0.94
   4 -11   9    4.18    0.59
   4 -11   9    2.23    0.52
  -4  11 -10    4.15    0.62
   4 -11  10    4.95    0.60
   4 -11  10    4.05    0.61
  -4  11 -11    1.40    0.36
  -4  11 -12   -0.05    0.20
   4 -10 -16    1.17    0.28
   4 -10 -16    0.82    0.24
   4 -10 -15   -0.11    0.20
   4 -10 -15    0.06    0.19
   4 -10 -14    0.20    0.19
   4 -10 -14    0.15    0.26
   4 -10 -13   15.72    1.25
   4 -10 -12   15.27    1.28
   4 -10 -11   16.12    1.37
   4 -10 -10    2.65    0.56
   4 -10 -10    2.83    0.63
   4 -10  -9   13.13    1.27
   4 -10  -9   13.97    1.28
   4 -10  -8    5.71    0.85
   4 -10  -8    5.97    0.81
   4 -10  -8    6.25    0.86
   4 -10  -7    0.12    0.29
   4 -10  -7    0.93    0.41
   4 -10  -7    0.55    0.37
   4 -10  -6   15.62    1.44
   4 -10  -6   19.54    1.61
   4 -10  -6   18.16    1.54
   4 -10  -5   13.59    1.36
   4 -10  -5   14.81    1.42
   4 -10  -5   16.96    1.35
   4 -10  -5   17.18    1.26
   4 -10  -5   15.07    1.39
   4 -10  -5   15.29    1.25
   4 -10  -4    5.44    0.89
   4 -10  -4    7.32    1.01
   4 -10  -4    7.32    0.89
   4 -10  -4    7.16    0.96
   4 -10  -4    7.84    0.88
   4 -10  -3   -0.13    0.32
   4 -10  -3    0.24    0.43
   4 -10  -3   -0.10    0.26
   4 -10  -3    0.35    0.36
   4 -10  -3   -0.09    0.36
   4 -10  -2    0.48    0.40
   4 -10  -2    0.52    0.36
   4 -10  -2   -0.11    0.33
   4 -10  -2    0.09    0.28
   4 -10  -1   90.09    3.73
   4 -10  -1   90.59    3.94
   4 -10  -1   85.79    4.08
   4 -10  -1   85.69    4.00
   4 -10   0    4.56    0.68
   4 -10   0    3.90    0.70
   4 -10   0    5.54    0.88
   4 -10   0    5.25    0.87
   4 -10   1    0.81    0.37
   4 -10   1    0.64    0.35
   4 -10   1   -0.12    0.26
   4 -10   1    0.76    0.39
   4 -10   2    7.35    0.92
   4 -10   2    6.69    0.96
   4 -10   2    6.28    0.92
   4 -10   3    2.72    0.63
   4 -10   3    1.80    0.58
   4 -10   4    0.11    0.34
   4 -10   4    0.52    0.37
   4 -10   5    3.87    0.69
   4 -10   5    2.21    0.60
   4 -10   6    5.33    0.78
   4 -10   6    4.60    0.82
   4 -10   7   15.13    1.31
   4 -10   7   15.57    1.44
   4 -10   8    5.37    0.85
   4 -10   8    3.55    0.64
   4 -10   9    6.66    0.89
   4 -10   9    6.62    0.81
   4 -10  10    0.48    0.31
   4 -10  10   -0.08    0.26
   4 -10  11    0.33    0.26
  -4  10 -11    0.15    0.28
  -4  10 -12    0.86    0.33
  -4  10 -13    3.11    0.45
   4  -9 -16    0.22    0.21
   4  -9 -15    1.07    0.33
   4  -9 -15    1.18    0.33
   4  -9 -15    2.07    0.43
   4  -9 -14    0.92    0.35
   4  -9 -14    0.50    0.29
   4  -9 -14    0.63    0.32
   4  -9 -13   20.83    1.53
   4  -9 -13   25.17    1.71
   4  -9 -12   62.60    3.05
   4  -9 -12   61.74    3.08
   4  -9 -11   62.61    3.15
   4  -9 -11   65.97    3.27
   4  -9 -10    5.17    0.84
   4  -9 -10    4.80    0.84
   4  -9  -9    3.23    0.65
   4  -9  -9    2.91    0.63
   4  -9  -9    2.68    0.65
   4  -9  -8   -0.12    0.29
   4  -9  -8    0.28    0.34
   4  -9  -8   -0.12    0.29
   4  -9  -7    9.35    1.03
   4  -9  -7   10.75    1.14
   4  -9  -7    9.15    1.09
   4  -9  -7   10.45    1.03
   4  -9  -6    0.10    0.28
   4  -9  -6    0.43    0.38
   4  -9  -6    0.35    0.29
   4  -9  -6    0.11    0.27
   4  -9  -6   -0.09    0.37
   4  -9  -5    6.77    0.81
   4  -9  -5    6.33    0.86
   4  -9  -5    7.59    0.99
   4  -9  -5    7.36    0.88
   4  -9  -5    6.74    0.97
   4  -9  -5    6.16    0.91
   4  -9  -4   -0.20    0.33
   4  -9  -4    0.17    0.29
   4  -9  -4    0.12    0.29
   4  -9  -4    0.18    0.35
   4  -9  -4    0.46    0.43
   4  -9  -4    0.12    0.35
   4  -9  -4    0.10    0.55
   4  -9  -4    0.12    0.49
   4  -9  -3  107.90    4.52
   4  -9  -3  104.71    5.35
   4  -9  -3  121.66    4.55
   4  -9  -3  113.23    4.73
   4  -9  -3  112.55    4.74
   4  -9  -3  116.36    4.88
   4  -9  -2   87.50    4.76
   4  -9  -2   97.71    3.93
   4  -9  -2   95.41    4.12
   4  -9  -2   93.55    4.16
   4  -9  -2   93.78    4.26
   4  -9  -1    2.02    0.54
   4  -9  -1    4.03    0.70
   4  -9  -1    3.87    0.74
   4  -9  -1    3.72    0.63
   4  -9  -1    3.82    0.63
   4  -9  -1    2.81    0.75
   4  -9   0    6.25    0.89
   4  -9   0    4.34    0.78
   4  -9   0    5.21    1.01
   4  -9   0    4.69    0.71
   4  -9   0    4.55    0.71
   4  -9   1    4.79    0.83
   4  -9   1    4.67    0.78
   4  -9   1    4.52    0.78
   4  -9   1    3.69    0.86
   4  -9   1    5.95    0.79
   4  -9   1    6.18    0.83
   4  -9   2   11.59    1.21
   4  -9   2   10.36    1.18
   4  -9   2   11.06    1.11
   4  -9   2    9.94    1.02
   4  -9   2    9.23    1.33
   4  -9   3    0.55    0.32
   4  -9   3    0.72    0.37
   4  -9   3    0.76    0.41
   4  -9   4    0.84    0.42
   4  -9   4    0.39    0.36
   4  -9   5   22.38    1.63
   4  -9   5   19.53    1.69
   4  -9   6   22.17    1.62
   4  -9   6   20.84    1.74
   4  -9   7    0.83    0.44
   4  -9   7    1.03    0.50
   4  -9   8   28.20    1.81
   4  -9   8   26.59    1.98
   4  -9   9    0.71    0.40
   4  -9   9    0.95    0.42
   4  -9  10    0.11    0.35
   4  -9  10    0.88    0.36
   4  -9  11    3.04    0.54
  -4   9 -11    2.98    0.59
   4  -9  12    1.19    0.34
  -4   9 -12    1.12    0.40
  -4   9 -13    0.25    0.25
  -4   9 -14    0.15    0.21
   4  -8 -17    0.40    0.21
   4  -8 -16    0.58    0.26
   4  -8 -16    0.84    0.28
   4  -8 -15   -0.15    0.20
   4  -8 -15   -0.08    0.27
   4  -8 -15   -0.08    0.25
   4  -8 -14   12.17    1.10
   4  -8 -14    9.80    1.04
   4  -8 -13    0.91    0.43
   4  -8 -13    0.64    0.36
   4  -8 -12   51.04    2.72
   4  -8 -12   50.94    2.76
   4  -8 -11    4.27    0.77
   4  -8 -11    5.60    0.88
   4  -8 -10   -0.12    0.37
   4  -8 -10    0.12    0.32
   4  -8  -9    4.43    0.74
   4  -8  -9    6.39    0.92
   4  -8  -9    3.89    0.77
   4  -8  -8    0.23    0.30
   4  -8  -8    0.70    0.42
   4  -8  -8    0.28    0.35
   4  -8  -8    0.24    0.32
   4  -8  -7    0.70    0.41
   4  -8  -7    0.26    0.35
   4  -8  -7    0.57    0.34
   4  -8  -7    0.91    0.43
   4  -8  -7    0.64    0.40
   4  -8  -7    0.09    0.50
   4  -8  -7    0.47    0.35
   4  -8  -6    5.01    0.76
   4  -8  -6    4.27    0.67
   4  -8  -6    2.51    0.62
   4  -8  -6    4.52    0.68
   4  -8  -6    3.49    0.66
   4  -8  -6    4.58    0.81
   4  -8  -5   86.25    3.78
   4  -8  -5   91.72    3.69
   4  -8  -5   83.09    3.81
   4  -8  -5   83.17    3.91
   4  -8  -5   91.11    3.75
   4  -8  -5   94.40    3.84
   4  -8  -5   92.55    4.05
   4  -8  -4  113.27    4.22
   4  -8  -4  108.01    4.36
   4  -8  -4  102.47    5.07
   4  -8  -4  111.12    4.28
   4  -8  -4   94.84    4.36
   4  -8  -4   96.39    4.45
   4  -8  -4  112.68    4.36
   4  -8  -3   18.71    1.43
   4  -8  -3   19.69    1.34
   4  -8  -3   18.17    1.85
   4  -8  -3   18.86    1.51
   4  -8  -3   20.82    1.43
   4  -8  -3   15.34    1.42
   4  -8  -3   20.90    1.63
   4  -8  -3   25.15    1.62
   4  -8  -2   30.27    1.71
   4  -8  -2   24.39    2.21
   4  -8  -2   29.16    1.77
   4  -8  -2   26.20    1.81
   4  -8  -2   28.29    1.92
   4  -8  -2   31.44    2.04
   4  -8  -2   33.00    1.91
   4  -8  -1    2.13    0.52
   4  -8  -1    1.83    0.57
   4  -8  -1    2.60    0.60
   4  -8  -1    1.65    0.56
   4  -8  -1    1.67    0.46
   4  -8  -1    2.29    0.70
   4  -8   0    4.52    0.88
   4  -8   0    5.96    0.89
   4  -8   0    5.59    0.84
   4  -8   0    5.17    0.82
   4  -8   0    4.94    0.69
   4  -8   0    5.54    0.75
   4  -8   0    5.97    1.04
   4  -8   1   26.77    1.85
   4  -8   1   25.62    2.12
   4  -8   1   26.02    1.86
   4  -8   1   29.29    2.34
   4  -8   1   27.35    1.74
   4  -8   1   26.45    1.68
   4  -8   2    3.00    0.64
   4  -8   2    3.42    0.79
   4  -8   2    3.52    0.70
   4  -8   2    4.60    0.70
   4  -8   2    3.99    0.66
   4  -8   2    2.24    0.65
   4  -8   3    5.50    0.76
   4  -8   3    7.84    0.92
   4  -8   3    6.04    1.04
   4  -8   3    5.96    0.92
   4  -8   4   10.32    1.03
   4  -8   4   12.91    1.20
   4  -8   4   10.27    1.18
   4  -8   4    9.63    1.33
   4  -8   5   32.93    1.97
   4  -8   5   35.94    2.11
   4  -8   5   34.09    2.25
   4  -8   6    1.89    0.56
   4  -8   6    0.78    0.46
   4  -8   7   14.98    1.34
   4  -8   7   16.15    1.52
   4  -8   8    1.80    0.62
   4  -8   8    2.40    0.59
   4  -8   9   -0.12    0.33
   4  -8   9   -0.10    0.30
   4  -8  10    0.23    0.36
   4  -8  10   -0.10    0.28
   4  -8  11    0.95    0.42
   4  -8  11    0.62    0.33
   4  -8  12    0.62    0.31
  -4   8 -12    0.60    0.40
   4  -8  13    0.07    0.22
  -4   8 -13    0.15    0.33
  -4   8 -14    1.06    0.37
  -4   8 -15    0.34    0.25
   4  -7 -17   -0.06    0.20
   4  -7 -17   -0.11    0.20
   4  -7 -16    0.53    0.29
   4  -7 -16    0.21    0.25
   4  -7 -15   10.98    1.06
   4  -7 -15   12.46    1.08
   4  -7 -14   21.69    1.58
   4  -7 -14   22.71    1.56
   4  -7 -14   20.18    1.49
   4  -7 -13   22.15    1.64
   4  -7 -13   20.28    1.54
   4  -7 -13   19.80    1.54
   4  -7 -12   76.12    3.60
   4  -7 -12   75.17    3.48
   4  -7 -12   77.69    3.59
   4  -7 -11    3.68    0.70
   4  -7 -11    3.82    0.73
   4  -7 -10    0.52    0.36
   4  -7 -10    0.59    0.37
   4  -7  -9    0.95    0.45
   4  -7  -9    1.18    0.43
   4  -7  -8    1.28    0.46
   4  -7  -8    0.70    0.38
   4  -7  -8    0.99    0.37
   4  -7  -8    0.72    0.45
   4  -7  -8    1.44    0.48
   4  -7  -8    0.58    0.37
   4  -7  -7    0.68    0.38
   4  -7  -7    0.98    0.40
   4  -7  -7    1.79    0.47
   4  -7  -7    0.77    0.36
   4  -7  -7    0.62    0.35
   4  -7  -7    1.33    0.44
   4  -7  -6    6.57    0.88
   4  -7  -6    5.16    0.80
   4  -7  -6    6.73    0.85
   4  -7  -6    4.89    0.72
   4  -7  -6    6.30    0.85
   4  -7  -6    5.02    0.72
   4  -7  -6    5.64    0.81
   4  -7  -5    4.41    0.77
   4  -7  -5    4.59    0.74
   4  -7  -5    5.27    0.76
   4  -7  -5    4.27    0.64
   4  -7  -5    4.59    0.75
   4  -7  -5    4.37    0.87
   4  -7  -5    4.92    0.70
   4  -7  -5    4.76    0.72
   4  -7  -4  122.34    4.62
   4  -7  -4  117.47    4.81
   4  -7  -4  122.88    4.48
   4  -7  -4  117.37    4.61
   4  -7  -4  113.59    4.71
   4  -7  -4  116.83    4.50
   4  -7  -3    1.50    0.52
   4  -7  -3    0.88    0.40
   4  -7  -3    0.30    0.38
   4  -7  -3    2.27    0.54
   4  -7  -3    1.46    0.43
   4  -7  -3    0.31    0.27
   4  -7  -3    0.82    0.49
   4  -7  -3    0.91    0.38
   4  -7  -2    1.79    0.55
   4  -7  -2    1.39    0.56
   4  -7  -2    1.44    0.47
   4  -7  -2    2.72    0.50
   4  -7  -2    2.77    0.54
   4  -7  -2    2.47    0.68
   4  -7  -2    2.49    0.52
   4  -7  -1   14.42    1.51
   4  -7  -1   16.54    1.43
   4  -7  -1   14.30    1.29
   4  -7  -1   18.62    1.35
   4  -7  -1   16.22    1.16
   4  -7  -1   16.74    1.69
   4  -7  -1   14.55    1.24
   4  -7  -1   15.88    1.23
   4  -7   0    2.62    0.71
   4  -7   0    3.02    0.56
   4  -7   0    3.19    0.65
   4  -7   0    4.81    0.76
   4  -7   0    2.85    0.60
   4  -7   0    3.13    0.75
   4  -7   1    8.11    1.18
   4  -7   1    9.14    0.93
   4  -7   1   10.19    0.98
   4  -7   1   10.66    1.04
   4  -7   1    9.90    1.06
   4  -7   1   10.69    1.11
   4  -7   1    8.69    1.19
   4  -7   2    2.41    0.64
   4  -7   2    3.26    0.58
   4  -7   2    2.78    0.58
   4  -7   2    3.50    0.67
   4  -7   2    3.03    0.63
   4  -7   2    2.63    0.58
   4  -7   2    1.72    0.59
   4  -7   3    5.05    0.71
   4  -7   3    5.68    0.76
   4  -7   3    5.30    0.95
   4  -7   3    3.66    0.71
   4  -7   4    5.47    1.01
   4  -7   4    3.56    0.70
  -4   7  -4    3.87    0.74
   4  -7   4    4.63    0.69
   4  -7   5   64.14    3.68
   4  -7   5   59.56    2.89
  -4   7  -5   63.40    3.38
   4  -7   5   64.88    3.25
   4  -7   6    7.27    1.17
   4  -7   6   10.38    1.03
   4  -7   6   10.32    1.16
  -4   7  -6   10.09    1.24
   4  -7   7   21.61    1.73
   4  -7   7   17.56    1.38
   4  -7   8    3.33    0.70
   4  -7   9    1.01    0.49
   4  -7  10    1.34    0.50
   4  -7  11   15.13    1.37
  -4   7 -12    3.78    0.71
  -4   7 -13    3.24    0.63
   4  -7  13    2.61    0.50
  -4   7 -14   -0.07    0.30
   4  -7  14   -0.06    0.21
  -4   7 -15    1.87    0.40
  -4   7 -16   -0.05    0.20
   4  -6 -18    0.73    0.23
   4  -6 -17   -0.06    0.21
   4  -6 -16   -0.08    0.26
   4  -6 -16   -0.16    0.27
   4  -6 -16    0.39    0.32
   4  -6 -15   24.25    1.61
   4  -6 -15   25.37    1.67
   4  -6 -15   26.39    1.68
   4  -6 -14  114.97    4.83
   4  -6 -14  130.26    4.91
   4  -6 -13  112.17    4.62
   4  -6 -13  109.94    4.66
   4  -6 -13  113.60    4.61
   4  -6 -12    1.47    0.50
   4  -6 -12    1.75    0.53
   4  -6 -12    1.81    0.56
   4  -6 -11   22.64    1.73
   4  -6 -11   24.06    1.77
   4  -6 -11   24.45    1.73
   4  -6 -10   10.89    1.17
   4  -6 -10   10.52    1.15
   4  -6 -10   10.25    1.12
   4  -6  -9   16.88    1.84
   4  -6  -9   15.57    1.39
   4  -6  -9   20.45    1.41
   4  -6  -9   16.34    1.46
   4  -6  -8   27.15    2.35
   4  -6  -8   25.87    1.85
   4  -6  -8   30.72    1.77
   4  -6  -8   27.37    1.83
   4  -6  -8   24.68    1.83
   4  -6  -7    2.02    0.52
   4  -6  -7    3.29    0.60
   4  -6  -7    2.29    0.56
   4  -6  -7    2.22    0.70
   4  -6  -7    3.77    0.62
   4  -6  -7    3.01    0.62
   4  -6  -6    0.37    0.33
   4  -6  -6    0.40    0.30
   4  -6  -6    0.41    0.32
   4  -6  -6    0.81    0.46
   4  -6  -6    0.10    0.27
   4  -6  -6    0.33    0.32
   4  -6  -6    0.17    0.43
   4  -6  -5  132.48    4.92
   4  -6  -5  135.30    4.79
   4  -6  -5  115.24    5.40
   4  -6  -5  122.19    4.93
   4  -6  -5  117.57    4.92
   4  -6  -5  126.32    4.75
   4  -6  -5  130.95    4.84
   4  -6  -4   13.71    1.09
   4  -6  -4   16.92    1.29
   4  -6  -4   15.45    1.58
   4  -6  -4   15.37    1.29
   4  -6  -4   13.77    1.20
   4  -6  -4   15.17    1.17
   4  -6  -4   16.02    1.34
   4  -6  -4   15.43    1.24
   4  -6  -3   17.59    1.34
   4  -6  -3   21.22    1.33
   4  -6  -3   20.74    1.30
   4  -6  -3   18.70    1.74
   4  -6  -3   16.55    1.36
   4  -6  -3   20.05    1.35
   4  -6  -3   17.37    1.43
   4  -6  -3   22.41    1.47
   4  -6  -2   24.94    1.51
   4  -6  -2   26.65    1.53
   4  -6  -2   20.94    1.90
   4  -6  -2   25.39    1.66
   4  -6  -2   28.13    1.62
   4  -6  -2   25.41    1.74
   4  -6  -2   28.97    1.69
   4  -6  -1    6.34    0.72
   4  -6  -1    7.54    0.77
   4  -6  -1    5.64    0.75
   4  -6  -1    7.41    1.09
   4  -6  -1    5.54    0.71
   4  -6  -1    6.99    1.02
   4  -6  -1    6.74    0.86
   4  -6  -1    6.33    0.81
   4  -6   0    1.70    0.39
   4  -6   0    1.82    0.42
   4  -6   0    1.81    0.59
   4  -6   0    2.77    0.50
   4  -6   0    2.12    0.54
   4  -6   0    2.54    0.56
   4  -6   0    1.70    0.55
   4  -6   1    0.71    0.31
   4  -6   1    1.61    0.45
   4  -6   1    1.15    0.49
   4  -6   1    1.47    0.48
   4  -6   1    1.11    0.38
   4  -6   1    2.01    0.46
   4  -6   1    2.50    0.46
   4  -6   1    1.20    0.47
   4  -6   2    0.10    0.25
   4  -6   2   -0.15    0.31
   4  -6   2    0.20    0.32
   4  -6   2    0.55    0.29
   4  -6   2    0.59    0.37
   4  -6   2    0.25    0.32
   4  -6   3   18.52    1.71
   4  -6   3   16.17    1.26
   4  -6   3   17.61    1.22
   4  -6   3   14.62    1.52
   4  -6   3   19.37    1.49
   4  -6   4   15.34    1.34
   4  -6   4   13.10    1.14
   4  -6   4   13.23    1.49
   4  -6   4   14.45    1.12
  -4   6  -4   14.19    1.36
   4  -6   5   30.68    2.38
   4  -6   5   32.84    1.91
  -4   6  -5   34.38    2.26
   4  -6   5   32.06    2.10
   4  -6   6    6.50    1.07
   4  -6   6    6.24    0.90
   4  -6   6    5.75    0.77
  -4   6  -6    6.65    0.99
   4  -6   7    1.96    0.65
   4  -6   7    2.34    0.58
   4  -6   7    2.19    0.52
  -4   6  -7    1.56    0.57
   4  -6   8    0.29    0.31
   4  -6   8   -0.25    0.39
   4  -6   9   19.73    1.63
   4  -6   9   16.43    1.36
   4  -6  10    1.11    0.43
   4  -6  10    0.76    0.36
   4  -6  11    1.17    0.45
  -4   6 -12    6.10    0.91
  -4   6 -13    0.09    0.36
  -4   6 -14    1.16    0.41
   4  -6  14    1.60    0.41
  -4   6 -15    2.32    0.50
   4  -6  15    2.30    0.41
  -4   6 -16    2.41    0.43
   4  -5 -18    1.31    0.29
   4  -5 -17    1.84    0.40
   4  -5 -17    2.10    0.45
   4  -5 -16    0.96    0.37
   4  -5 -16    0.33    0.32
   4  -5 -15   67.71    3.14
   4  -5 -15   72.89    3.22
   4  -5 -14   41.08    2.30
   4  -5 -13   32.93    2.04
   4  -5 -12    3.35    0.66
   4  -5 -12    3.34    0.69
   4  -5 -11   -0.11    0.36
   4  -5 -11   -0.11    0.39
   4  -5 -10   17.94    1.49
   4  -5 -10   17.57    1.44
   4  -5  -9    1.68    0.51
   4  -5  -9    1.46    0.57
   4  -5  -8    0.49    0.37
   4  -5  -8    0.65    0.32
   4  -5  -8    0.40    0.32
   4  -5  -8    0.17    0.33
   4  -5  -7   45.96    2.35
   4  -5  -7   44.43    2.17
   4  -5  -7   35.42    2.66
   4  -5  -7   39.61    2.30
   4  -5  -7   38.92    2.24
   4  -5  -7   42.60    2.15
   4  -5  -6   17.73    1.26
   4  -5  -6   19.22    1.39
   4  -5  -6   14.99    1.61
   4  -5  -6   16.14    1.34
   4  -5  -6   17.87    1.38
   4  -5  -6   17.36    1.25
   4  -5  -6   18.33    1.34
   4  -5  -5    6.79    0.81
   4  -5  -5    5.07    0.67
   4  -5  -5    4.42    0.68
   4  -5  -5    3.58    0.78
   4  -5  -5    4.11    0.65
   4  -5  -5    5.23    0.66
   4  -5  -5    5.12    0.75
   4  -5  -4  158.83    5.71
   4  -5  -4  152.96    5.51
   4  -5  -4  159.52    5.46
   4  -5  -4  153.65    6.32
   4  -5  -4  149.03    5.71
   4  -5  -4  158.39    5.81
   4  -5  -4  155.90    5.56
   4  -5  -4  156.54    5.84
   4  -5  -4  165.29    5.69
   4  -5  -3  132.19    4.82
   4  -5  -3  126.33    4.62
   4  -5  -3  128.12    4.56
   4  -5  -3  127.23    5.44
   4  -5  -3  122.89    4.77
   4  -5  -3  128.39    4.68
   4  -5  -3  117.49    4.78
   4  -5  -3  122.64    4.91
   4  -5  -3  132.47    4.76
   4  -5  -2   75.02    3.06
   4  -5  -2   80.08    3.05
   4  -5  -2   75.75    3.79
   4  -5  -2   69.32    3.18
   4  -5  -2   69.75    3.04
   4  -5  -2   69.67    3.26
   4  -5  -2   78.20    3.16
   4  -5  -1   33.12    1.79
   4  -5  -1   37.71    1.84
   4  -5  -1   37.30    2.44
   4  -5  -1   33.77    1.93
   4  -5  -1   38.11    1.92
   4  -5  -1   37.60    2.39
   4  -5  -1   36.15    2.07
   4  -5  -1   37.38    1.93
   4  -5   0   29.98    1.64
   4  -5   0   32.67    1.66
   4  -5   0   25.78    2.03
   4  -5   0   30.48    1.70
   4  -5   0   27.21    1.69
   4  -5   0   33.59    2.23
   4  -5   0   30.07    1.85
   4  -5   0   33.86    1.77
   4  -5   1   68.48    2.99
   4  -5   1   78.79    3.05
   4  -5   1   75.06    2.98
   4  -5   1   70.43    3.70
   4  -5   1   73.83    3.14
   4  -5   1   75.76    3.75
   4  -5   1   71.84    3.30
   4  -5   1   83.60    3.19
   4  -5   2    0.48    0.25
   4  -5   2    0.19    0.25
   4  -5   2    0.09    0.23
   4  -5   2    0.14    0.41
   4  -5   2    0.09    0.25
   4  -5   2    0.13    0.25
   4  -5   2    0.14    0.32
   4  -5   2   -0.31    0.32
   4  -5   3  167.69    6.00
   4  -5   3  168.00    6.22
   4  -5   3  169.08    5.80
   4  -5   3  161.69    6.70
   4  -5   3  176.95    5.88
   4  -5   3  154.31    6.56
  -4   5  -3  175.42    6.38
   4  -5   4   28.40    1.82
   4  -5   4   21.67    1.50
   4  -5   4   24.03    1.98
   4  -5   4   25.69    1.49
  -4   5  -4   26.34    1.82
   4  -5   5   46.36    2.55
   4  -5   5   44.61    2.33
   4  -5   5   45.96    2.22
  -4   5  -5   50.10    2.73
   4  -5   5   44.57    2.86
   4  -5   6    0.09    0.27
   4  -5   6   -0.33    0.40
   4  -5   6    0.11    0.24
   4  -5   6   -0.08    0.27
  -4   5  -6    0.26    0.32
   4  -5   7   15.07    1.38
   4  -5   7   13.57    1.19
   4  -5   7   15.46    1.17
   4  -5   7   13.99    1.57
  -4   5  -7   16.26    1.54
   4  -5   8    2.49    0.73
   4  -5   8    2.54    0.60
   4  -5   8    2.87    0.60
   4  -5   9    1.85    0.49
   4  -5   9    3.32    0.69
   4  -5  10   21.34    1.70
   4  -5  10   21.90    1.57
   4  -5  11   14.29    1.36
   4  -5  11   15.14    1.27
  -4   5 -12    0.93    0.49
   4  -5  12    0.73    0.36
  -4   5 -13    7.05    0.90
  -4   5 -14   19.21    1.43
  -4   5 -15    0.63    0.37
  -4   5 -16   -0.13    0.30
  -4   5 -17   -0.10    0.20
   4  -4 -18    1.05    0.32
   4  -4 -17   -0.07    0.23
   4  -4 -17    0.21    0.27
   4  -4 -16    2.95    0.54
   4  -4 -16    1.94    0.51
   4  -4 -15    7.81    0.89
   4  -4 -15    8.78    0.94
   4  -4 -15    7.46    0.93
   4  -4 -14   -0.10    0.32
   4  -4 -14    0.31    0.35
   4  -4 -14    0.21    0.38
   4  -4 -13    1.18    0.53
   4  -4 -12    8.34    1.02
   4  -4 -11    5.11    0.79
   4  -4 -11    5.30    0.83
   4  -4 -10    5.21    0.99
   4  -4 -10    7.29    0.93
   4  -4 -10    7.11    0.90
   4  -4  -9    4.57    0.67
   4  -4  -9    3.99    0.70
   4  -4  -9    5.51    1.00
   4  -4  -8    9.93    0.93
   4  -4  -8   10.18    1.07
   4  -4  -8    9.46    1.32
   4  -4  -7   21.58    1.37
   4  -4  -7   19.64    1.82
   4  -4  -7   18.74    1.46
   4  -4  -6   51.84    2.53
   4  -4  -6   52.11    2.38
   4  -4  -6   53.42    3.13
   4  -4  -6   52.18    2.60
   4  -4  -6   49.06    2.52
   4  -4  -6   51.44    2.44
   4  -4  -5  211.38    7.29
   4  -4  -5  220.26    7.15
   4  -4  -5  205.19    8.05
   4  -4  -5  206.41    7.36
   4  -4  -5  213.04    7.39
   4  -4  -5  210.87    7.22
   4  -4  -4   13.20    1.23
   4  -4  -4   11.52    1.01
   4  -4  -4   10.05    0.89
   4  -4  -4   10.68    0.86
   4  -4  -4   11.42    1.31
   4  -4  -4   10.70    1.19
   4  -4  -4   11.43    1.03
   4  -4  -4   11.63    0.94
   4  -4  -4   10.99    1.01
   4  -4  -4   12.42    1.10
   4  -4  -4   10.26    0.96
   4  -4  -3    6.95    0.77
   4  -4  -3    8.27    0.99
   4  -4  -3    6.47    0.71
   4  -4  -3    6.94    0.70
   4  -4  -3    6.47    0.92
   4  -4  -3    6.25    0.75
   4  -4  -3    7.33    0.82
   4  -4  -3    8.61    0.80
   4  -4  -3    8.52    0.85
   4  -4  -2   64.03    2.76
   4  -4  -2   58.96    2.61
   4  -4  -2   63.14    2.61
   4  -4  -2   61.14    3.24
   4  -4  -2   60.46    2.79
   4  -4  -1   21.77    1.73
   4  -4  -1   19.98    1.66
   4  -4   0   52.17    2.96
   4  -4   0   58.49    3.05
   4  -4   1    1.69    0.39
   4  -4   1    2.26    0.43
   4  -4   1    2.42    0.62
   4  -4   1    2.17    0.44
   4  -4   1    2.40    0.61
   4  -4   2   75.36    2.96
   4  -4   2   76.80    2.97
   4  -4   2   70.09    3.60
   4  -4   2   71.69    3.06
   4  -4   2   74.85    3.66
   4  -4   3    1.57    0.39
   4  -4   3    1.70    0.39
   4  -4   3    1.64    0.52
   4  -4   3    1.27    0.41
   4  -4   3    1.33    0.53
   4  -4   3    1.93    0.46
   4  -4   4    8.32    0.93
   4  -4   4    8.52    0.80
   4  -4   4    6.55    0.79
   4  -4   4    8.47    1.10
   4  -4   5   36.46    2.17
   4  -4   5   42.14    1.99
   4  -4   5   37.50    2.02
   4  -4   5   35.86    2.48
   4  -4   6    3.83    0.61
   4  -4   6    3.60    0.57
   4  -4   6    3.16    0.57
   4  -4   6    3.53    0.78
   4  -4   6    4.92    0.73
   4  -4   7    0.52    0.31
   4  -4   7   -0.16    0.30
   4  -4   7    0.11    0.35
   4  -4   7    0.22    0.27
   4  -4   7    0.09    0.27
   4  -4   8   18.20    1.38
   4  -4   8   16.15    1.44
   4  -4   8   17.20    1.78
   4  -4   8   19.14    1.30
   4  -4   8   19.88    1.41
   4  -4   9   52.28    2.87
   4  -4   9   54.59    2.68
   4  -4   9   48.37    3.23
   4  -4   9   57.77    2.57
  -4   4  -9   49.06    2.97
   4  -4  10   31.72    2.08
   4  -4  10   28.03    1.83
  -4   4 -11    4.80    0.81
   4  -4  11    5.31    0.78
  -4   4 -12    3.54    0.75
   4  -4  12    4.99    0.75
  -4   4 -13    6.27    0.88
   4  -4  13    4.53    0.68
  -4   4 -14   16.84    1.36
   4  -4  14   14.85    1.19
  -4   4 -15    1.62    0.47
  -4   4 -16    0.07    0.31
  -4   4 -17    2.74    0.46
   4  -3 -18    1.20    0.32
   4  -3 -17    0.88    0.35
   4  -3 -16    1.80    0.44
   4  -3 -16    2.08    0.52
   4  -3 -15    1.13    0.42
   4  -3 -15    2.24    0.61
   4  -3 -14    1.99    0.58
   4  -3 -14    1.65    0.50
   4  -3 -14    2.67    0.58
   4  -3 -13   30.64    1.95
   4  -3 -13   28.31    1.88
   4  -3 -13   25.25    1.78
   4  -3 -12    0.65    0.44
   4  -3 -12    0.31    0.31
   4  -3 -11    0.95    0.42
   4  -3 -10    9.94    1.05
   4  -3 -10   10.19    1.07
   4  -3 -10    7.66    1.25
   4  -3  -9   49.05    2.51
   4  -3  -9   49.52    2.60
   4  -3  -9   51.43    3.23
   4  -3  -8   20.02    1.49
   4  -3  -8   18.92    1.85
   4  -3  -7   28.53    1.59
   4  -3  -7   24.01    2.04
   4  -3  -7   29.07    1.80
   4  -3  -6    1.46    0.42
   4  -3  -6    1.24    0.40
   4  -3  -6    1.63    0.42
   4  -3  -6    2.15    0.46
   4  -3  -6    1.01    0.52
   4  -3  -6    1.26    0.38
   4  -3  -5    6.84    0.79
   4  -3  -5    8.89    0.88
   4  -3  -5    7.56    0.77
   4  -3  -5    7.77    0.85
   4  -3  -5    8.60    0.88
   4  -3  -5    7.38    0.79
   4  -3  -5    7.41    1.03
   4  -3  -4    2.07    0.46
   4  -3  -4    1.92    0.41
   4  -3  -4    1.89    0.58
   4  -3  -4    2.43    0.47
   4  -3  -4    1.94    0.43
   4  -3  -4    2.41    0.61
   4  -3  -4    2.64    0.60
   4  -3  -3   -0.12    0.30
   4  -3  -3    0.12    0.22
   4  -3  -3    0.30    0.42
   4  -3  -2    3.00    0.64
   4  -3  -2    2.74    0.61
   4  -3  -1    5.01    0.79
   4  -3  -1    4.20    0.70
   4  -3   0    0.95    0.47
   4  -3   0    2.22    0.61
   4  -3   0    1.66    0.51
   4  -3   1    1.78    0.54
   4  -3   1    2.60    0.60
   4  -3   1    2.68    0.62
   4  -3   2   95.49    4.19
   4  -3   2   91.05    4.16
   4  -3   3   63.77    3.15
   4  -3   3   57.81    3.11
   4  -3   4    5.55    0.68
   4  -3   4    5.69    0.92
   4  -3   4    6.00    0.77
   4  -3   4    7.30    0.71
   4  -3   5   26.82    1.62
   4  -3   5   29.50    1.81
   4  -3   5   29.61    1.58
   4  -3   5   28.23    1.64
   4  -3   5   25.18    1.98
   4  -3   6    0.29    0.30
   4  -3   6    1.12    0.37
   4  -3   6    0.96    0.33
   4  -3   6    0.96    0.33
   4  -3   7    0.21    0.26
   4  -3   7    0.15    0.25
   4  -3   7   -0.08    0.26
   4  -3   7    0.14    0.27
   4  -3   8    2.10    0.64
   4  -3   8    1.67    0.48
   4  -3   8    1.92    0.41
   4  -3   8    1.66    0.57
   4  -3   8    2.42    0.50
   4  -3   9   44.12    2.30
   4  -3   9   43.84    2.31
   4  -3   9   41.99    2.82
   4  -3   9   45.16    2.20
   4  -3   9   47.92    2.59
   4  -3  10   23.22    1.62
   4  -3  10   24.52    1.81
  -4   3 -11   34.27    2.09
   4  -3  11   32.12    1.95
  -4   3 -12    7.77    1.00
  -4   3 -13   72.51    3.37
  -4   3 -14    4.10    0.74
  -4   3 -15    6.62    0.84
   4  -3  15    4.88    0.67
  -4   3 -16    0.24    0.32
  -4   3 -17    0.78    0.34
  -4   3 -18    0.10    0.17
   4  -2 -18    0.52    0.27
   4  -2 -17   18.41    1.27
   4  -2 -16    5.17    0.73
   4  -2 -15    2.49    0.52
   4  -2 -15    1.77    0.52
   4  -2 -14    4.64    0.74
   4  -2 -14    4.57    0.72
   4  -2 -14    3.69    0.72
   4  -2 -13    2.70    0.60
   4  -2 -13    2.03    0.53
   4  -2 -13    2.71    0.66
   4  -2 -12    5.87    0.84
   4  -2 -12    7.59    0.96
   4  -2 -12    6.17    0.89
   4  -2 -11    1.13    0.45
   4  -2 -11    0.56    0.40
   4  -2 -11    1.78    0.54
   4  -2 -10    9.52    1.34
   4  -2 -10   12.06    1.15
   4  -2  -9    4.23    0.90
   4  -2  -9    2.88    0.58
   4  -2  -9    2.69    0.57
   4  -2  -8  115.36    5.34
   4  -2  -8  117.94    4.67
   4  -2  -7   18.54    1.71
   4  -2  -7   16.16    1.30
   4  -2  -6    2.05    0.57
   4  -2  -6    3.12    0.55
   4  -2  -6    2.19    0.47
   4  -2  -6    3.23    0.56
   4  -2  -5   24.40    1.46
   4  -2  -5   21.83    1.58
   4  -2  -5   19.87    1.35
   4  -2  -5   23.73    1.48
   4  -2  -5   20.79    1.42
   4  -2  -5   20.45    1.71
   4  -2  -4    4.81    0.75
   4  -2  -4    4.19    0.75
   4  -2  -4    3.91    0.69
   4  -2  -3   69.78    3.44
   4  -2  -3   67.45    3.39
   4  -2  -2   34.61    2.01
   4  -2  -2   31.85    2.03
   4  -2  -2   32.31    2.08
   4  -2  -1  137.51    5.18
   4  -2  -1  127.03    5.28
   4  -2   0  144.30    5.68
   4  -2   0  152.09    5.55
   4  -2   0  142.67    5.71
   4  -2   1 1196.96   35.87
   4  -2   1 1226.26   35.64
   4  -2   1 1133.55   35.81
   4  -2   2  495.47   16.27
   4  -2   2  480.76   16.23
   4  -2   3  287.89   10.22
   4  -2   3  279.19   10.14
   4  -2   4   83.23    3.82
   4  -2   4   86.01    3.94
   4  -2   5    7.96    0.88
   4  -2   5    8.35    0.76
   4  -2   5    8.69    0.82
   4  -2   5    6.33    0.94
   4  -2   6    3.00    0.59
   4  -2   6    3.35    0.69
   4  -2   6    2.47    0.46
   4  -2   6    2.25    0.60
   4  -2   6    3.21    0.53
   4  -2   7   19.94    1.48
   4  -2   7   16.97    1.63
   4  -2   7   20.44    1.74
   4  -2   7   19.33    1.25
   4  -2   7   17.89    1.29
   4  -2   8    5.15    0.93
   4  -2   8    4.19    0.71
   4  -2   8    4.81    0.66
   4  -2   8    3.70    0.76
   4  -2   8    4.88    0.63
   4  -2   9   -0.11    0.31
   4  -2   9    0.63    0.39
   4  -2   9    0.09    0.26
   4  -2  10    5.90    1.02
   4  -2  10    4.96    0.92
   4  -2  10    4.26    0.67
   4  -2  10    3.51    0.60
  -4   2 -10    4.72    0.75
   4  -2  11   72.59    3.29
   4  -2  11   74.92    3.35
  -4   2 -11   79.60    3.49
   4  -2  12    3.24    0.63
  -4   2 -12    2.75    0.63
   4  -2  13    0.29    0.27
  -4   2 -13    0.82    0.45
   4  -2  14    8.73    0.95
  -4   2 -14    6.93    0.90
  -4   2 -15    0.74    0.43
  -4   2 -16    1.15    0.46
   4  -2  16    1.84    0.43
  -4   2 -17   -0.14    0.26
   4  -2  17   -0.06    0.19
  -4   2 -18    1.75    0.38
   4  -1 -18    7.71    0.71
   4  -1 -18    8.42    0.76
   4  -1 -17    0.44    0.27
   4  -1 -17    0.22    0.32
   4  -1 -16    0.96    0.38
   4  -1 -16    0.70    0.38
   4  -1 -15    0.88    0.37
   4  -1 -15    1.47    0.49
   4  -1 -14    0.84    0.41
   4  -1 -14    0.39    0.36
   4  -1 -14    0.63    0.42
   4  -1 -13    0.54    0.39
   4  -1 -13    0.10    0.29
   4  -1 -13   -0.22    0.44
   4  -1 -12    9.54    1.06
   4  -1 -12    8.48    1.01
   4  -1 -12    9.96    1.08
   4  -1 -12   10.48    1.13
   4  -1 -11    6.10    1.09
   4  -1 -11    7.23    0.91
   4  -1 -11    7.75    0.96
   4  -1 -11    8.06    0.99
   4  -1 -10   39.75    2.26
   4  -1 -10   42.75    2.92
   4  -1 -10   43.70    2.35
   4  -1 -10   39.72    2.26
   4  -1  -9    0.17    0.31
   4  -1  -9   -0.10    0.29
   4  -1  -9    0.28    0.31
   4  -1  -8   -0.15    0.46
   4  -1  -8    0.09    0.26
   4  -1  -8    0.28    0.29
   4  -1  -7   14.56    1.48
   4  -1  -7   13.20    1.13
   4  -1  -7   11.80    1.06
   4  -1  -6   14.34    1.42
   4  -1  -6   14.59    1.16
   4  -1  -6   13.29    1.09
   4  -1  -6   13.88    1.09
   4  -1  -5   97.92    4.11
   4  -1  -5   93.52    3.77
   4  -1  -5  101.57    3.90
   4  -1  -5   91.77    4.26
   4  -1  -4   35.55    2.10
   4  -1  -4   39.93    2.16
   4  -1  -4   36.15    2.23
   4  -1  -3    3.57    0.63
   4  -1  -3    3.80    0.66
   4  -1  -2   84.44    3.75
   4  -1  -2   96.15    3.89
   4  -1  -1   90.81    3.90
   4  -1  -1   97.32    3.96
   4  -1   0  727.57   22.05
   4  -1   0  694.89   21.84
   4  -1   0  713.54   21.92
   4  -1   1  413.64   13.34
   4  -1   1  410.41   13.15
   4  -1   1  406.95   13.25
   4  -1   2  417.57   13.93
   4  -1   2  433.87   13.79
   4  -1   2  442.74   13.84
   4  -1   3  262.76    9.26
   4  -1   3  279.45    9.10
   4  -1   3  265.05    9.12
   4  -1   4   11.22    1.17
   4  -1   4   13.92    1.18
   4  -1   4   11.34    1.09
   4  -1   5    3.40    0.66
   4  -1   5    2.72    0.46
   4  -1   5    3.37    0.48
   4  -1   6    0.37    0.29
   4  -1   6    0.15    0.18
   4  -1   6    0.39    0.30
   4  -1   6    0.25    0.22
   4  -1   7    0.69    0.32
   4  -1   7    0.46    0.28
   4  -1   7    0.41    0.34
   4  -1   7    0.63    0.29
   4  -1   8    9.89    1.22
   4  -1   8    9.89    0.89
   4  -1   8   10.35    0.97
   4  -1   9  104.50    4.95
   4  -1   9  111.22    4.33
   4  -1  10   12.20    1.46
   4  -1  10   15.68    1.23
   4  -1  10   14.12    1.17
  -4   1 -11    4.32    0.75
   4  -1  11    6.79    1.09
   4  -1  11    7.29    0.84
   4  -1  11    6.65    0.82
  -4   1 -12    5.49    0.84
   4  -1  12    5.28    0.76
  -4   1 -13    0.40    0.41
   4  -1  13    0.29    0.31
  -4   1 -14    5.96    0.85
   4  -1  14    5.50    0.76
  -4   1 -15    0.19    0.33
   4  -1  15    0.61    0.34
  -4   1 -16    2.81    0.59
  -4   1 -17    5.85    0.72
  -4   1 -18    0.35    0.27
   4  -1  18    0.10    0.19
   4   0 -18    0.70    0.27
  -4   0  18    1.03    0.28
   4   0 -18    0.62    0.27
   4   0 -17    0.45    0.29
   4   0 -17    0.44    0.32
   4   0 -16   15.12    1.21
   4   0 -16   12.29    1.10
   4   0 -15    1.20    0.42
   4   0 -15    0.97    0.43
   4   0 -14    0.11    0.30
   4   0 -14   -0.10    0.45
   4   0 -13    1.00    0.46
   4   0 -13    1.62    0.51
   4   0 -12    0.22    0.34
   4   0 -12   -0.10    0.33
   4   0 -12    0.11    0.32
   4   0 -11   18.89    1.51
   4   0 -11   16.18    1.78
   4   0 -11   22.20    1.57
   4   0 -11   19.07    1.50
   4   0 -10    0.62    0.43
   4   0 -10   -0.17    0.36
   4   0 -10    0.10    0.30
   4   0 -10   -0.20    0.29
   4   0 -10   -0.10    0.35
   4   0  -9    3.47    0.62
   4   0  -9    2.11    0.61
   4   0  -9    2.96    0.57
   4   0  -9    2.73    0.56
   4   0  -9    2.95    0.58
   4   0  -9    2.60    0.55
   4   0  -8   52.44    2.48
   4   0  -8   50.09    2.59
   4   0  -8   55.20    3.17
   4   0  -7    1.19    0.46
   4   0  -7    2.20    0.49
   4   0  -7    2.74    0.52
   4   0  -7    2.21    0.60
   4   0  -6    3.73    0.69
   4   0  -6    2.67    0.65
   4   0  -6    1.72    0.42
   4   0  -6    2.54    0.49
   4   0  -5    0.62    0.34
   4   0  -5    0.37    0.25
   4   0  -5    0.10    0.33
[truncated: 195,013 more chars]
