# Supplementary material for: Synthesis and structure of norfloxacinium acetate sesquihydrate
Source: Acta Crystallogr E Crystallogr Commun. 2026 Jun 2;82(Pt 7):777–80. doi: 10.1107/S2056989026005670 (PMC13330812; doi:10.1107/S2056989026005670)
Supplement: Supplementary file 2 [file e-82-00777-Isup3.hkl]

data_I                                                                          
_shelx_title ' exp_835-pb-ast_a.res in P-1'                                     
_shelx_refln_list_code          4                                               
_shelx_F_calc_maximum      259.87                                               
_exptl_crystal_F_000       860.00                                               
_reflns_d_resolution_high  0.8131                                               
                                                                                
loop_                                                                           
 _space_group_symop_operation_xyz                                               
 'x, y, z'                                                                      
 '-x, -y, -z'                                                                   
                                                                                
_cell_length_a     6.9746                                                       
_cell_length_b    15.8203                                                       
_cell_length_c    17.7430                                                       
_cell_angle_alpha  81.803                                                       
_cell_angle_beta   88.257                                                       
_cell_angle_gamma  85.917                                                       
                                                                                
_shelx_F_squared_multiplier     1.000                                           
                                                                                
loop_                                                                           
 _refln_index_h                                                                 
 _refln_index_k                                                                 
 _refln_index_l                                                                 
 _refln_F_squared_calc                                                          
 _refln_F_squared_meas                                                          
 _refln_F_squared_sigma                                                         
 _refln_observed_status                                                         
   1   0   0       2179.77       1910.62        19.92 o                         
   2   0   0      67530.35      59162.75       644.44 o                         
   3   0   0         18.35         12.97         1.30 o                         
   4   0   0       2705.79       3182.25        70.66 o                         
   5   0   0          0.02          0.45         0.77 o                         
   6   0   0        214.49        227.77         8.96 o                         
   7   0   0          1.82          1.47         1.38 o                         
   8   0   0         10.75         13.17         2.57 o                         
  -8   1   0         42.54         45.14         4.25 o                         
  -7   1   0          0.10         -0.36         1.13 o                         
  -6   1   0         67.38         60.68         2.85 o                         
  -5   1   0         72.15         77.27         3.06 o                         
  -4   1   0       4075.19       4263.90        75.83 o                         
  -3   1   0        514.77        552.14         9.54 o                         
  -2   1   0      37471.28      34667.61       447.84 o                         
  -1   1   0        253.24        207.09         3.77 o                         
   0   1   0       6323.27       6183.23       224.80 o                         
   1   1   0        336.11        387.44         5.19 o                         
   2   1   0      48841.28      44369.25       483.09 o                         
   3   1   0       1029.24        965.97        16.62 o                         
   4   1   0       5957.97       6377.18       135.92 o                         
   5   1   0        168.59        154.18         4.04 o                         
   6   1   0         82.38        113.26         8.92 o                         
   7   1   0         17.11         10.49         2.16 o                         
   8   1   0         14.95         12.21         2.51 o                         
  -8   2   0         30.37         29.76         3.29 o                         
  -7   2   0         34.19         36.59         3.09 o                         
  -6   2   0        413.40        443.48        12.20 o                         
  -5   2   0         27.22         30.36         2.13 o                         
  -4   2   0        801.37        877.59        19.51 o                         
  -3   2   0         17.67         21.57         2.36 o                         
  -2   2   0        637.19        598.57         9.49 o                         
  -1   2   0        336.67        351.60         5.97 o                         
   0   2   0       2305.89       2373.35        55.59 o                         
   1   2   0       1721.65       1728.14        29.98 o                         
   2   2   0       3418.13       3476.72        51.85 o                         
   3   2   0         81.14        102.32         4.87 o                         
   4   2   0       1801.45       1818.87        43.06 o                         
   5   2   0         56.35         67.59         2.33 o                         
   6   2   0        735.90        659.93        26.94 o                         
   7   2   0          6.00          4.25         1.74 o                         
   8   2   0        114.17        110.95         6.89 o                         
  -8   3   0         15.15         11.56         2.16 o                         
  -7   3   0         51.13         65.54         3.58 o                         
  -6   3   0         70.80         74.03         3.54 o                         
  -5   3   0         14.33         13.73         1.34 o                         
  -4   3   0          8.55          9.56         1.88 o                         
  -3   3   0         72.78         74.14         3.56 o                         
  -2   3   0       3561.80       3331.75        57.81 o                         
  -1   3   0       4362.22       4408.77        74.72 o                         
   0   3   0       3187.77       3451.71        58.44 o                         
   1   3   0       5197.93       4780.01        99.22 o                         
   2   3   0       6920.93       6608.71        97.10 o                         
   3   3   0          6.17          2.70         0.82 o                         
   4   3   0        418.67        384.65        10.61 o                         
   5   3   0         33.68         37.45         1.89 o                         
   6   3   0        675.27        747.94        27.45 o                         
   7   3   0          9.74          7.78         2.87 o                         
   8   3   0        151.57        145.31         8.02 o                         
  -8   4   0          4.58          4.31         1.50 o                         
  -7   4   0          6.52          9.60         3.05 o                         
  -6   4   0         36.43         40.99         2.38 o                         
  -5   4   0         10.31         11.71         1.04 o                         
  -4   4   0        350.15        331.80        18.92 o                         
  -3   4   0         96.49        100.59        10.99 o                         
  -2   4   0         19.18         19.04         1.80 o                         
  -1   4   0       3982.41       4081.39        69.89 o                         
   0   4   0       6188.35       6312.59       105.78 o                         
   1   4   0       7843.58       7297.97       150.93 o                         
   2   4   0        574.87        508.54         9.49 o                         
   3   4   0        530.83        510.69        12.01 o                         
   4   4   0         63.21         45.51         4.73 o                         
   5   4   0         76.40         79.73         2.81 o                         
   6   4   0          1.37          7.40         2.47 o                         
   7   4   0          9.74          8.80         2.87 o                         
   8   4   0         25.32         24.01         3.17 o                         
  -8   5   0          2.28          4.31         1.32 o                         
  -7   5   0         12.39         12.45         2.13 o                         
  -6   5   0          0.74          0.70         0.82 o                         
  -5   5   0         29.12         29.64         1.74 o                         
  -4   5   0        194.95        183.58         5.07 o                         
  -3   5   0        419.81        450.16        21.85 o                         
  -2   5   0       3607.62       3697.95        79.25 o                         
  -1   5   0       1464.91       1591.33        29.09 o                         
   0   5   0         77.59         94.29         6.44 o                         
   1   5   0       1113.64        980.82        24.58 o                         
   2   5   0       3171.60       3041.27        53.90 o                         
   3   5   0        117.05        131.61         4.28 o                         
   4   5   0        748.37        793.93        22.67 o                         
   5   5   0         91.60         91.61         3.34 o                         
   6   5   0         65.72         62.65         3.96 o                         
   7   5   0          2.62          3.23         2.34 o                         
   8   5   0          0.40          0.30         1.32 o                         
  -7   6   0          0.07         -0.64         1.14 o                         
  -6   6   0          0.13         -0.75         0.91 o                         
  -5   6   0         18.42         21.18         1.67 o                         
  -4   6   0         10.77         12.58         1.11 o                         
  -3   6   0        149.96        161.12         7.90 o                         
  -2   6   0        240.29        251.72         7.03 o                         
  -1   6   0          0.02         20.07        13.08 o                         
   0   6   0         11.71         18.25         1.75 o                         
   1   6   0         53.40         36.69         2.13 o                         
   2   6   0        377.53        441.93        10.66 o                         
   3   6   0        148.58        173.03         6.23 o                         
   4   6   0         24.05         23.73         1.75 o                         
   5   6   0         15.54         12.98         2.01 o                         
   6   6   0          0.10          0.78         1.41 o                         
   7   6   0          0.00          0.54         2.10 o                         
   8   6   0          0.19          0.30         1.26 o                         
  -7   7   0          6.80          7.11         1.22 o                         
  -6   7   0          5.56          4.89         1.25 o                         
  -5   7   0          5.60          4.86         1.11 o                         
  -4   7   0         18.62         19.89         1.61 o                         
  -3   7   0        135.47        128.45         7.99 o                         
  -2   7   0         55.54         54.75         3.05 o                         
  -1   7   0          2.73          2.23         1.41 o                         
   0   7   0         87.86        105.94         5.15 o                         
   1   7   0          0.24          1.07         0.63 o                         
   2   7   0        364.84        383.22        10.03 o                         
   3   7   0         58.07         65.04         3.82 o                         
   4   7   0         37.46         43.28         2.69 o                         
   5   7   0         17.59         13.33         1.51 o                         
   6   7   0         13.52         16.93         2.67 o                         
   7   7   0          0.10          0.48         1.86 o                         
   8   7   0          0.07          0.48         1.02 o                         
  -7   8   0          0.96          1.67         0.86 o                         
  -6   8   0          1.51          3.73         1.26 o                         
  -5   8   0         28.30         40.22         2.68 o                         
  -4   8   0         34.74         32.17         1.87 o                         
  -3   8   0        534.29        541.43         8.41 o                         
  -2   8   0         50.33         53.49         3.96 o                         
  -1   8   0         41.56         39.43         3.39 o                         
   0   8   0        759.58        733.24        21.34 o                         
   1   8   0         16.96         19.57         4.01 o                         
   2   8   0          7.07          9.25         1.49 o                         
   3   8   0          9.04          8.78         1.59 o                         
   4   8   0         22.12         14.62         2.04 o                         
   5   8   0         13.65         24.59         1.98 o                         
   6   8   0          0.03         -1.02         1.43 o                         
   7   8   0          0.78         -2.22         2.22 o                         
  -7   9   0          7.43         11.56         2.10 o                         
  -6   9   0          4.11          4.13         1.60 o                         
  -5   9   0          0.06          1.32         1.21 o                         
  -4   9   0         43.66         29.83         2.14 o                         
  -3   9   0         16.28         12.19         1.47 o                         
  -2   9   0        319.09        318.34         6.87 o                         
  -1   9   0        545.04        569.71        12.09 o                         
   0   9   0        148.90        129.99         6.79 o                         
   1   9   0          0.73          1.04         0.99 o                         
   2   9   0        917.05        795.98        22.43 o                         
   3   9   0        181.43        186.87         7.30 o                         
   4   9   0        180.79        200.96        10.35 o                         
   5   9   0          0.67         -0.28         1.38 o                         
   6   9   0          0.02          0.69         1.42 o                         
   7   9   0          8.62         13.29         2.81 o                         
  -6  10   0         30.99         36.37         5.66 o                         
  -5  10   0          7.59          7.03         1.64 o                         
  -4  10   0         38.68         28.53         2.29 o                         
  -3  10   0         73.14         80.61         3.38 o                         
  -2  10   0         33.91         25.07         1.70 o                         
  -1  10   0         22.50         16.15         1.72 o                         
   0  10   0       1054.23       1015.26        22.41 o                         
   1  10   0        121.27        134.78         9.46 o                         
   2  10   0        173.22        181.97         6.36 o                         
   3  10   0        129.90        142.36         5.12 o                         
   4  10   0          0.06          1.02         1.68 o                         
   5  10   0          0.02         -1.11         1.41 o                         
   6  10   0          0.45          2.23         1.64 o                         
   7  10   0         40.01         36.86         2.75 o                         
  -6  11   0         14.47         15.47         1.93 o                         
  -5  11   0        493.02        520.66        13.88 o                         
  -4  11   0         48.26         26.61         3.49 o                         
  -3  11   0        663.32        633.68        14.29 o                         
  -2  11   0        129.04        125.81         4.97 o                         
  -1  11   0         60.39         51.54         2.77 o                         
   0  11   0         31.97         47.91         2.98 o                         
   1  11   0         85.10        109.35         6.41 o                         
   2  11   0          0.91         -0.39         0.95 o                         
   3  11   0        148.97        157.54        13.29 o                         
   4  11   0         88.27         98.49         7.96 o                         
   5  11   0        194.47        208.43         9.46 o                         
   6  11   0        137.95        140.31         7.93 o                         
   7  11   0          0.06         -0.30         1.20 o                         
  -6  12   0          0.12         -0.01         0.78 o                         
  -5  12   0        162.52        161.99         5.71 o                         
  -4  12   0          0.03          1.22         1.27 o                         
  -3  12   0        754.99        785.77        16.08 o                         
  -2  12   0         61.37         69.60         4.58 o                         
  -1  12   0        451.96        405.38        10.02 o                         
   0  12   0         98.79        110.95         4.86 o                         
   1  12   0         33.94         28.33         2.91 o                         
   2  12   0        430.62        434.36        32.84 o                         
   3  12   0        553.98        560.37        26.10 o                         
   4  12   0        269.80        249.85        13.89 o                         
   5  12   0        118.04        127.21         6.92 o                         
   6  12   0        170.98        206.55        12.12 o                         
   7  12   0         18.98         11.86         1.86 o                         
  -5  13   0          0.07         -0.85         1.06 o                         
  -4  13   0         20.76         23.17         2.83 o                         
  -3  13   0         63.71         52.94         3.79 o                         
  -2  13   0        417.19        477.90        13.06 o                         
  -1  13   0        263.65        291.30         9.34 o                         
   0  13   0        100.50        102.65         4.01 o                         
   1  13   0         31.70         34.20         3.36 o                         
   2  13   0        214.19        231.65        13.53 o                         
   3  13   0          0.02          0.66         1.92 o                         
   4  13   0        180.78        182.20        11.44 o                         
   5  13   0          0.17         -0.63         1.27 o                         
   6  13   0          9.21         11.74         1.77 o                         
  -5  14   0         19.35         18.08         2.87 o                         
  -4  14   0        125.74        125.56         9.10 o                         
  -3  14   0        196.29        192.64         7.16 o                         
  -2  14   0        234.82        228.64         8.19 o                         
  -1  14   0         48.68         58.25         3.99 o                         
   0  14   0        829.20       1038.99        39.70 o                         
   1  14   0        297.35        284.94        15.45 o                         
   2  14   0        113.68        126.09         9.70 o                         
   3  14   0        493.20        534.61        23.47 o                         
   4  14   0         62.65         73.82         6.83 o                         
   5  14   0         64.89         70.07         4.50 o                         
   6  14   0          1.32          2.45         1.32 o                         
  -4  15   0          8.29          7.84         2.28 o                         
  -3  15   0         32.12         32.64         3.21 o                         
  -2  15   0        118.41        121.50         5.51 o                         
  -1  15   0         11.12          7.44         1.79 o                         
   0  15   0         17.70         16.29         4.19 o                         
   1  15   0         42.86         38.62         5.21 o                         
   2  15   0         15.47         17.84         3.89 o                         
   3  15   0        187.26        187.76        11.74 o                         
   4  15   0         26.36         30.61         3.13 o                         
   5  15   0        142.99        140.25         8.38 o                         
  -4  16   0          4.82          5.27         1.74 o                         
  -3  16   0         12.95         13.48         1.97 o                         
  -2  16   0          0.55          0.90         1.07 o                         
  -1  16   0          5.31          6.75         1.33 o                         
   0  16   0          8.15          8.50         3.17 o                         
   1  16   0          0.00          1.32         2.34 o                         
   2  16   0          0.08          1.45         1.45 o                         
   3  16   0          0.02          3.17         2.22 o                         
   4  16   0          2.22          1.39         1.18 o                         
   5  16   0         12.42         17.71         2.07 o                         
  -3  17   0          0.59          0.72         1.38 o                         
  -2  17   0          0.04         -0.03         0.92 o                         
  -1  17   0          9.78         13.42         2.53 o                         
   0  17   0         12.69         16.09         2.56 o                         
   1  17   0          0.11          0.54         1.98 o                         
   2  17   0          0.01         -0.24         1.18 o                         
   3  17   0          1.30          3.72         1.41 o                         
   4  17   0          3.23          4.88         0.94 o                         
  -2  18   0          4.52          5.69         1.62 o                         
  -1  18   0          2.22          2.83         1.12 o                         
   0  18   0          6.20          6.50         1.31 o                         
   1  18   0          3.46          4.25         1.54 o                         
   2  18   0          0.29          0.00         0.96 o                         
   3  18   0          0.48          0.47         0.65 o                         
   0  19   0          3.92          3.35         1.32 o                         
   1  19   0          0.92          0.59         0.78 o                         
  -3 -18   1          6.08          6.50         0.98 o                         
  -2 -18   1          2.91          1.92         1.56 o                         
  -1 -18   1         11.60          9.40         2.39 o                         
   0 -18   1          0.48          0.42         1.56 o                         
   1 -18   1          7.56          7.07         1.86 o                         
   2 -18   1          0.03          0.30         1.02 o                         
  -4 -17   1          0.85          0.13         0.79 o                         
  -3 -17   1         28.50         27.83         4.52 o                         
  -2 -17   1          3.32          5.47         1.86 o                         
  -1 -17   1          0.03         -0.54         2.22 o                         
   0 -17   1         32.54         30.19         3.21 o                         
   1 -17   1          0.70          0.39         0.89 o                         
   2 -17   1         19.39         15.67         3.50 o                         
   3 -17   1          5.42          3.14         1.03 o                         
  -5 -16   1        108.31        111.43         6.53 o                         
  -4 -16   1         21.89         20.74         1.85 o                         
  -3 -16   1         67.94         70.19         4.54 o                         
  -2 -16   1          1.33         -0.66         1.50 o                         
  -1 -16   1         13.01         11.68         3.35 o                         
   0 -16   1          1.32         -1.44         1.78 o                         
   1 -16   1          6.53          5.33         1.67 o                         
   2 -16   1          0.48          0.95         1.07 o                         
   3 -16   1          0.92         -0.45         0.93 o                         
   4 -16   1        125.73        105.44         5.99 o                         
  -5 -15   1        128.85        138.43         6.17 o                         
  -4 -15   1         18.28         22.21         2.74 o                         
  -3 -15   1        258.61        279.85        14.85 o                         
  -2 -15   1         25.74         32.99         4.97 o                         
  -1 -15   1        154.81        179.50        12.27 o                         
   0 -15   1         48.92         63.11         7.24 o                         
   1 -15   1         26.30         29.83         2.85 o                         
   2 -15   1        530.65        588.50        20.72 o                         
   3 -15   1         45.26         41.35         3.51 o                         
   4 -15   1         70.49         57.06         5.33 o                         
  -6 -14   1         19.45         19.01         1.69 o                         
  -5 -14   1        142.19        174.19         7.30 o                         
  -4 -14   1         45.07         41.73         5.15 o                         
  -3 -14   1        731.96        807.34        31.67 o                         
  -2 -14   1        615.81        648.85        27.18 o                         
  -1 -14   1       1728.59       1699.58        58.02 o                         
   0 -14   1        735.59        751.89        27.54 o                         
   1 -14   1       1028.32       1100.98        23.95 o                         
   2 -14   1        235.25        252.65        11.83 o                         
   3 -14   1        284.50        325.53        16.20 o                         
   4 -14   1        149.31        158.86        18.14 o                         
   5 -14   1         49.38         44.73         3.83 o                         
  -6 -13   1         15.94         13.29         2.51 o                         
  -5 -13   1         17.32         22.77         2.96 o                         
  -4 -13   1        182.09        196.39        11.86 o                         
  -3 -13   1        326.76        346.37        17.48 o                         
  -2 -13   1        626.67        731.72        29.52 o                         
  -1 -13   1       1426.17       1485.02        27.50 o                         
   0 -13   1        589.03        616.74        15.28 o                         
   1 -13   1       2133.16       2183.39        51.42 o                         
   2 -13   1        129.54        139.10         7.10 o                         
   3 -13   1        382.82        374.53        11.00 o                         
   4 -13   1         26.34         25.22         3.02 o                         
   5 -13   1        131.35        117.10         5.51 o                         
  -6 -12   1          6.02          2.95         1.33 o                         
  -5 -12   1          4.86          7.32         2.00 o                         
  -4 -12   1        293.91        328.41        16.53 o                         
  -3 -12   1        141.17        170.10        11.14 o                         
  -2 -12   1        293.58        330.94        12.55 o                         
  -1 -12   1        392.45        305.24        17.66 o                         
   0 -12   1        193.69        178.88         5.66 o                         
   1 -12   1        448.30        442.01        10.69 o                         
   2 -12   1         44.12         41.47         2.66 o                         
   3 -12   1        873.61        948.29        21.36 o                         
   4 -12   1         62.95         51.18         4.45 o                         
   5 -12   1         23.69         22.38         7.36 o                         
   6 -12   1          6.83         12.71         2.16 o                         
  -7 -11   1          0.00         -0.58         0.93 o                         
  -6 -11   1         61.84         65.46         4.57 o                         
  -5 -11   1          0.37          0.34         1.41 o                         
  -4 -11   1         70.10         72.03         6.77 o                         
  -3 -11   1        129.70        143.99         7.91 o                         
  -2 -11   1         97.69         96.68        11.56 o                         
  -1 -11   1        180.83        163.92         6.58 o                         
   0 -11   1         76.42         69.44         3.23 o                         
   1 -11   1          0.19          1.69         0.92 o                         
   2 -11   1        231.00        224.20         5.54 o                         
   3 -11   1          0.17         -0.36         0.86 o                         
   4 -11   1          2.43          1.83         1.41 o                         
   5 -11   1         71.99         92.84         6.71 o                         
   6 -11   1          0.06         -0.17         0.95 o                         
  -7 -10   1          0.01         -0.99         0.99 o                         
  -6 -10   1          8.67          5.64         1.86 o                         
  -5 -10   1         10.30         13.45         2.41 o                         
  -4 -10   1         25.10         21.59         2.97 o                         
  -3 -10   1        118.04        120.38         6.60 o                         
  -2 -10   1        116.72        134.88         6.67 o                         
  -1 -10   1        273.80        293.52        10.31 o                         
   0 -10   1         97.33         98.61         6.38 o                         
   1 -10   1        245.23        259.98         5.69 o                         
   2 -10   1         61.83         60.71         2.58 o                         
   3 -10   1         15.79         14.07         1.42 o                         
   4 -10   1          3.29          2.75         1.22 o                         
   5 -10   1         49.54         47.69         4.03 o                         
   6 -10   1          0.89          0.88         1.50 o                         
  -7  -9   1          1.04          0.42         1.68 o                         
  -6  -9   1          2.14          0.96         1.77 o                         
  -5  -9   1         30.07         27.27         3.31 o                         
  -4  -9   1         12.70         18.80         4.55 o                         
  -3  -9   1          2.74          2.21         1.01 o                         
  -2  -9   1        132.85        123.16         8.92 o                         
  -1  -9   1         74.53         71.49         6.23 o                         
   0  -9   1         19.16         22.96         2.86 o                         
   1  -9   1        496.99        471.86        14.75 o                         
   2  -9   1        163.94        159.82         4.16 o                         
   3  -9   1        100.26        107.30         3.79 o                         
   4  -9   1         32.42         30.67         2.10 o                         
   5  -9   1        123.14        134.99         7.08 o                         
   6  -9   1          3.37          2.47         1.42 o                         
   7  -9   1          0.55          0.87         0.85 o                         
  -7  -8   1          1.84          0.48         1.86 o                         
  -6  -8   1         20.93         17.82         3.30 o                         
  -5  -8   1        203.69        176.03         6.70 o                         
  -4  -8   1         10.76         13.52         2.37 o                         
  -3  -8   1        371.98        378.77        13.76 o                         
  -2  -8   1         37.21         43.23         3.49 o                         
  -1  -8   1         22.22         16.35         2.87 o                         
   0  -8   1        203.35        220.46        13.38 o                         
   1  -8   1        116.91        118.79         4.84 o                         
   2  -8   1          0.00          4.25         1.98 o                         
   3  -8   1         16.10         13.43         1.52 o                         
   4  -8   1        175.22        160.75         4.63 o                         
   5  -8   1         16.65         11.39         2.32 o                         
   6  -8   1         10.71         10.92         1.64 o                         
   7  -8   1          0.03          0.29         0.74 o                         
  -8  -7   1          4.95          4.67         1.44 o                         
  -7  -7   1         86.12         80.17         6.83 o                         
  -6  -7   1          0.00          0.83         1.65 o                         
  -5  -7   1         14.92         13.63         1.51 o                         
  -4  -7   1        206.38        210.31         7.11 o                         
  -3  -7   1        239.90        294.34        11.23 o                         
  -2  -7   1        331.77        342.89         7.97 o                         
  -1  -7   1        177.56        188.72         9.76 o                         
   0  -7   1        189.23        194.59         9.94 o                         
   1  -7   1        164.70        151.68         5.57 o                         
   2  -7   1         95.97         95.24         5.09 o                         
   3  -7   1        250.80        226.84         9.98 o                         
   4  -7   1         64.76         58.44         2.40 o                         
   5  -7   1         38.25         34.16         2.45 o                         
   6  -7   1          5.81          6.37         1.43 o                         
   7  -7   1          0.03          0.73         1.04 o                         
  -8  -6   1         11.52         13.00         4.46 o                         
  -7  -6   1         34.13         28.20         4.31 o                         
  -6  -6   1         26.73         33.54         2.91 o                         
  -5  -6   1          1.09          0.00         0.75 o                         
  -4  -6   1          4.00          3.42         0.98 o                         
  -3  -6   1        499.23        497.55        12.51 o                         
  -2  -6   1        383.30        374.66        10.90 o                         
  -1  -6   1       1390.43       1309.94        26.11 o                         
   0  -6   1        167.16        162.48         8.38 o                         
   1  -6   1       1706.97       1553.52        37.56 o                         
   2  -6   1         89.73         90.67         4.65 o                         
   3  -6   1          1.34          0.20         0.76 o                         
   4  -6   1          4.91          9.21         1.01 o                         
   5  -6   1          0.08          0.30         0.77 o                         
   6  -6   1         19.52         28.41         3.46 o                         
   7  -6   1         24.31         19.24         2.24 o                         
  -8  -5   1         12.70         14.59         1.89 o                         
  -6  -5   1          9.83         14.25         2.24 o                         
  -5  -5   1          2.48          4.75         1.11 o                         
  -4  -5   1        461.82        451.26        15.16 o                         
  -3  -5   1        362.35        380.31        10.00 o                         
  -2  -5   1       1090.68       1164.01        22.65 o                         
  -1  -5   1       4073.19       3905.85        67.60 o                         
   0  -5   1       1416.42       1510.41        33.23 o                         
   1  -5   1       1377.35       1395.70        42.42 o                         
   2  -5   1        922.60       1085.82        26.05 o                         
   3  -5   1        176.00        204.60         6.75 o                         
   4  -5   1        436.99        449.50         8.11 o                         
   5  -5   1          1.98          2.99         0.80 o                         
   6  -5   1          1.43          0.47         0.94 o                         
   7  -5   1         47.36         47.85         3.46 o                         
   8  -5   1          0.45          1.86         1.08 o                         
  -8  -4   1         29.00         22.08         2.19 o                         
  -7  -4   1          3.43          6.77         2.87 o                         
  -6  -4   1        109.26        119.10         5.40 o                         
  -5  -4   1          0.00          1.48         0.66 o                         
  -4  -4   1        228.60        255.30        14.37 o                         
  -3  -4   1         32.32         41.57         3.34 o                         
  -2  -4   1        602.88        690.95        12.21 o                         
  -1  -4   1        103.52        106.27         3.31 o                         
   0  -4   1         66.69         85.08         3.12 o                         
   1  -4   1       1507.45       1349.32        28.28 o                         
   2  -4   1       2609.11       2440.81        76.16 o                         
   3  -4   1          2.48         -0.03         0.84 o                         
   4  -4   1          6.41         12.84         1.26 o                         
   5  -4   1         21.98         14.71         1.19 o                         
   6  -4   1         16.78         12.35         1.58 o                         
   7  -4   1          2.04          2.87         2.22 o                         
   8  -4   1         23.87         27.42         2.93 o                         
  -8  -3   1         22.92         18.15         2.03 o                         
  -7  -3   1         98.89        102.02         8.14 o                         
  -6  -3   1        827.16        866.33        19.18 o                         
  -5  -3   1         68.36         72.14         2.83 o                         
  -4  -3   1        809.45        779.20        30.66 o                         
  -3  -3   1          5.65          2.94         1.05 o                         
  -2  -3   1       1193.71       1303.75        20.86 o                         
  -1  -3   1       6178.77       5905.88        86.36 o                         
   0  -3   1         73.00         49.56         1.41 o                         
   1  -3   1       9153.28       8127.59       142.27 o                         
   2  -3   1       3520.48       3072.18        93.82 o                         
   3  -3   1         52.55         48.70         3.69 o                         
   4  -3   1          8.79         14.26         2.02 o                         
   5  -3   1        185.20        153.79         4.06 o                         
   6  -3   1         44.11         38.38         3.66 o                         
   7  -3   1          0.09          0.71         1.38 o                         
   8  -3   1         74.73         57.30         4.49 o                         
  -8  -2   1        105.43         96.55         4.52 o                         
  -7  -2   1        206.93        190.89         7.97 o                         
  -6  -2   1        376.91        453.04        11.69 o                         
  -5  -2   1        130.58        136.44         3.38 o                         
  -4  -2   1       5578.53       5788.76       124.26 o                         
  -3  -2   1        371.48        329.85        10.37 o                         
  -2  -2   1       6191.43       6097.05        80.16 o                         
  -1  -2   1         71.71         95.53         2.21 o                         
   0  -2   1         13.87          2.91         0.33 o                         
   1  -2   1       1468.57       1144.65        24.75 o                         
   2  -2   1       2796.20       3181.88        55.48 o                         
   3  -2   1         47.82         54.46         2.54 o                         
   4  -2   1       6808.96       7106.84       144.93 o                         
   5  -2   1         94.40         86.07         5.09 o                         
   6  -2   1       1194.40       1244.83        40.50 o                         
   7  -2   1         37.04         37.83         3.34 o                         
   8  -2   1         11.71          6.17         1.74 o                         
  -8  -1   1         12.51         13.80         1.92 o                         
  -7  -1   1         28.77         25.20         3.71 o                         
  -6  -1   1        683.44        733.55        43.71 o                         
  -5  -1   1        684.29        726.93        10.90 o                         
  -4  -1   1       2625.36       2661.02        60.22 o                         
  -3  -1   1         76.52         85.68         6.17 o                         
  -2  -1   1       8532.32       8475.07       110.50 o                         
  -1  -1   1       8240.75       7007.40       117.60 o                         
   0  -1   1         47.31         22.79         1.34 o                         
   1  -1   1       5935.80       5224.95        53.42 o                         
   2  -1   1      13815.32      13188.59       171.42 o                         
   3  -1   1         12.22          7.51         1.03 o                         
   4  -1   1       2359.90       2456.84        45.79 o                         
   5  -1   1         42.28         35.81         2.71 o                         
   6  -1   1        169.02        164.83         7.39 o                         
   7  -1   1         72.44         67.47         4.38 o                         
   8  -1   1         94.55         98.92         4.38 o                         
  -8   0   1          0.07         -1.62         1.62 o                         
  -7   0   1         45.05         52.99         4.00 o                         
  -6   0   1          4.77          8.39         1.40 o                         
  -5   0   1          2.51          0.82         0.68 o                         
  -4   0   1         14.30          9.83         2.04 o                         
  -3   0   1       1494.05       1454.87        23.85 o                         
  -2   0   1        101.86         60.93         2.24 o                         
  -1   0   1       3568.91       3238.11        38.65 o                         
   0   0   1         27.55         10.57         0.43 o                         
   1   0   1        325.93        388.38         4.22 o                         
   2   0   1         19.67         23.36         0.87 o                         
   3   0   1        710.39        783.19        14.04 o                         
   4   0   1         53.87         68.07         3.73 o                         
   5   0   1        215.36        241.28         7.13 o                         
   6   0   1        221.46        230.75        12.51 o                         
   7   0   1         14.69         10.70         1.90 o                         
   8   0   1          0.92          1.38         1.62 o                         
  -8   1   1          1.61          0.38         1.22 o                         
  -7   1   1         31.33         33.94         4.60 o                         
  -6   1   1        136.89        154.07         6.39 o                         
  -5   1   1         51.56         50.97         2.26 o                         
  -4   1   1        452.96        563.58        19.49 o                         
  -3   1   1        464.07        445.41         8.13 o                         
  -2   1   1       4256.42       3951.37        47.94 o                         
  -1   1   1        141.90        122.35         1.61 o                         
   0   1   1         11.02          3.05         0.24 o                         
   1   1   1        736.78        552.09         7.82 o                         
   2   1   1       3401.61       3409.33        38.37 o                         
   3   1   1        499.44        447.62         8.01 o                         
   4   1   1        873.30        946.17        24.72 o                         
   5   1   1         43.79         35.65         2.49 o                         
   6   1   1        622.31        622.25        17.36 o                         
   7   1   1          0.50          1.02         2.28 o                         
   8   1   1         69.07         82.93         5.81 o                         
  -8   2   1          0.28          0.10         0.97 o                         
  -7   2   1          2.30          1.34         1.13 o                         
  -6   2   1         32.37         37.50         2.75 o                         
  -5   2   1         47.00         46.00         2.32 o                         
  -4   2   1        786.34        793.79        31.37 o                         
  -3   2   1          6.36          8.36         0.99 o                         
  -2   2   1        222.31        302.55         5.57 o                         
  -1   2   1        708.98        622.90         7.70 o                         
   0   2   1         49.20         21.75         0.69 o                         
   1   2   1        124.65        132.67         2.51 o                         
   2   2   1        442.49        428.76         6.36 o                         
   3   2   1        383.87        364.67         8.57 o                         
   4   2   1       1556.03       1620.63        38.89 o                         
   5   2   1         57.30         68.34         3.67 o                         
   6   2   1         81.68         70.71         5.00 o                         
   7   2   1        133.32        120.05         8.38 o                         
   8   2   1          2.27          5.45         1.98 o                         
  -8   3   1          0.97         -0.43         0.92 o                         
  -7   3   1         27.50         30.30         2.51 o                         
  -6   3   1          0.03          0.89         1.10 o                         
  -5   3   1        119.67        117.61         4.46 o                         
  -4   3   1         20.84         27.49         3.14 o                         
  -3   3   1         49.85         36.81         2.19 o                         
  -2   3   1        221.46        208.71         4.81 o                         
  -1   3   1        429.86        416.46         7.12 o                         
   0   3   1         47.48         29.13         3.26 o                         
   1   3   1        256.60        219.86         4.65 o                         
   2   3   1        792.42        824.78        13.83 o                         
   3   3   1        642.25        718.21        15.18 o                         
   4   3   1         89.61         88.83         4.40 o                         
   5   3   1         11.66         16.28         1.28 o                         
   6   3   1         13.21         16.03         2.10 o                         
   7   3   1         14.30         16.29         3.35 o                         
   8   3   1         15.50         14.01         2.69 o                         
  -8   4   1          5.32          5.27         1.56 o                         
  -7   4   1         15.70         24.51         2.83 o                         
  -6   4   1          0.46          1.05         1.00 o                         
  -5   4   1         28.47         21.44         1.36 o                         
  -4   4   1        136.03        125.00         7.17 o                         
  -3   4   1        103.45         70.18        13.11 o                         
  -2   4   1         14.51         18.57         1.45 o                         
  -1   4   1        954.01        948.77        15.30 o                         
   0   4   1        154.21        141.78        11.50 o                         
   1   4   1       3019.41       2697.73        80.95 o                         
   2   4   1         10.58         15.70         1.37 o                         
   3   4   1       1380.37       1392.49        20.75 o                         
   4   4   1        238.08        234.26         9.63 o                         
   5   4   1         37.56         43.26         3.06 o                         
   6   4   1          0.95          1.42         1.47 o                         
   7   4   1          2.20          3.59         2.16 o                         
   8   4   1          0.02         -1.62         1.62 o                         
  -8   5   1          0.08          1.68         1.20 o                         
  -7   5   1          9.24         14.61         1.88 o                         
  -6   5   1          0.62          0.92         0.89 o                         
  -5   5   1         17.48         15.65         1.22 o                         
  -4   5   1        241.32        217.59         4.24 o                         
  -3   5   1         58.78         50.04         5.63 o                         
  -2   5   1         53.17         48.19         2.45 o                         
  -1   5   1        971.03        880.47        26.69 o                         
   0   5   1        131.36        143.85         5.45 o                         
   1   5   1       2633.35       2252.16        48.83 o                         
   2   5   1        366.99        358.96         7.49 o                         
   3   5   1         97.25         97.05         4.79 o                         
   4   5   1        277.71        272.27         8.79 o                         
   5   5   1          0.17          0.38         0.76 o                         
   6   5   1          1.12          0.29         1.58 o                         
   7   5   1         28.44         32.69         4.67 o                         
   8   5   1          7.77          3.35         1.62 o                         
  -7   6   1          1.87          1.41         0.85 o                         
  -6   6   1          0.06         -0.39         0.94 o                         
  -5   6   1         13.31         15.55         1.35 o                         
  -4   6   1         44.51         39.04         1.72 o                         
  -3   6   1         29.06         18.52         2.66 o                         
  -2   6   1          0.25          0.40         0.84 o                         
  -1   6   1         60.21         57.35         2.79 o                         
   0   6   1          0.57         10.90         3.53 o                         
   1   6   1        394.17        367.92        15.72 o                         
   2   6   1        120.92        108.97         4.23 o                         
   3   6   1        103.44         85.98         4.13 o                         
   4   6   1        224.25        233.28         8.58 o                         
   5   6   1          9.58          5.02         0.99 o                         
   6   6   1          2.76          3.88         2.10 o                         
   7   6   1         22.05         20.90         3.29 o                         
   8   6   1          1.34          0.30         1.32 o                         
  -7   7   1         10.57         14.82         1.59 o                         
  -6   7   1         10.48         13.35         1.79 o                         
  -5   7   1         25.23         15.80         1.46 o                         
  -4   7   1         91.19         95.68         2.83 o                         
  -3   7   1        535.33        478.69        22.03 o                         
  -2   7   1        118.43        136.57         8.98 o                         
  -1   7   1        155.68        148.99         5.18 o                         
   0   7   1          1.65          4.65         5.78 o                         
   1   7   1         84.07         80.22         5.18 o                         
   2   7   1        511.09        544.81        12.85 o                         
   3   7   1        105.88         84.23         4.33 o                         
   4   7   1          0.56          1.38         0.74 o                         
   5   7   1         39.55         30.10         2.18 o                         
   6   7   1          0.38         -1.52         1.53 o                         
   7   7   1         10.34          6.53         2.16 o                         
   8   7   1          0.93          0.24         1.08 o                         
  -7   8   1          0.54          0.33         0.89 o                         
  -6   8   1         88.95        106.75         4.05 o                         
  -5   8   1         72.07         76.76         3.01 o                         
  -4   8   1          9.15         12.17         1.36 o                         
  -3   8   1         77.59         67.40         2.92 o                         
  -2   8   1         67.65         52.33         5.81 o                         
  -1   8   1         31.58         21.58         2.07 o                         
   0   8   1        121.95        142.55         4.57 o                         
   1   8   1        223.31        263.81         7.50 o                         
   2   8   1         14.80         21.91         2.98 o                         
   3   8   1         18.12         18.22         2.14 o                         
   4   8   1        251.50        255.92         8.63 o                         
   5   8   1         89.22         77.12         3.43 o                         
   6   8   1         32.62         38.71         3.12 o                         
   7   8   1          0.02          0.36         1.44 o                         
   8   8   1          1.05          0.42         0.96 o                         
  -7   9   1         69.59         64.42         3.24 o                         
  -6   9   1         38.65         44.07         2.84 o                         
  -5   9   1        126.22        144.21         4.65 o                         
  -4   9   1         24.28         20.75         1.64 o                         
  -3   9   1          8.81         10.28         1.03 o                         
  -2   9   1         13.06         15.09         1.56 o                         
  -1   9   1          2.71          2.41         1.04 o                         
   0   9   1        176.52        158.38         6.00 o                         
   1   9   1        253.03        260.76         7.85 o                         
   2   9   1         24.15         26.70         2.49 o                         
   3   9   1         57.02         54.98         3.01 o                         
   4   9   1          3.54          1.35         1.34 o                         
   5   9   1         11.50         13.23         1.99 o                         
   6   9   1         66.07         65.85         4.95 o                         
   7   9   1         37.40         35.21         3.77 o                         
  -7  10   1        104.87        101.31         5.45 o                         
  -6  10   1         67.61         66.93         5.57 o                         
  -5  10   1        228.38        240.81         9.37 o                         
  -4  10   1        492.65        528.17        11.77 o                         
  -3  10   1          2.42          2.65         0.91 o                         
  -2  10   1         22.02         25.93         1.69 o                         
  -1  10   1         26.90         28.74         2.22 o                         
   0  10   1        126.29        107.75         5.13 o                         
   1  10   1          5.49          7.78         7.21 o                         
   2  10   1         45.81         45.09         4.17 o                         
   3  10   1        128.98        149.17         5.98 o                         
   4  10   1          5.55          4.76         1.88 o                         
   5  10   1        341.26        344.93        12.85 o                         
   6  10   1        108.30        128.17         6.83 o                         
   7  10   1        124.50         99.33         6.11 o                         
  -6  11   1          0.54          0.93         1.47 o                         
  -5  11   1        197.73        201.79         6.91 o                         
  -4  11   1          1.18          3.74         1.50 o                         
  -3  11   1        723.55        752.89        16.09 o                         
  -2  11   1        331.62        326.95         8.63 o                         
  -1  11   1        492.56        486.80        11.37 o                         
   0  11   1          0.68         -0.23         1.00 o                         
   1  11   1        321.83        322.71         9.21 o                         
   2  11   1         98.64         80.29         5.83 o                         
   3  11   1        318.84        322.00        11.35 o                         
   4  11   1         61.15         67.81        11.20 o                         
   5  11   1        274.31        296.97        11.61 o                         
   6  11   1         46.78         54.10         4.21 o                         
   7  11   1        112.37        108.61         6.05 o                         
  -6  12   1          4.26          5.00         1.12 o                         
  -5  12   1        301.25        332.22        13.92 o                         
  -4  12   1          0.19         -0.74         1.38 o                         
  -3  12   1       1207.22       1316.80        24.70 o                         
  -2  12   1         44.53         42.66         2.99 o                         
  -1  12   1       1772.52       1745.10        49.43 o                         
   0  12   1        959.24        919.03        18.98 o                         
   1  12   1       1889.24       1852.34        37.94 o                         
   2  12   1        686.45        702.71        27.12 o                         
   3  12   1       1362.93       1411.82        34.97 o                         
   4  12   1        704.26        730.02        20.55 o                         
   5  12   1        109.85        121.51         6.77 o                         
   6  12   1        171.64        192.91         7.90 o                         
   7  12   1          9.39         10.24         1.80 o                         
  -5  13   1         53.21         45.08         3.38 o                         
  -4  13   1          3.25          4.79         2.75 o                         
  -3  13   1        305.23        320.82         8.68 o                         
  -2  13   1          0.17          2.31         1.22 o                         
  -1  13   1       2358.52       2421.20        57.94 o                         
   0  13   1        305.12        320.90         8.53 o                         
   1  13   1       2040.75       2024.69        35.56 o                         
   2  13   1       1351.59       1413.68        49.93 o                         
   3  13   1        347.47        361.00        12.70 o                         
   4  13   1        534.70        540.58        16.49 o                         
   5  13   1        170.67        180.07         8.10 o                         
   6  13   1         79.55         75.56         6.11 o                         
  -5  14   1         23.86         27.96         3.59 o                         
  -4  14   1          1.92          1.20         1.80 o                         
  -3  14   1         73.64         73.14         4.45 o                         
  -2  14   1        217.34        231.28         8.31 o                         
  -1  14   1         73.12         57.99         6.53 o                         
   0  14   1        224.55        250.51        14.79 o                         
   1  14   1        348.40        343.02        17.42 o                         
   2  14   1        184.14        190.16        12.15 o                         
   3  14   1        251.37        268.95        14.85 o                         
   4  14   1         47.14         42.45         5.33 o                         
   5  14   1          4.79          2.62         1.31 o                         
   6  14   1          2.82          3.29         1.50 o                         
  -4  15   1          0.02          0.96         1.50 o                         
  -3  15   1          6.92          4.97         2.51 o                         
  -2  15   1          0.02         -0.24         1.23 o                         
  -1  15   1          9.64         11.53         2.44 o                         
   0  15   1          2.77          0.72         2.63 o                         
   1  15   1          6.99          8.92         2.75 o                         
   2  15   1         59.10         51.67         6.17 o                         
   3  15   1         12.98          8.50         3.11 o                         
   4  15   1          3.71          4.17         1.56 o                         
   5  15   1          2.90          1.62         2.39 o                         
  -4  16   1          0.78          0.36         1.02 o                         
  -3  16   1          5.38          4.01         2.10 o                         
  -2  16   1         45.80         42.95         3.19 o                         
  -1  16   1         10.56         11.11         2.05 o                         
   0  16   1         28.66         30.60         4.91 o                         
   1  16   1         25.07         28.97         6.59 o                         
   2  16   1          8.62          5.87         2.45 o                         
   3  16   1         34.73         35.80         4.79 o                         
   4  16   1         11.91         12.26         1.92 o                         
   5  16   1          0.22          0.44         0.70 o                         
  -3  17   1          6.50          2.99         1.44 o                         
  -2  17   1          0.94         -0.90         1.16 o                         
  -1  17   1         62.45         70.96         3.98 o                         
   0  17   1         36.05         41.89         4.22 o                         
   1  17   1         78.00         73.58         7.07 o                         
   2  17   1         36.88         37.99         3.37 o                         
   3  17   1         16.24         16.76         3.26 o                         
   4  17   1         13.92         14.54         1.26 o                         
  -2  18   1          1.31         -0.72         1.08 o                         
  -1  18   1          2.02          1.82         1.16 o                         
   0  18   1          0.53          0.89         0.95 o                         
   1  18   1          4.38          2.32         1.42 o                         
   2  18   1          1.61          1.50         1.09 o                         
   3  18   1          6.32          4.01         0.94 o                         
   0  19   1          0.67         -0.32         0.81 o                         
   1  19   1          5.19          4.66         0.98 o                         
   2  19   1          4.90          3.95         1.50 o                         
  -3 -18   2         20.88         24.01         2.81 o                         
  -2 -18   2          3.74          3.17         1.62 o                         
  -1 -18   2          0.33         -1.62         1.68 o                         
   0 -18   2          3.98          0.42         1.20 o                         
   1 -18   2          0.01          0.30         0.96 o                         
   2 -18   2          7.84          4.13         1.44 o                         
  -4 -17   2          3.81          5.75         1.14 o                         
  -3 -17   2          7.79         10.34         3.02 o                         
  -2 -17   2         13.12         14.37         2.11 o                         
  -1 -17   2         13.24         12.84         2.14 o                         
   0 -17   2         56.48         59.99         6.11 o                         
   1 -17   2          0.28          1.26         1.26 o                         
   2 -17   2         20.44         26.58         5.93 o                         
   3 -17   2         14.54         12.91         1.50 o                         
  -4 -16   2         20.90         28.38         4.40 o                         
  -3 -16   2          7.77          7.08         1.73 o                         
  -2 -16   2         50.96         46.85         3.91 o                         
  -1 -16   2         37.36         35.33         5.15 o                         
   0 -16   2         21.11         28.34         3.10 o                         
   1 -16   2         44.52         48.72         3.93 o                         
   2 -16   2          6.85          3.41         2.04 o                         
   3 -16   2         49.91         42.03         4.10 o                         
   4 -16   2         47.54         38.50         3.29 o                         
  -5 -15   2         33.52         33.94         4.16 o                         
  -4 -15   2         51.65         50.09         8.44 o                         
  -3 -15   2        215.65        203.51        11.91 o                         
  -2 -15   2          0.03          1.56         1.53 o                         
  -1 -15   2         85.92         84.60         8.14 o                         
   0 -15   2         45.80         38.82         7.81 o                         
   1 -15   2         65.87         58.19         4.69 o                         
   2 -15   2         98.12        106.52         8.38 o                         
   3 -15   2         89.24         83.28         6.83 o                         
   4 -15   2         47.33         38.20         4.19 o                         
  -6 -14   2         61.31         53.23         3.89 o                         
  -5 -14   2         28.34         24.03         2.56 o                         
  -4 -14   2         43.23         49.89         5.69 o                         
  -3 -14   2          0.21          2.45         2.04 o                         
  -2 -14   2          1.72          0.66         1.68 o                         
  -1 -14   2          2.63          9.40         3.41 o                         
   0 -14   2        112.92        141.21        16.05 o                         
   1 -14   2          8.14          4.02         3.53 o                         
   2 -14   2         75.90         73.07         7.57 o                         
   3 -14   2         62.11         69.33         5.60 o                         
   4 -14   2         16.43         10.84         1.96 o                         
   5 -14   2         95.56         94.78         5.69 o                         
  -6 -13   2          6.68          4.19         1.62 o                         
  -5 -13   2          0.17          0.03         1.17 o                         
  -4 -13   2          2.61          4.13         1.98 o                         
  -3 -13   2         38.69         38.68         5.21 o                         
  -2 -13   2         59.24         59.04         6.41 o                         
  -1 -13   2        109.34        104.09         9.37 o                         
   0 -13   2         87.74         82.04         7.57 o                         
   1 -13   2         24.18         29.90         6.71 o                         
   2 -13   2          5.70          5.66         1.45 o                         
   3 -13   2          2.79          0.87         1.19 o                         
   4 -13   2          6.00          3.37         1.46 o                         
   5 -13   2          1.45          2.32         1.10 o                         
  -6 -12   2          0.17          0.87         1.50 o                         
  -5 -12   2          0.26          0.66         1.23 o                         
  -4 -12   2         37.37         38.62         5.09 o                         
  -3 -12   2          9.21          9.28         2.99 o                         
  -2 -12   2         30.63         36.95         3.46 o                         
  -1 -12   2         47.61         41.61         3.89 o                         
   0 -12   2         27.15         27.14         2.15 o                         
   1 -12   2         58.60         65.00         4.23 o                         
   2 -12   2          7.80         11.50         1.74 o                         
   3 -12   2          5.14          4.41         1.51 o                         
   4 -12   2          8.68         10.83         2.18 o                         
   5 -12   2          6.40          4.59         1.43 o                         
   6 -12   2          0.82          0.25         0.73 o                         
  -7 -11   2          0.62          0.93         0.89 o                         
  -6 -11   2          0.58          4.71         2.25 o                         
  -5 -11   2          1.08         -0.99         1.42 o                         
  -4 -11   2          4.60          3.53         2.10 o                         
  -3 -11   2          1.73          2.55         1.21 o                         
  -2 -11   2         13.76         10.10         2.05 o                         
  -1 -11   2         55.24         52.32         3.33 o                         
   0 -11   2          0.19          1.25         0.88 o                         
   1 -11   2         10.46         12.14         1.77 o                         
   2 -11   2        114.55        148.66         4.05 o                         
   3 -11   2          4.48          1.55         1.09 o                         
   4 -11   2          1.26          3.63         1.34 o                         
   5 -11   2          2.56         -0.01         1.34 o                         
   6 -11   2          0.28          0.16         0.91 o                         
  -7 -10   2         16.02         13.37         1.76 o                         
  -6 -10   2          3.11          4.23         1.64 o                         
  -5 -10   2          0.67          2.14         1.45 o                         
  -4 -10   2         29.99         34.84         3.72 o                         
  -3 -10   2         11.27         12.78         2.31 o                         
  -2 -10   2         95.59        100.90         4.24 o                         
  -1 -10   2         11.38         14.85         2.14 o                         
   0 -10   2          2.25          5.35         1.75 o                         
   1 -10   2          8.84          8.02         1.30 o                         
   2 -10   2          6.64          9.90         1.08 o                         
   3 -10   2         80.60         74.30         3.36 o                         
   4 -10   2         34.83         40.74         3.22 o                         
   5 -10   2          0.55         -0.06         1.05 o                         
   6 -10   2          5.14          7.73         1.66 o                         
  -7  -9   2          0.23          0.41         1.14 o                         
  -6  -9   2         64.91         73.52         4.07 o                         
  -5  -9   2          8.27          6.62         1.92 o                         
  -4  -9   2        181.42        172.02         8.29 o                         
  -3  -9   2        124.41        123.76        10.48 o                         
  -2  -9   2        460.32        401.93        18.68 o                         
  -1  -9   2        223.32        206.56        11.68 o                         
   0  -9   2          3.26         10.79         5.09 o                         
   1  -9   2       1087.67       1089.80        24.56 o                         
   2  -9   2         45.46         51.81         2.45 o                         
   3  -9   2         38.79         38.92         2.19 o                         
   4  -9   2         84.14         62.96         3.10 o                         
   5  -9   2          0.11          0.33         1.07 o                         
   6  -9   2         21.69         28.66         2.81 o                         
   7  -9   2          3.08          4.04         1.04 o                         
  -7  -8   2          0.01         -1.98         1.98 o                         
  -6  -8   2          0.68          1.30         1.18 o                         
  -5  -8   2         65.05         69.17         4.09 o                         
  -4  -8   2          2.17          2.75         2.10 o                         
  -3  -8   2         86.17         84.12         8.08 o                         
  -2  -8   2        247.02        218.18        11.86 o                         
  -1  -8   2        625.14        590.62        16.53 o                         
   0  -8   2        212.70        214.25         8.61 o                         
   1  -8   2        670.63        744.47        27.18 o                         
   2  -8   2          4.03          0.54         1.38 o                         
   3  -8   2         40.42         46.72         2.16 o                         
   4  -8   2         19.20         21.53         1.67 o                         
   5  -8   2          7.74         10.24         2.27 o                         
   6  -8   2          7.81          2.64         1.45 o                         
   7  -8   2          3.40          1.97         0.95 o                         
  -8  -7   2          2.09          1.98         1.26 o                         
  -7  -7   2         29.20         32.69         4.37 o                         
  -6  -7   2          0.44          2.42         1.64 o                         
  -5  -7   2         61.20         63.20         3.48 o                         
  -4  -7   2         32.66         48.51         2.82 o                         
  -3  -7   2         56.29         56.80         4.52 o                         
  -2  -7   2        890.71        753.00        16.48 o                         
  -1  -7   2          0.03          0.36         1.08 o                         
   0  -7   2        148.01        131.37         6.38 o                         
   1  -7   2         14.59         18.37         2.21 o                         
   2  -7   2        170.44        202.12         8.14 o                         
   3  -7   2        285.17        278.55         5.89 o                         
   4  -7   2         22.38         17.04         1.37 o                         
   5  -7   2          0.26          0.07         1.35 o                         
   6  -7   2         17.67         22.80         2.23 o                         
   7  -7   2         32.09         35.69         2.75 o                         
  -8  -6   2          0.72          4.21         1.04 o                         
  -7  -6   2         29.36         31.97         4.61 o                         
  -6  -6   2          4.60          3.51         1.60 o                         
  -5  -6   2          5.06          5.56         1.13 o                         
  -4  -6   2        178.12        207.69         6.26 o                         
  -3  -6   2        194.77        189.41         8.38 o                         
  -2  -6   2       1049.02       1017.55        20.54 o                         
  -1  -6   2         98.20         89.64         4.17 o                         
   0  -6   2        236.40        313.23        28.74 o                         
   1  -6   2         36.92         22.22         2.09 o                         
   2  -6   2        219.91        195.65         8.89 o                         
   3  -6   2         11.25         15.40         1.89 o                         
   4  -6   2          0.38          1.47         0.74 o                         
   5  -6   2         27.62         19.28         1.79 o                         
   6  -6   2         20.81         13.85         1.84 o                         
   7  -6   2          6.75          8.22         1.63 o                         
  -8  -5   2         71.36         70.68         3.74 o                         
  -7  -5   2          5.49          2.22         2.16 o                         
  -6  -5   2         27.71         35.88         6.17 o                         
  -5  -5   2         11.92         19.11         2.09 o                         
  -4  -5   2        511.03        542.05         9.29 o                         
  -3  -5   2        162.69        174.60         7.73 o                         
  -2  -5   2       1561.25       1681.33        31.26 o                         
  -1  -5   2        788.02        664.19        42.99 o                         
   0  -5   2         19.53        114.75        23.02 o                         
   1  -5   2       2056.97       1932.29        30.16 o                         
   2  -5   2       2551.47       2596.44        57.11 o                         
   3  -5   2        106.30         90.51         4.30 o                         
   4  -5   2          0.19          0.78         0.58 o                         
   5  -5   2         31.01         40.50         2.00 o                         
   6  -5   2         19.99         23.60         2.49 o                         
   7  -5   2         14.55         15.40         2.37 o                         
   8  -5   2         11.85          7.90         1.62 o                         
  -8  -4   2        260.94        238.85         7.61 o                         
  -7  -4   2         56.74         66.34         6.65 o                         
  -6  -4   2        999.81       1083.23        28.30 o                         
  -5  -4   2        332.52        349.68         7.15 o                         
  -4  -4   2        198.45        214.95        12.87 o                         
  -3  -4   2        284.20        308.47        15.03 o                         
  -2  -4   2        188.91        188.77         9.67 o                         
  -1  -4   2       1956.24       1738.22        53.47 o                         
   0  -4   2       6583.51       6560.04       135.80 o                         
   1  -4   2       1242.90       1173.03        17.38 o                         
   2  -4   2         51.93         57.90         4.91 o                         
   3  -4   2          0.49          5.89         1.52 o                         
   4  -4   2        395.94        443.40         8.59 o                         
   5  -4   2        109.27        109.02         3.48 o                         
   6  -4   2        299.03        325.39         8.63 o                         
   7  -4   2         80.17         90.83         7.01 o                         
   8  -4   2         81.92         65.98         4.55 o                         
  -8  -3   2        333.34        348.98        10.15 o                         
  -7  -3   2          0.41          0.24         1.54 o                         
  -6  -3   2        562.27        586.35        13.55 o                         
  -5  -3   2          5.06          6.99         1.08 o                         
  -4  -3   2       1192.34       1265.73        45.08 o                         
  -3  -3   2        403.15        459.35        13.54 o                         
  -2  -3   2        456.19        412.79        11.54 o                         
  -1  -3   2        575.25        532.30        20.96 o                         
   0  -3   2       2949.03       2796.60        47.54 o                         
   1  -3   2        237.03        257.27         7.54 o                         
   2  -3   2        382.61        385.50         7.65 o                         
   3  -3   2       1617.61       1590.92        37.66 o                         
   4  -3   2        596.79        558.66        17.68 o                         
   5  -3   2        446.77        451.14         9.99 o                         
   6  -3   2        604.71        624.95        12.55 o                         
   7  -3   2         26.22         32.62         6.02 o                         
   8  -3   2        252.86        276.32        11.74 o                         
  -8  -2   2         54.82         50.74         3.20 o                         
  -7  -2   2          5.51          6.44         2.78 o                         
  -6  -2   2        423.42        487.02        14.42 o                         
  -5  -2   2         36.62         47.07         2.11 o                         
  -4  -2   2       1380.71       1501.28        36.66 o                         
  -3  -2   2         46.50         42.01         3.11 o                         
  -2  -2   2      11532.85      11267.16       328.65 o                         
  -1  -2   2       2494.50       2221.23        46.84 o                         
   0  -2   2       7380.37       7310.10       139.84 o                         
   1  -2   2       5305.11       4616.75        78.11 o                         
   2  -2   2       3356.44       3607.40        55.45 o                         
   3  -2   2          5.71          8.99         1.41 o                         
   4  -2   2       2844.29       2923.08        68.80 o                         
   5  -2   2         32.57         33.69         2.06 o                         
   6  -2   2       1018.69       1013.18        21.10 o                         
   7  -2   2         53.44         56.63         4.02 o                         
   8  -2   2        197.97        183.75         8.98 o                         
  -8  -1   2          0.47         -0.66         1.26 o                         
  -7  -1   2         43.32         46.67         3.81 o                         
  -6  -1   2         28.34         25.86         3.74 o                         
  -5  -1   2         11.35         13.89         1.20 o                         
  -4  -1   2        788.53        872.61        23.43 o                         
  -3  -1   2         55.42         39.34         4.07 o                         
  -2  -1   2       5677.55       5964.62       101.36 o                         
  -1  -1   2       2650.37       2339.29        39.85 o                         
   0  -1   2      30356.42      27491.63       353.19 o                         
   1  -1   2       2495.14       2097.93        23.13 o                         
   2  -1   2      19176.98      18335.84       217.07 o                         
   3  -1   2        956.58        943.03        16.49 o                         
   4  -1   2       2283.10       2584.81        47.89 o                         
   5  -1   2         25.67         29.15         2.49 o                         
   6  -1   2        151.51        183.43         6.29 o                         
   7  -1   2          1.62          1.36         2.25 o                         
   8  -1   2         26.48         16.64         2.57 o                         
  -8   0   2          5.20          4.39         1.44 o                         
  -7   0   2         11.46         18.69         2.68 o                         
  -6   0   2          0.30          0.70         0.91 o                         
  -5   0   2         53.11         43.63         2.03 o                         
  -4   0   2        181.41        225.79         8.99 o                         
  -3   0   2        217.59        183.95         6.50 o                         
  -2   0   2        596.73        610.83        10.55 o                         
  -1   0   2        159.73        116.32         2.39 o                         
   0   0   2       2174.57       2349.40        39.82 o                         
   1   0   2        597.27        504.44         5.41 o                         
   2   0   2       2188.92       2293.53        24.57 o                         
   3   0   2       1011.23       1011.00        17.38 o                         
   4   0   2        670.47        748.90        16.79 o                         
   5   0   2        114.82         98.57         3.99 o                         
   6   0   2         32.76         29.49         2.55 o                         
   7   0   2         28.38         24.41         2.37 o                         
   8   0   2         11.96          7.90         2.16 o                         
  -8   1   2          0.43          0.72         1.80 o                         
  -7   1   2          8.77         15.70         2.43 o                         
  -6   1   2         30.42         27.18         2.01 o                         
  -5   1   2          0.49          0.71         0.67 o                         
  -4   1   2        515.45        541.62        35.06 o                         
  -3   1   2         94.89        110.05         3.63 o                         
  -2   1   2         65.84         78.31         2.06 o                         
  -1   1   2         14.25         33.28         0.97 o                         
   0   1   2        121.70        136.76         2.55 o                         
   1   1   2         87.62         58.70         1.24 o                         
   2   1   2         14.66         23.96         0.94 o                         
   3   1   2         60.62         59.51         2.24 o                         
   4   1   2         86.21         83.65         4.99 o                         
   5   1   2          2.19          0.05         1.08 o                         
   6   1   2         16.17         19.40         3.77 o                         
   7   1   2         17.66         17.19         2.31 o                         
   8   1   2          0.08          2.34         1.86 o                         
  -8   2   2          9.30          9.34         2.28 o                         
  -7   2   2          3.94          8.78         1.73 o                         
  -6   2   2        159.07        186.03         5.19 o                         
  -5   2   2         57.10         51.46         2.10 o                         
  -4   2   2        233.70        197.52         7.05 o                         
  -3   2   2         88.55         70.12         3.75 o                         
  -2   2   2       1298.77       1276.53        15.31 o                         
  -1   2   2       1800.11       1683.28        20.04 o                         
   0   2   2         90.81        148.40         2.74 o                         
   1   2   2        704.23        691.05         9.73 o                         
   2   2   2        872.83        984.19        18.52 o                         
   3   2   2        651.96        591.97         9.13 o                         
   4   2   2        549.79        515.87        15.60 o                         
   5   2   2        112.71         97.30         4.13 o                         
   6   2   2         67.53         62.59         4.44 o                         
   7   2   2          7.56          5.04         2.10 o                         
   8   2   2         13.99         15.75         2.69 o                         
  -8   3   2          2.50          4.75         1.20 o                         
  -7   3   2          3.91          5.19         1.52 o                         
  -6   3   2          7.18         11.16         1.48 o                         
  -5   3   2         34.47         46.20         1.91 o                         
  -4   3   2         14.86         17.18         2.64 o                         
  -3   3   2        422.92        489.37        10.20 o                         
  -2   3   2         27.93         38.27         1.76 o                         
  -1   3   2        633.00        522.41         8.22 o                         
   0   3   2        934.87       1108.68        17.11 o                         
   1   3   2        128.01        135.29         3.40 o                         
   2   3   2       1205.57       1008.45        16.46 o                         
   3   3   2          8.15         13.61         1.50 o                         
   4   3   2        371.15        393.36         9.27 o                         
   5   3   2          0.00          1.47         0.79 o                         
   6   3   2          1.83          2.06         1.67 o                         
   7   3   2          1.89          2.80         1.35 o                         
   8   3   2         21.26         18.44         2.81 o                         
  -8   4   2          4.69          5.16         1.13 o                         
  -7   4   2          5.29          3.00         1.30 o                         
  -6   4   2         35.49         45.44         2.28 o                         
  -5   4   2          1.64          2.36         0.66 o                         
  -4   4   2        398.79        368.87         7.43 o                         
  -3   4   2         52.61         64.09         3.57 o                         
  -2   4   2        620.72        718.55        18.37 o                         
  -1   4   2       2910.35       2645.89        30.27 o                         
   0   4   2       7305.18       7470.78       109.22 o                         
   1   4   2        722.53        777.28        25.09 o                         
   2   4   2         14.87          9.16         1.29 o                         
   3   4   2        834.77        832.90        15.17 o                         
   4   4   2         21.94         26.35         2.45 o                         
   5   4   2        154.71        141.83         6.15 o                         
   6   4   2         52.37         55.29         4.29 o                         
   7   4   2          8.41          4.01         1.52 o                         
   8   4   2          0.04         -0.66         1.44 o                         
  -8   5   2          1.39         -0.24         1.08 o                         
  -7   5   2          0.71          0.74         1.19 o                         
  -6   5   2          4.07          3.50         0.96 o                         
  -5   5   2         30.97         30.29         1.76 o                         
  -4   5   2        412.67        444.26         9.12 o                         
  -3   5   2        324.99        361.43        12.43 o                         
  -2   5   2       1093.16        998.15        19.98 o                         
  -1   5   2       3796.89       3455.14        41.86 o                         
   0   5   2       8925.41       8517.91       175.85 o                         
   1   5   2        597.29        627.69        15.30 o                         
   2   5   2       1873.67       1915.98        42.59 o                         
   3   5   2        231.78        225.99         5.37 o                         
   4   5   2        369.60        388.54        11.12 o                         
   5   5   2          7.39         13.64         1.62 o                         
   6   5   2         72.32         79.07         5.41 o                         
   7   5   2          0.01          0.14         1.21 o                         
   8   5   2          0.05         -0.30         1.44 o                         
  -7   6   2         45.78         53.42         3.10 o                         
  -6   6   2          7.45          9.91         1.35 o                         
  -5   6   2         19.30         21.15         1.54 o                         
  -4   6   2        157.13        156.47         4.61 o                         
  -3   6   2          2.63          4.17         2.93 o                         
  -2   6   2         12.44         49.59        33.41 o                         
  -1   6   2        663.12        655.99        12.00 o                         
   0   6   2         17.86         18.48         1.43 o                         
   1   6   2        578.72        578.38        18.23 o                         
   2   6   2          1.38         -1.02         1.02 o                         
   3   6   2          2.67          1.19         0.70 o                         
   4   6   2         59.65         77.17         3.18 o                         
   5   6   2          1.02          3.72         0.98 o                         
   6   6   2          8.84         13.78         2.54 o                         
   7   6   2         87.67         91.39         6.35 o                         
   8   6   2          1.27          0.54         1.26 o                         
  -7   7   2         37.70         43.39         2.55 o                         
  -6   7   2          5.53         11.54         1.41 o                         
  -5   7   2         59.81         63.62         2.75 o                         
  -4   7   2         18.66         13.57         1.24 o                         
  -3   7   2        195.03        229.29         9.98 o                         
  -2   7   2         29.38         33.23         4.31 o                         
  -1   7   2         77.21         83.80         3.19 o                         
   0   7   2         17.67         11.40         1.31 o                         
   1   7   2        217.20        213.36         6.14 o                         
   2   7   2        142.43        129.74         5.95 o                         
   3   7   2          5.02          5.50         1.47 o                         
   4   7   2         46.82         45.72         3.45 o                         
   5   7   2          1.12          0.20         0.97 o                         
   6   7   2          6.91          9.18         2.26 o                         
   7   7   2         48.41         38.98         4.43 o                         
   8   7   2          3.47          5.51         1.62 o                         
  -7   8   2          8.39         11.78         1.36 o                         
  -6   8   2         33.78         34.27         2.32 o                         
  -5   8   2          0.45          0.41         1.15 o                         
  -4   8   2        175.74        175.57         5.58 o                         
  -3   8   2         23.02         21.58         1.25 o                         
  -2   8   2        552.12        651.19        26.70 o                         
  -1   8   2        357.19        380.21         8.70 o                         
   0   8   2       2588.86       2766.04        54.31 o                         
   1   8   2          8.39         12.72         1.73 o                         
   2   8   2       1326.28       1302.23        26.56 o                         
   3   8   2         33.61         39.54         3.89 o                         
   4   8   2          3.61          1.18         1.29 o                         
   5   8   2          0.93          0.91         1.07 o                         
   6   8   2          0.32         -0.66         1.37 o                         
   7   8   2          1.13          0.42         1.56 o                         
   8   8   2          0.85          0.24         1.02 o                         
  -7   9   2         76.03         70.71         4.85 o                         
  -6   9   2         15.01         14.27         2.14 o                         
  -5   9   2         32.35         27.67         1.87 o                         
  -4   9   2        512.08        563.43        11.30 o                         
  -3   9   2         87.89         70.48         2.81 o                         
  -2   9   2        877.88        862.49        16.24 o                         
  -1   9   2          0.47          0.03         0.91 o                         
   0   9   2          0.31          3.29         1.07 o                         
   1   9   2         75.97         83.14         4.96 o                         
   2   9   2          0.00          4.38         1.20 o                         
   3   9   2        412.98        408.14         9.60 o                         
   4   9   2        106.92        122.37         5.79 o                         
   5   9   2         56.93         58.55         4.79 o                         
   6   9   2          0.96         -0.63         1.56 o                         
   7   9   2         11.74          9.82         2.45 o                         
  -6  10   2         92.58         94.07         4.45 o                         
  -5  10   2        724.52        774.00        13.78 o                         
  -4  10   2          2.23          1.33         1.00 o                         
  -3  10   2        134.89        151.66         4.36 o                         
  -2  10   2         11.64         13.42         1.64 o                         
  -1  10   2          3.16          7.90         1.12 o                         
   0  10   2        500.85        514.83        11.70 o                         
   1  10   2         70.49         63.47         5.80 o                         
   2  10   2        247.69        237.23         6.71 o                         
   3  10   2          8.10          8.46         1.36 o                         
   4  10   2        140.40        141.08         5.67 o                         
   5  10   2          4.98          2.81         2.51 o                         
   6  10   2        398.68        406.96        19.40 o                         
   7  10   2         38.80         36.16         3.71 o                         
  -6  11   2          0.60          2.86         1.38 o                         
  -5  11   2        256.13        258.70         7.94 o                         
  -4  11   2          7.33          7.86         1.36 o                         
  -3  11   2        731.24        719.06        13.95 o                         
  -2  11   2         24.76         36.17         2.50 o                         
  -1  11   2        232.12        251.35        11.36 o                         
   0  11   2         79.87         94.36         4.41 o                         
   1  11   2         53.60         53.82         2.70 o                         
   2  11   2         40.99         31.90         2.45 o                         
   3  11   2        292.91        325.04         9.84 o                         
   4  11   2        303.58        370.08        17.96 o                         
   5  11   2        466.83        507.83        16.51 o                         
   6  11   2        341.52        351.82        17.18 o                         
   7  11   2         56.97         49.93         3.95 o                         
  -6  12   2          0.92          2.35         1.23 o                         
  -5  12   2         69.95         86.89         4.06 o                         
  -4  12   2          2.36          4.76         1.07 o                         
  -3  12   2        367.01        395.11        10.96 o                         
  -2  12   2          0.08         -0.96         1.03 o                         
  -1  12   2        592.45        553.69        14.17 o                         
   0  12   2        123.01        120.70         5.29 o                         
   1  12   2         12.62         16.19         1.97 o                         
   2  12   2        429.30        481.27        16.07 o                         
   3  12   2        555.73        543.22        16.62 o                         
   4  12   2        481.59        473.15        15.03 o                         
   5  12   2        107.70        112.23         6.46 o                         
   6  12   2         80.98         86.70         7.07 o                         
   7  12   2         40.31         30.46         2.22 o                         
  -5  13   2          6.70          3.26         1.02 o                         
  -4  13   2         15.95         22.81         4.37 o                         
  -3  13   2          0.36          0.37         0.95 o                         
  -2  13   2          0.81          1.13         1.02 o                         
  -1  13   2         14.20         10.37         1.86 o                         
   0  13   2         17.81         25.52         2.63 o                         
   1  13   2          0.98          1.37         1.56 o                         
   2  13   2         76.07         59.00         5.08 o                         
   3  13   2          3.27          0.29         3.20 o                         
   4  13   2         12.89          9.30         2.08 o                         
   5  13   2         11.27         11.38         3.08 o                         
   6  13   2         19.59         16.94         2.93 o                         
  -5  14   2          6.27          2.93         1.50 o                         
  -4  14   2          0.00         -1.80         1.80 o                         
  -3  14   2          0.47         -0.92         1.28 o                         
  -2  14   2         46.37         42.97         2.92 o                         
  -1  14   2          0.99          0.05         1.32 o                         
   0  14   2         90.23        107.65         9.16 o                         
   1  14   2          5.94          8.50         2.93 o                         
   2  14   2         80.88         71.19         7.24 o                         
   3  14   2          0.80          0.66         2.10 o                         
   4  14   2          7.29          2.28         1.92 o                         
   5  14   2         28.47         40.00         4.85 o                         
   6  14   2          2.52          3.05         1.50 o                         
  -4  15   2          0.00          2.45         1.86 o                         
  -3  15   2         31.56         25.09         4.31 o                         
  -2  15   2          2.43          1.36         1.35 o                         
  -1  15   2         75.45         80.59         4.50 o                         
   0  15   2         58.91         50.41        11.02 o                         
   1  15   2         67.77         57.36         6.41 o                         
   2  15   2         77.77         54.19         6.35 o                         
   3  15   2          8.16          4.85         2.57 o                         
   4  15   2         27.06         30.60         4.55 o                         
   5  15   2         15.07         16.29         2.93 o                         
  -4  16   2          2.22          1.08         1.26 o                         
  -3  16   2         24.59         28.92         4.13 o                         
  -2  16   2          1.87          0.84         1.21 o                         
  -1  16   2         13.32         14.23         2.09 o                         
   0  16   2          0.87          2.57         2.28 o                         
   1  16   2          2.73          3.05         1.56 o                         
   2  16   2          0.24          1.80         2.04 o                         
   3  16   2         35.43         24.25         4.13 o                         
   4  16   2         24.44         18.89         2.29 o                         
   5  16   2         11.24          9.82         2.04 o                         
  -3  17   2          3.36          2.34         1.38 o                         
  -2  17   2          3.47          2.70         1.42 o                         
  -1  17   2          0.61         -0.12         1.08 o                         
   0  17   2          7.24         11.16         2.34 o                         
   1  17   2          1.02          2.28         2.34 o                         
   2  17   2         13.87          9.30         2.78 o                         
   3  17   2         11.09          7.96         2.51 o                         
   4  17   2          1.61          1.78         0.65 o                         
  -2  18   2          0.56         -0.72         1.20 o                         
  -1  18   2          0.52          2.01         1.14 o                         
   0  18   2          0.71          0.74         1.19 o                         
   1  18   2          0.01         -0.66         1.44 o                         
   2  18   2          2.77          3.77         1.23 o                         
   3  18   2          1.36          1.05         2.10 o                         
  -1  19   2          0.05          0.92         0.81 o                         
   0  19   2          0.04          1.04         0.94 o                         
   1  19   2          2.87          3.25         0.94 o                         
   2  19   2          2.86          1.14         1.77 o                         
  -2 -18   3         19.12         20.60         2.81 o                         
  -1 -18   3          8.48          5.09         1.62 o                         
   0 -18   3          0.05          0.36         1.08 o                         
   1 -18   3          6.09          7.78         1.62 o                         
  -3 -17   3          1.04          2.24         1.04 o                         
  -2 -17   3         21.78         20.60         3.35 o                         
  -1 -17   3          0.00         -0.27         1.27 o                         
   0 -17   3          6.92          3.53         2.22 o                         
   1 -17   3          0.34          0.42         1.20 o                         
   2 -17   3         10.06          8.18         1.95 o                         
  -4 -16   3          6.23          8.96         2.04 o                         
  -3 -16   3         17.80         15.63         3.11 o                         
  -2 -16   3         36.16         39.02         2.86 o                         
  -1 -16   3          7.55          6.65         1.89 o                         
   0 -16   3          6.40          6.17         1.78 o                         
   1 -16   3         14.88         16.11         3.17 o                         
   2 -16   3         24.75         32.27         4.19 o                         
   3 -16   3          4.91          4.53         0.96 o                         
  -5 -15   3          9.36          7.02         1.29 o                         
  -4 -15   3          0.03          1.24         1.23 o                         
  -3 -15   3          3.96          2.75         2.34 o                         
  -2 -15   3         11.17         16.51         2.12 o                         
  -1 -15   3         15.25         10.24         3.29 o                         
   0 -15   3          0.22          1.57         1.56 o                         
   1 -15   3          2.68          2.51         1.55 o                         
   2 -15   3         24.95         28.14         4.25 o                         
   3 -15   3          3.51          4.55         1.40 o                         
   4 -15   3         41.50         43.21         2.96 o                         
  -5 -14   3         11.51         13.45         1.54 o                         
  -4 -14   3          2.23          2.89         1.45 o                         
  -3 -14   3          1.31          5.45         2.45 o                         
  -2 -14   3         24.10         30.86         2.84 o                         
  -1 -14   3          0.00          2.16         2.45 o                         
   0 -14   3         25.22         25.41         3.27 o                         
   1 -14   3         21.74         15.18         2.60 o                         
   2 -14   3          0.56          0.60         1.86 o                         
   3 -14   3          1.27          3.83         2.10 o                         
   4 -14   3         15.94         14.01         2.93 o                         
   5 -14   3         32.21         22.93         2.63 o                         
  -6 -13   3          0.04         -0.90         1.38 o                         
  -5 -13   3          0.00          0.53         1.06 o                         
  -4 -13   3         10.76         14.24         2.41 o                         
  -3 -13   3         74.56         77.48         7.30 o                         
  -2 -13   3         12.45         18.62         2.82 o                         
  -1 -13   3         23.85         19.94         4.49 o                         
   0 -13   3         16.55         16.15         2.64 o                         
   1 -13   3          8.43          5.90         2.14 o                         
   2 -13   3        142.03        134.84        10.06 o                         
   3 -13   3          3.48          4.79         2.28 o                         
   4 -13   3         10.09          5.63         2.34 o                         
   5 -13   3         16.09         13.55         1.83 o                         
  -6 -12   3          1.66          0.36         1.50 o                         
  -5 -12   3          0.30          1.38         2.22 o                         
  -4 -12   3          3.08          7.24         2.57 o                         
  -3 -12   3         53.62         53.59         5.99 o                         
  -2 -12   3        125.87        133.55         7.95 o                         
  -1 -12   3         15.20         13.96         2.64 o                         
   0 -12   3         65.72         66.80         3.31 o                         
   1 -12   3         11.36         14.90         1.86 o                         
   2 -12   3          7.26          9.41         2.18 o                         
   3 -12   3         16.05         23.64         2.95 o                         
   4 -12   3          7.12          8.50         3.05 o                         
   5 -12   3          3.72          3.63         1.25 o                         
   6 -12   3          0.04         -0.54         1.02 o                         
  -7 -11   3          0.00          0.26         0.80 o                         
  -6 -11   3         13.61         10.91         1.97 o                         
  -5 -11   3          8.56          9.70         3.23 o                         
  -4 -11   3         19.31         20.96         3.83 o                         
  -3 -11   3         24.64         23.86         2.70 o                         
  -2 -11   3        122.68        127.56         5.90 o                         
  -1 -11   3          7.10         10.25         1.69 o                         
   0 -11   3        152.65        163.51         5.58 o                         
   1 -11   3          0.01          0.86         0.95 o                         
   2 -11   3         34.61         38.47         2.41 o                         
   3 -11   3          0.52          0.06         1.35 o                         
   4 -11   3          1.00          1.63         1.58 o                         
   5 -11   3          6.11          6.17         2.39 o                         
   6 -11   3          1.26          1.11         0.84 o                         
  -7 -10   3          0.72          0.95         1.01 o                         
  -6 -10   3         16.11         16.88         3.59 o                         
  -5 -10   3          7.34         12.45         3.71 o                         
  -4 -10   3         44.31         40.24         5.03 o                         
  -3 -10   3          0.26          0.06         0.93 o                         
  -2 -10   3        270.65        287.27         7.12 o                         
  -1 -10   3        699.76        819.18        18.35 o                         
   0 -10   3         97.86         94.49         4.56 o                         
   1 -10   3        411.73        410.25         8.73 o                         
   2 -10   3         12.07         12.70         1.54 o                         
   3 -10   3          0.27         -0.09         0.95 o                         
   4 -10   3         16.28         13.87         2.75 o                         
   5 -10   3         15.28         10.64         1.65 o                         
   6 -10   3          3.60          1.63         1.32 o                         
  -7  -9   3          0.57          0.39         1.05 o                         
  -6  -9   3         33.32         40.61         3.74 o                         
  -5  -9   3          8.20          7.07         2.93 o                         
  -4  -9   3         26.84         31.50         2.95 o                         
  -3  -9   3        413.42        474.63        13.20 o                         
  -2  -9   3         19.06         21.52         2.49 o                         
  -1  -9   3        295.21        283.61        11.56 o                         
   0  -9   3        718.24        769.94        38.44 o                         
   1  -9   3        335.60        393.72         9.92 o                         
   2  -9   3         59.37         60.90         3.46 o                         
   3  -9   3        266.07        348.32        24.55 o                         
   4  -9   3          2.77          4.00         1.25 o                         
   5  -9   3          1.38          1.31         0.90 o                         
   6  -9   3          0.25          0.57         1.20 o                         
   7  -9   3          4.22          2.22         1.32 o                         
  -7  -8   3          0.39          0.48         1.92 o                         
  -6  -8   3          1.59          3.91         2.37 o                         
  -5  -8   3          2.13          0.69         1.35 o                         
  -4  -8   3         21.87         31.25         5.63 o                         
  -3  -8   3        423.05        461.99        23.47 o                         
  -2  -8   3         15.04         10.69         1.94 o                         
  -1  -8   3        875.94        872.07        22.71 o                         
   0  -8   3        377.08        410.58        10.81 o                         
   1  -8   3        117.94        137.99         5.44 o                         
   2  -8   3         17.46         13.71         3.11 o                         
   3  -8   3          2.12          5.41         1.37 o                         
   4  -8   3         29.11         38.25         2.69 o                         
   5  -8   3         72.79         77.66         7.96 o                         
   6  -8   3         35.53         38.64         6.62 o                         
   7  -8   3          5.64          7.12         1.92 o                         
  -7  -7   3          9.35          6.89         2.63 o                         
  -6  -7   3          4.83          7.75         5.21 o                         
  -5  -7   3         57.68         55.55         4.50 o                         
  -4  -7   3         57.19         55.38         5.09 o                         
  -3  -7   3        137.52        143.64        10.72 o                         
  -2  -7   3         13.50         10.71         1.98 o                         
  -1  -7   3          2.14          1.02         1.03 o                         
   0  -7   3          8.56         39.42         9.04 o                         
   1  -7   3        803.52        906.85        20.49 o                         
   2  -7   3         24.22         28.22         3.35 o                         
   3  -7   3         96.29         94.74         4.71 o                         
   4  -7   3         30.55         29.80         2.29 o                         
   5  -7   3          1.90          1.21         0.99 o                         
   6  -7   3          7.35          6.83         1.37 o                         
   7  -7   3         10.97         11.55         1.63 o                         
  -8  -6   3          6.35          8.80         1.92 o                         
  -7  -6   3         18.88         10.96         3.11 o                         
  -6  -6   3         37.92         41.10         3.87 o                         
  -5  -6   3        122.98        146.27         5.14 o                         
  -4  -6   3          0.68         -0.09         0.91 o                         
  -3  -6   3        230.05        264.34        14.73 o                         
  -2  -6   3        967.10       1048.93        37.36 o                         
  -1  -6   3       6720.42       7034.41       147.16 o                         
   0  -6   3         54.78         78.55         5.73 o                         
   1  -6   3        891.09       1037.69        17.09 o                         
   2  -6   3         36.88         44.30         3.36 o                         
   3  -6   3         79.62         93.32         4.70 o                         
   4  -6   3        102.01        103.72         4.42 o                         
   5  -6   3        137.15        130.19         4.81 o                         
   6  -6   3          0.24          1.46         1.08 o                         
   7  -6   3         10.12         11.44         1.78 o                         
  -8  -5   3          5.80          5.81         1.86 o                         
  -7  -5   3          5.80          2.75         2.45 o                         
  -6  -5   3        161.16        191.36        12.21 o                         
  -5  -5   3        126.80        157.12         4.88 o                         
  -4  -5   3       2012.73       2180.56        32.04 o                         
  -3  -5   3       2116.10       2315.14        75.50 o                         
  -2  -5   3        365.67        440.37        18.38 o                         
  -1  -5   3       1369.48       1599.43        35.87 o                         
   0  -5   3        447.05        416.19         9.37 o                         
   1  -5   3       4173.04       4297.07        57.55 o                         
   2  -5   3         70.97         85.17         4.49 o                         
   3  -5   3       1234.33       1396.07        34.78 o                         
   4  -5   3       1039.34       1007.82        14.02 o                         
   5  -5   3         77.98         84.92         2.82 o                         
   6  -5   3         20.51         17.20         2.04 o                         
   7  -5   3          8.16          7.54         1.64 o                         
  -8  -4   3         13.43          8.56         2.16 o                         
  -7  -4   3         59.68         52.21         5.87 o                         
  -6  -4   3          0.29          1.68         1.36 o                         
  -5  -4   3         96.46         97.15         3.06 o                         
  -4  -4   3          0.20         -0.66         1.44 o                         
  -3  -4   3       1864.74       1890.75        62.45 o                         
  -2  -4   3        224.57        241.11        11.50 o                         
  -1  -4   3       3266.22       3164.51        94.48 o                         
   0  -4   3          0.01          1.25         0.70 o                         
   1  -4   3       3586.43       3474.55        60.21 o                         
   2  -4   3          3.36          1.78         0.68 o                         
   3  -4   3       2705.04       2721.57        61.49 o                         
   4  -4   3         10.14          9.58         1.07 o                         
   5  -4   3        200.59        246.74         7.08 o                         
   6  -4   3          2.51          2.98         1.07 o                         
   7  -4   3          0.07          0.95         2.07 o                         
   8  -4   3         33.19         22.27         2.57 o                         
  -8  -3   3         28.20         28.11         2.32 o                         
  -7  -3   3        118.15        108.75         5.69 o                         
  -6  -3   3        171.00        186.38         6.76 o                         
  -5  -3   3        249.22        293.39         9.21 o                         
  -4  -3   3         41.60         47.30         5.57 o                         
  -3  -3   3       1226.72       1245.98        46.31 o                         
  -2  -3   3        498.87        406.66        16.23 o                         
  -1  -3   3        598.26        674.60        21.91 o                         
   0  -3   3         10.34         48.79         2.47 o                         
   1  -3   3        654.89        692.72        13.44 o                         
   2  -3   3         55.00         43.60         1.99 o                         
   3  -3   3         74.89         78.02         4.70 o                         
   4  -3   3        349.98        364.62        17.84 o                         
   5  -3   3        115.80        113.27         3.81 o                         
   6  -3   3        309.03        318.02         7.80 o                         
   7  -3   3         43.17         50.64         2.99 o                         
   8  -3   3         40.35         38.14         3.53 o                         
  -8  -2   3         48.78         49.92         5.18 o                         
  -7  -2   3          0.34          0.77         1.62 o                         
  -6  -2   3        300.80        317.38         8.21 o                         
  -5  -2   3         24.67         25.60         1.74 o                         
  -4  -2   3       2282.70       2334.01        61.43 o                         
  -3  -2   3       2239.67       2135.34        48.11 o                         
  -2  -2   3       6954.57       6361.59       187.76 o                         
  -1  -2   3        479.01        453.78        11.68 o                         
   0  -2   3        117.50        165.29         9.29 o                         
   1  -2   3        737.78        593.72        11.40 o                         
   2  -2   3       5463.08       4949.02        73.56 o                         
   3  -2   3        161.25        143.75         6.06 o                         
   4  -2   3       1660.78       1697.86        43.10 o                         
   5  -2   3          3.34          2.04         0.82 o                         
   6  -2   3        613.40        619.30        14.35 o                         
   7  -2   3         38.77         30.91         2.43 o                         
   8  -2   3        128.85        118.25         6.77 o                         
  -8  -1   3          0.28         -1.07         1.17 o                         
  -7  -1   3         11.61         10.38         4.61 o                         
  -6  -1   3         62.77         82.92         5.94 o                         
  -5  -1   3         42.17         44.58         2.05 o                         
  -4  -1   3        209.99        229.83         9.88 o                         
  -3  -1   3       2012.48       1839.31        41.64 o                         
  -2  -1   3        160.81        227.88         5.59 o                         
  -1  -1   3       1235.39       1086.67        15.13 o                         
   0  -1   3          0.90         35.02         3.88 o                         
   1  -1   3        713.52        719.72        10.37 o                         
   2  -1   3        528.84        585.18         7.82 o                         
   3  -1   3        128.78        152.02         3.98 o                         
   4  -1   3       1525.08       1612.82        31.66 o                         
   5  -1   3          7.02          4.64         1.26 o                         
   6  -1   3        148.27        135.58         6.37 o                         
   7  -1   3          4.60          5.91         1.35 o                         
   8  -1   3         17.63         17.18         2.51 o                         
  -8   0   3          1.30          1.64         1.77 o                         
  -7   0   3          0.01          1.06         1.36 o                         
  -6   0   3         28.67         25.31         2.01 o                         
  -5   0   3         26.35         20.29         1.56 o                         
  -4   0   3        152.86        141.67         6.82 o                         
  -3   0   3         60.90         39.81         2.04 o                         
  -2   0   3        257.36        233.38         5.57 o                         
  -1   0   3        284.31        176.12         2.44 o                         
   0   0   3          7.53         10.64         1.32 o                         
   1   0   3         48.24         23.36         0.79 o                         
   2   0   3        809.44        766.19         9.76 o                         
   3   0   3        209.83        169.44         4.19 o                         
   4   0   3         12.00         12.83         2.24 o                         
   5   0   3         32.07         33.04         2.74 o                         
   6   0   3          1.44         23.53         2.98 o                         
   7   0   3         25.43         30.87         3.52 o                         
   8   0   3          9.14         14.93         1.73 o                         
  -8   1   3          2.22          0.72         1.86 o                         
  -7   1   3         48.44         63.02         4.35 o                         
  -6   1   3         18.93         16.79         1.55 o                         
  -5   1   3        116.32        116.20         3.67 o                         
  -4   1   3         32.36         22.05         2.73 o                         
  -3   1   3         15.10         12.76         1.12 o                         
  -2   1   3        292.80        307.17         5.04 o                         
  -1   1   3      16615.54      14934.72       170.28 o                         
   0   1   3        168.21        152.47         4.86 o                         
   1   1   3      18816.57      16915.83       218.58 o                         
   2   1   3        932.88        947.58        12.64 o                         
   3   1   3         96.83         54.19         2.77 o                         
   4   1   3         14.32         18.33         7.18 o                         
   5   1   3        296.64        252.64        23.05 o                         
   6   1   3          3.16          4.07         2.28 o                         
   7   1   3          1.03          0.72         0.98 o                         
   8   1   3          2.05          2.87         1.62 o                         
  -8   2   3          0.07          0.66         1.80 o                         
  -7   2   3         21.80         32.12         2.56 o                         
  -6   2   3        224.95        234.13         5.98 o                         
  -5   2   3         12.70         13.60         1.10 o                         
  -4   2   3        474.18        410.84        14.46 o                         
  -3   2   3         49.75         50.32         2.86 o                         
  -2   2   3        694.74        827.42        11.30 o                         
  -1   2   3        672.13        674.92         8.91 o                         
   0   2   3         38.00         37.17         4.50 o                         
   1   2   3        620.78        521.62         7.82 o                         
   2   2   3        712.33        767.26        11.59 o                         
   3   2   3        542.27        473.66         7.72 o                         
   4   2   3         94.76         84.06         4.18 o                         
   5   2   3          7.18          5.23         1.31 o                         
   6   2   3          6.26          6.30         1.78 o                         
   7   2   3         56.62         54.72         3.87 o                         
   8   2   3          0.14          1.26         1.62 o                         
  -8   3   3          2.47          2.16         1.80 o                         
  -7   3   3          0.05          0.80         1.24 o                         
  -6   3   3        115.23        131.53         3.90 o                         
  -5   3   3        142.35        139.91         3.38 o                         
  -4   3   3          3.01          0.50         0.98 o                         
  -3   3   3        252.19        263.87         7.66 o                         
  -2   3   3       1362.92       1069.88        15.76 o                         
  -1   3   3        678.89        710.60        13.96 o                         
   0   3   3          1.54          1.92         0.77 o                         
   1   3   3        767.40        689.67        12.91 o                         
   2   3   3       1125.88       1011.55        16.46 o                         
   3   3   3         92.55         66.89         2.26 o                         
   4   3   3         97.50        108.91         6.19 o                         
   5   3   3         23.04         17.93         2.47 o                         
   6   3   3        172.58        184.23         8.05 o                         
   7   3   3         23.00         19.35         3.11 o                         
   8   3   3          1.44          0.78         1.02 o                         
  -8   4   3          4.70          4.65         1.11 o                         
  -7   4   3          0.11          1.17         1.11 o                         
  -6   4   3         14.93         21.51         1.69 o                         
  -5   4   3         19.65         19.05         1.45 o                         
  -4   4   3         31.51         43.86         1.64 o                         
  -3   4   3         98.26        106.85         5.69 o                         
  -2   4   3       3375.66       3096.29        67.10 o                         
  -1   4   3        270.78        252.61         9.02 o                         
   0   4   3          1.08          0.60         0.48 o                         
   1   4   3        599.17        480.69        12.13 o                         
   2   4   3        774.01        804.01        15.79 o                         
   3   4   3       1867.88       1751.31        33.18 o                         
   4   4   3         42.52         42.78         4.87 o                         
   5   4   3        303.13        303.89         9.37 o                         
   6   4   3        105.79        110.09         6.04 o                         
   7   4   3         15.68         20.55         3.29 o                         
   8   4   3         10.70         10.07         1.49 o                         
  -7   5   3         39.47         45.01         2.93 o                         
  -6   5   3         56.66         73.90         3.27 o                         
  -5   5   3          0.04          0.20         0.69 o                         
  -4   5   3        772.13        758.01         9.58 o                         
  -3   5   3        136.52        166.02         7.77 o                         
  -2   5   3          0.36          2.75         1.17 o                         
  -1   5   3        424.88        465.51         8.08 o                         
   0   5   3         61.07         87.84         3.08 o                         
   1   5   3       1667.78       1596.43        61.64 o                         
   2   5   3        483.54        456.12        17.96 o                         
   3   5   3         78.42         79.99         4.91 o                         
   4   5   3        860.82        916.63        18.07 o                         
   5   5   3         30.59         29.54         3.10 o                         
   6   5   3         86.10         96.75         5.99 o                         
   7   5   3          4.59          6.44         2.19 o                         
   8   5   3          0.80          1.32         1.05 o                         
  -7   6   3         21.26         16.89         3.20 o                         
  -6   6   3          2.96          1.56         0.99 o                         
  -5   6   3         22.59         20.04         1.52 o                         
  -4   6   3        104.81        117.05         4.02 o                         
  -3   6   3         44.74         39.40         5.39 o                         
  -2   6   3        153.85        152.32         6.57 o                         
  -1   6   3          8.69          1.47         0.66 o                         
   0   6   3          3.49          0.35         0.87 o                         
   1   6   3          1.26          0.67         0.79 o                         
   2   6   3         18.75          5.57         1.98 o                         
   3   6   3         10.49         11.65         1.87 o                         
   4   6   3         37.64         33.71         3.10 o                         
   5   6   3          7.70          5.96         1.45 o                         
   6   6   3        173.03        199.08         9.02 o                         
   7   6   3          3.27          2.59         1.51 o                         
   8   6   3          4.65          4.77         1.10 o                         
  -7   7   3         12.94         14.18         1.54 o                         
  -6   7   3          5.47          7.90         1.36 o                         
  -5   7   3          6.84          6.00         1.30 o                         
  -4   7   3          8.86          6.04         1.14 o                         
  -3   7   3          0.04         -0.53         0.84 o                         
  -2   7   3        284.85        296.49        14.67 o                         
  -1   7   3       3563.20       3664.17        65.09 o                         
   0   7   3        481.67        457.85        10.82 o                         
   1   7   3       3904.68       3763.21        66.12 o                         
   2   7   3        247.66        215.07        11.80 o                         
   3   7   3         94.92        100.41         4.15 o                         
   4   7   3        606.31        562.92        14.34 o                         
   5   7   3        131.47        146.54         5.62 o                         
   6   7   3         80.69         98.85         6.20 o                         
   7   7   3         29.09         26.76         2.75 o                         
   8   7   3          2.47          2.55         1.14 o                         
  -7   8   3          0.70          0.76         0.74 o                         
  -6   8   3         94.61         93.42         3.41 o                         
  -5   8   3         17.67         12.77         1.78 o                         
  -4   8   3         86.11        119.31         4.51 o                         
  -3   8   3        694.61        700.35        11.88 o                         
  -2   8   3       1453.86       1438.17        50.05 o                         
  -1   8   3          1.73          2.24         1.01 o                         
   0   8   3         94.89         96.06         3.66 o                         
   1   8   3        313.15        331.06         7.71 o                         
   2   8   3        955.98        961.40        25.38 o                         
   3   8   3       1375.69       1366.47        35.11 o                         
   4   8   3         64.28         59.18         5.17 o                         
   5   8   3          8.01          6.55         1.39 o                         
   6   8   3         11.39         11.61         2.33 o                         
   7   8   3         32.52         26.64         3.59 o                         
   8   8   3          0.00         -0.24         1.02 o                         
  -7   9   3         52.61         46.77         2.81 o                         
  -6   9   3         84.99         79.48         3.34 o                         
  -5   9   3         50.83         37.97         2.12 o                         
  -4   9   3        714.29        678.37        11.71 o                         
  -3   9   3        495.37        538.08        10.26 o                         
  -2   9   3         11.46         19.19         1.78 o                         
  -1   9   3         38.03         37.19         7.04 o                         
   0   9   3          5.60          9.90         1.32 o                         
   1   9   3        161.69        148.31         8.40 o                         
   2   9   3         22.57         19.71         2.75 o                         
   3   9   3         60.24         51.51         3.59 o                         
   4   9   3        407.79        429.55        12.40 o                         
   5   9   3        419.85        464.71        32.93 o                         
   6   9   3         15.08         19.30         2.73 o                         
   7   9   3        155.36        141.84         8.14 o                         
  -6  10   3         42.19         45.08         3.23 o                         
  -5  10   3         51.30         56.92         2.86 o                         
  -4  10   3          0.12          0.20         0.89 o                         
  -3  10   3         40.50         42.62         2.22 o                         
  -2  10   3          9.06          7.24         1.34 o                         
  -1  10   3        346.76        383.77         9.26 o                         
   0  10   3        114.52        126.09         4.87 o                         
   1  10   3        576.81        584.65        14.65 o                         
   2  10   3         82.35         92.69         3.57 o                         
   3  10   3        205.11        182.00         6.34 o                         
   4  10   3          4.97          7.71         1.55 o                         
   5  10   3        176.52        194.71        12.81 o                         
   6  10   3          4.33          9.40         3.05 o                         
   7  10   3        211.45        182.26         9.10 o                         
  -6  11   3          5.49          6.82         1.15 o                         
  -5  11   3         68.95         59.41         2.77 o                         
  -4  11   3         69.39         84.03         3.48 o                         
  -3  11   3        318.12        295.46         7.27 o                         
  -2  11   3          5.00          5.48         1.13 o                         
  -1  11   3          1.14          0.24         0.89 o                         
   0  11   3         12.40          5.53         1.50 o                         
   1  11   3         13.00          8.93         1.37 o                         
   2  11   3          0.35         -0.16         0.85 o                         
   3  11   3        530.23        502.21        24.24 o                         
   4  11   3        222.06        244.70        13.95 o                         
   5  11   3         37.86         27.97         3.95 o                         
   6  11   3         11.41         12.75         3.41 o                         
   7  11   3         82.58         64.84         4.61 o                         
  -6  12   3          2.80          6.17         1.74 o                         
  -5  12   3          5.72          7.27         1.23 o                         
  -4  12   3         70.54         53.59         3.11 o                         
  -3  12   3        200.92        193.53         5.71 o                         
  -2  12   3         72.85         86.28         3.66 o                         
  -1  12   3         24.34         14.76         2.07 o                         
   0  12   3          0.10         -0.03         1.01 o                         
   1  12   3         27.80         16.42         2.25 o                         
   2  12   3        147.90        140.56         5.37 o                         
   3  12   3        106.04        109.62         5.12 o                         
   4  12   3          7.59          4.43         2.81 o                         
   5  12   3         71.00         69.65         8.20 o                         
   6  12   3         74.26         87.18         7.07 o                         
   7  12   3          3.62          3.89         1.26 o                         
  -5  13   3         18.81         25.45         2.04 o                         
  -4  13   3          1.60          1.74         1.04 o                         
  -3  13   3          2.02          0.70         1.18 o                         
  -2  13   3        277.26        289.44         7.22 o                         
  -1  13   3         89.69         77.40         4.48 o                         
   0  13   3         29.57         19.76         2.78 o                         
   1  13   3          0.76          0.88         1.45 o                         
   2  13   3        126.63        113.58         6.43 o                         
   3  13   3         94.58         96.45         7.24 o                         
   4  13   3         42.51         35.82         3.55 o                         
   5  13   3          0.12          0.02         1.42 o                         
   6  13   3          0.61          4.31         1.98 o                         
  -5  14   3          0.93          3.71         1.68 o                         
  -4  14   3          2.34          1.89         1.27 o                         
  -3  14   3          0.06          0.38         1.12 o                         
  -2  14   3          2.01          1.21         1.12 o                         
  -1  14   3          0.20         -0.02         1.36 o                         
   0  14   3         25.79         27.18         4.97 o                         
   1  14   3         13.40         15.87         3.71 o                         
   2  14   3         18.75         24.19         4.55 o                         
   3  14   3          1.12          1.26         1.92 o                         
   4  14   3          0.01         -0.11         2.28 o                         
   5  14   3         12.31         14.73         3.23 o                         
   6  14   3         11.07         12.21         2.34 o                         
  -4  15   3          0.94         -0.48         1.38 o                         
  -3  15   3          3.15          3.68         1.40 o                         
  -2  15   3         85.42         85.79         5.23 o                         
  -1  15   3         22.92         26.73         2.74 o                         
   0  15   3          9.59          7.59         2.96 o                         
   1  15   3          7.34         10.42         3.35 o                         
   2  15   3        104.07        114.66         9.10 o                         
   3  15   3         38.96         45.62         5.63 o                         
   4  15   3          6.12          3.53         2.04 o                         
   5  15   3          0.08          1.74         1.38 o                         
  -4  16   3         10.79         12.33         2.34 o                         
  -3  16   3         10.18          7.24         2.28 o                         
  -2  16   3         24.16         24.93         2.42 o                         
  -1  16   3         25.06         23.14         2.34 o                         
   0  16   3          3.02          7.41         1.94 o                         
   1  16   3          0.85          0.26         1.44 o                         
   2  16   3          4.02          0.60         1.92 o                         
   3  16   3          3.40          3.77         2.45 o                         
   4  16   3         19.29         17.36         2.99 o                         
   5  16   3         11.71         12.13         1.59 o                         
  -3  17   3          1.36          0.36         1.20 o                         
  -2  17   3          6.64          8.58         2.37 o                         
  -1  17   3         15.95         19.41         2.09 o                         
   0  17   3         60.37         59.04         4.48 o                         
   1  17   3         99.73        104.84         4.67 o                         
   2  17   3         24.70         28.56         2.94 o                         
   3  17   3         38.89         42.09         4.67 o                         
   4  17   3          1.64          1.20         0.89 o                         
  -2  18   3          0.31         -0.36         1.14 o                         
  -1  18   3          0.00         -0.81         1.12 o                         
   0  18   3          2.62          2.85         1.52 o                         
   1  18   3          0.38          0.64         1.29 o                         
   2  18   3         14.99         12.60         1.49 o                         
   3  18   3          0.03         -0.64         0.76 o                         
  -1  19   3         29.87         30.70         2.39 o                         
   0  19   3         46.40         49.43         3.29 o                         
   1  19   3         55.76         57.77         3.49 o                         
   2  19   3          3.04          5.70         1.31 o                         
  -1 -18   4         41.71         34.67         3.65 o                         
   0 -18   4         31.14         20.00         2.87 o                         
   1 -18   4          0.33          0.30         0.96 o                         
  -3 -17   4          4.18          6.78         1.23 o                         
  -2 -17   4          6.92          4.67         1.35 o                         
  -1 -17   4          4.70          5.39         1.68 o                         
   0 -17   4         24.96         26.88         2.57 o                         
   1 -17   4          9.67          7.96         2.04 o                         
   2 -17   4          4.25          3.16         0.86 o                         
  -4 -16   4         41.49         41.68         8.53 o                         
  -3 -16   4         11.30          8.08         2.16 o                         
  -2 -16   4         30.04         24.22         3.01 o                         
  -1 -16   4          4.17          6.13         1.83 o                         
   0 -16   4          0.83          0.81         1.27 o                         
   1 -16   4         29.46         34.61         4.43 o                         
   2 -16   4          0.09         -1.10         1.10 o                         
   3 -16   4         45.41         40.50         2.30 o                         
  -5 -15   4         11.23          9.89         2.16 o                         
  -4 -15   4          3.19          1.04         1.02 o                         
  -3 -15   4          8.90         11.91         2.93 o                         
  -2 -15   4          9.90          7.93         1.93 o                         
  -1 -15   4          3.50          5.93         3.05 o                         
   0 -15   4         11.18         16.37         2.84 o                         
   1 -15   4         22.41         23.13         2.86 o                         
   2 -15   4          5.71          5.93         2.22 o                         
   3 -15   4         31.91         34.01         2.77 o                         
   4 -15   4         26.44         27.10         2.25 o                         
  -5 -14   4          7.03          5.62         1.32 o                         
  -4 -14   4          1.39          1.50         1.15 o                         
  -3 -14   4          0.47          0.00         1.29 o                         
  -2 -14   4         11.04         11.05         1.86 o                         
  -1 -14   4          6.39          7.07         3.11 o                         
   0 -14   4          0.36          0.68         1.54 o                         
   1 -14   4          0.26         -0.99         1.69 o                         
   2 -14   4          0.02         -0.60         2.04 o                         
   3 -14   4          0.23         -0.54         1.50 o                         
   4 -14   4          5.04          7.84         1.63 o                         
  -6 -13   4          8.03         11.14         2.04 o                         
  -5 -13   4          0.25          0.64         0.87 o                         
  -4 -13   4         23.84         39.40         3.70 o                         
  -3 -13   4         16.10         10.24         2.24 o                         
  -2 -13   4          3.62          3.62         1.31 o                         
  -1 -13   4         40.87         43.41         5.93 o                         
   0 -13   4         72.75         81.68         5.54 o                         
   1 -13   4          0.10         -1.77         1.88 o                         
   2 -13   4         28.02         25.99         4.43 o                         
   3 -13   4         13.81          9.82         2.75 o                         
   4 -13   4          6.01         10.30         2.87 o                         
   5 -13   4          0.86         -0.20         0.86 o                         
  -6 -12   4         12.87         10.72         2.28 o                         
  -5 -12   4          8.94          7.78         1.86 o                         
  -4 -12   4          8.21          5.02         1.77 o                         
  -3 -12   4         17.05         10.04         2.24 o                         
  -2 -12   4          5.47          2.67         1.56 o                         
  -1 -12   4         56.11         58.50         5.47 o                         
   0 -12   4          3.92          1.71         0.99 o                         
   1 -12   4          0.48         -0.12         1.07 o                         
   2 -12   4          0.78          2.76         1.45 o                         
   3 -12   4          3.33          5.94         2.48 o                         
   4 -12   4         62.22         77.96         5.19 o                         
   5 -12   4          6.47         11.80         2.87 o                         
  -6 -11   4          0.09         -0.42         1.68 o                         
  -5 -11   4         19.84         13.65         3.41 o                         
  -4 -11   4         12.34         13.31         3.02 o                         
  -3 -11   4          2.90          2.87         1.61 o                         
  -2 -11   4          4.06          2.16         1.17 o                         
  -1 -11   4         13.43         16.24         2.79 o                         
   0 -11   4        282.53        332.30         7.95 o                         
   1 -11   4         34.98         42.76         3.28 o                         
   2 -11   4         14.99         14.82         1.98 o                         
   3 -11   4         89.66         83.59         5.31 o                         
   4 -11   4          9.92         13.20         2.46 o                         
   5 -11   4          0.05         -0.60         1.62 o                         
   6 -11   4          0.08          1.21         0.87 o                         
  -7 -10   4         13.18          9.79         2.63 o                         
  -6 -10   4          4.21          6.11         2.39 o                         
  -5 -10   4         26.52         26.58         4.91 o                         
  -4 -10   4          6.11          4.67         2.22 o                         
  -3 -10   4         73.33         85.84         5.16 o                         
  -2 -10   4         31.02         40.68         3.58 o                         
  -1 -10   4          3.44          3.63         1.16 o                         
   0 -10   4         34.77         30.04         2.29 o                         
   1 -10   4         62.77         69.41         3.20 o                         
   2 -10   4        169.32        165.59         5.49 o                         
   3 -10   4         29.07         26.54         3.27 o                         
   4 -10   4          1.36          1.83         1.50 o                         
   5 -10   4          0.29          0.10         1.24 o                         
   6 -10   4         10.54          6.77         1.62 o                         
  -7  -9   4         38.33         34.86         2.63 o                         
  -6  -9   4          0.30          1.56         1.50 o                         
  -5  -9   4         67.26         56.36         4.49 o                         
  -4  -9   4          9.84          6.49         1.71 o                         
  -3  -9   4        425.71        447.74        12.93 o                         
  -2  -9   4          0.65         -0.06         1.07 o                         
  -1  -9   4         28.13         27.42         3.09 o                         
   0  -9   4        139.99        130.41         5.25 o                         
   1  -9   4          9.70         10.53         1.19 o                         
   2  -9   4         74.91         72.15         3.35 o                         
   3  -9   4         10.55          9.20         2.63 o                         
   4  -9   4          2.11          3.58         1.64 o                         
   5  -9   4         11.21         10.54         2.17 o                         
   6  -9   4          0.04         -0.75         1.32 o                         
   7  -9   4          6.44          5.63         1.50 o                         
  -7  -8   4          7.97          5.06         1.40 o                         
  -6  -8   4          9.18          7.77         3.02 o                         
  -5  -8   4         87.65         96.83         6.01 o                         
  -4  -8   4         85.42         73.50         4.00 o                         
  -3  -8   4        131.58        122.16         5.75 o                         
  -2  -8   4         18.99         15.73         2.08 o                         
  -1  -8   4          0.50          1.51         0.91 o                         
   0  -8   4          9.89          4.64         1.75 o                         
   1  -8   4         97.54         91.20         6.67 o                         
   2  -8   4        198.37        231.45         6.66 o                         
   3  -8   4        383.35        422.74        13.74 o                         
   4  -8   4         82.88         65.42         3.93 o                         
   5  -8   4         62.50         64.20         3.85 o                         
   6  -8   4          3.51          2.96         1.42 o                         
   7  -8   4          0.00          0.90         1.20 o                         
  -7  -7   4         13.69         17.30         3.41 o                         
  -6  -7   4         22.39         20.51         2.72 o                         
  -5  -7   4          6.56          6.44         1.93 o                         
  -4  -7   4        260.85        257.19         7.75 o                         
  -3  -7   4         64.48         89.66         4.69 o                         
  -2  -7   4        895.75        900.59        24.28 o                         
  -1  -7   4       1465.69       1610.15        30.92 o                         
   0  -7   4       6631.83       7852.66       136.21 o                         
   1  -7   4         58.49         55.63         3.19 o                         
   2  -7   4        204.67        202.72        12.30 o                         
   3  -7   4        101.17         93.36         6.09 o                         
   4  -7   4         19.60         25.96         2.31 o                         
   5  -7   4         11.74          9.77         1.81 o                         
   6  -7   4          6.97          6.41         1.73 o                         
   7  -7   4          7.33          7.96         2.04 o                         
  -8  -6   4          1.36          3.05         1.32 o                         
  -7  -6   4          0.23          0.48         2.10 o                         
  -6  -6   4         27.18         21.03         4.22 o                         
  -5  -6   4          6.64          8.91         1.51 o                         
  -4  -6   4         56.98         65.05         3.96 o                         
  -3  -6   4         25.30         13.41         3.23 o                         
  -2  -6   4       6636.63       7322.10       154.83 o                         
  -1  -6   4        126.19        135.01         5.84 o                         
   0  -6   4       5145.73       5689.22        97.99 o                         
   1  -6   4        675.20        745.11        20.58 o                         
   2  -6   4       3544.08       3838.07        83.64 o                         
   3  -6   4        192.85        200.67         8.95 o                         
   4  -6   4         64.68         84.43         3.39 o                         
   5  -6   4          0.58          0.53         0.99 o                         
   6  -6   4         11.41         11.77         2.12 o                         
   7  -6   4          3.78          3.38         1.25 o                         
  -8  -5   4         52.80         53.95         4.25 o                         
  -7  -5   4         19.23         22.08         2.84 o                         
  -6  -5   4        168.19        164.77         7.77 o                         
  -5  -5   4         24.34         25.32         2.06 o                         
  -4  -5   4        138.32        169.59         6.56 o                         
  -3  -5   4        109.67        141.42        10.00 o                         
  -2  -5   4        112.68         79.33         6.35 o                         
  -1  -5   4        126.18        155.91         4.86 o                         
   0  -5   4          1.13          7.49         6.23 o                         
   1  -5   4       1666.62       1853.38        49.14 o                         
   2  -5   4        573.23        710.18        15.47 o                         
   3  -5   4        205.14        246.80        13.29 o                         
   4  -5   4        175.83        151.02         5.69 o                         
   5  -5   4         25.32         30.65         2.29 o                         
   6  -5   4         10.71          9.00         1.99 o                         
   7  -5   4         36.89         39.84         3.09 o                         
  -8  -4   4         66.62         56.88         4.61 o                         
  -7  -4   4          1.06          1.39         1.64 o                         
  -6  -4   4        143.64        156.87         7.49 o                         
  -5  -4   4         31.58         36.93         3.13 o                         
  -4  -4   4         39.24         40.83         2.81 o                         
  -3  -4   4         44.74         41.91         5.03 o                         
  -2  -4   4       2917.03       2741.02        85.20 o                         
  -1  -4   4        345.01        405.49        11.28 o                         
   0  -4   4       6278.14       6579.53       111.80 o                         
   1  -4   4       3899.93       3882.49        78.40 o                         
   2  -4   4       4820.96       4805.71        83.40 o                         
   3  -4   4         10.63         23.29         3.89 o                         
   4  -4   4         41.53         47.61         2.64 o                         
   5  -4   4        214.59        237.18         6.96 o                         
   6  -4   4        408.22        431.53         9.58 o                         
   7  -4   4         13.03         12.51         1.97 o                         
   8  -4   4         72.81         62.09         4.19 o                         
  -8  -3   4         44.83         46.22         4.19 o                         
  -7  -3   4         13.38         14.17         3.02 o                         
  -6  -3   4         68.49         77.85         7.14 o                         
  -5  -3   4         11.48         16.75         1.51 o                         
  -4  -3   4        143.84        112.62         9.04 o                         
  -3  -3   4         20.64         28.84         2.69 o                         
  -2  -3   4        257.85        251.29        11.74 o                         
  -1  -3   4       1539.94       1545.39        28.14 o                         
   0  -3   4       7240.02       7066.40       105.26 o                         
   1  -3   4        360.27        392.58        10.57 o                         
   2  -3   4         69.55         70.38         3.10 o                         
   3  -3   4         22.64         18.67         1.92 o                         
   4  -3   4         27.83         37.49         2.26 o                         
   5  -3   4         20.85         16.74         1.77 o                         
   6  -3   4        193.04        199.05         8.15 o                         
   7  -3   4        134.39        148.75        13.02 o                         
   8  -3   4        157.85        153.70         7.60 o                         
  -8  -2   4          6.80         11.20         2.57 o                         
  -7  -2   4          0.23          2.81         2.75 o                         
  -6  -2   4        130.84        156.91         7.71 o                         
  -5  -2   4          3.52          4.79         1.04 o                         
  -4  -2   4        356.14        365.96        10.32 o                         
  -3  -2   4          3.28          7.29         1.47 o                         
  -2  -2   4       2456.95       2580.10        45.42 o                         
  -1  -2   4        327.43        328.36         9.09 o                         
   0  -2   4         35.40         27.94         1.06 o                         
   1  -2   4         94.77         46.73         2.54 o                         
   2  -2   4        886.18        823.89        14.26 o                         
   3  -2   4         69.04         87.84         3.99 o                         
   4  -2   4        540.71        506.53        16.42 o                         
   5  -2   4          2.49          1.64         1.01 o                         
   6  -2   4         34.69         33.80         2.66 o                         
   7  -2   4          1.55          1.83         1.05 o                         
   8  -2   4         38.43         39.82         3.59 o                         
  -8  -1   4          0.36         -1.38         1.86 o                         
  -7  -1   4          4.82          9.05         2.54 o                         
  -6  -1   4         74.94         85.19         3.42 o                         
  -5  -1   4         11.74         13.53         1.43 o                         
  -4  -1   4         31.53         34.37         2.73 o                         
  -3  -1   4        411.32        373.56         9.35 o                         
  -2  -1   4        306.74        282.26         4.81 o                         
  -1  -1   4         77.76         69.11         1.70 o                         
   0  -1   4         98.56         80.51         2.16 o                         
   1  -1   4       1362.88       1186.78        25.00 o                         
   2  -1   4       2164.69       2058.92        26.03 o                         
   3  -1   4        802.93        855.98        12.56 o                         
   4  -1   4         70.65         73.25         5.07 o                         
   5  -1   4         67.56         54.67         2.69 o                         
   6  -1   4          8.84          9.99         3.26 o                         
   7  -1   4          5.95          5.54         1.36 o                         
   8  -1   4         22.72         22.09         2.75 o                         
  -8   0   4          5.15          4.43         2.04 o                         
  -7   0   4          1.15          2.17         1.32 o                         
  -6   0   4          0.13          0.15         0.96 o                         
  -5   0   4        153.55        152.09         4.25 o                         
  -4   0   4          3.53          2.30         1.35 o                         
  -3   0   4          0.11         -0.12         0.66 o                         
  -2   0   4        172.82        151.15         3.39 o                         
  -1   0   4        182.16        227.89         3.13 o                         
   0   0   4      12747.50      12875.07       215.49 o                         
   1   0   4       3072.37       2740.49        45.30 o                         
   2   0   4         11.55         13.31         0.94 o                         
   3   0   4         15.04         15.91         1.40 o                         
   4   0   4         23.13         29.28         4.37 o                         
   5   0   4          4.18          5.69         1.28 o                         
   6   0   4         75.74         76.11         8.38 o                         
   7   0   4          0.84         -0.48         1.08 o                         
   8   0   4          3.49          4.35         0.90 o                         
  -8   1   4          3.50          5.33         2.16 o                         
  -7   1   4         38.93         33.70         2.64 o                         
  -6   1   4          1.05          1.88         1.22 o                         
  -5   1   4         23.64         20.36         1.59 o                         
  -4   1   4        224.32        223.34         7.81 o                         
  -3   1   4        791.89        782.56        11.62 o                         
  -2   1   4          0.38          4.12         0.54 o                         
  -1   1   4        727.84        539.68         7.41 o                         
   0   1   4       1328.03       1712.52        38.95 o                         
   1   1   4         34.82         19.55         2.25 o                         
   2   1   4        708.93        603.98         9.60 o                         
   3   1   4        163.71        178.63         5.73 o                         
   4   1   4         72.43         72.91         4.90 o                         
   5   1   4         95.41         99.78         5.64 o                         
   6   1   4        138.43        172.98        10.54 o                         
   7   1   4         18.03         16.61         1.85 o                         
   8   1   4          0.00         -0.55         0.65 o                         
  -8   2   4          0.13         -0.66         1.68 o                         
  -7   2   4         25.57         26.16         2.44 o                         
  -6   2   4         20.83         28.85         2.68 o                         
  -5   2   4        149.86        144.91         3.23 o                         
  -4   2   4         26.50         25.83         2.52 o                         
  -3   2   4         46.21         53.99         3.55 o                         
  -2   2   4        689.14        810.18        12.95 o                         
  -1   2   4       1216.59        886.49        14.84 o                         
   0   2   4        279.50        282.97         8.48 o                         
   1   2   4        201.25        223.79         5.47 o                         
   2   2   4        814.06        720.01        12.41 o                         
   3   2   4        377.75        378.72         9.67 o                         
   4   2   4         35.47         35.44         3.38 o                         
   5   2   4          7.41          4.17         1.67 o                         
   6   2   4         54.30         43.92         3.84 o                         
   7   2   4          6.24          8.03         1.43 o                         
   8   2   4          6.48          7.68         1.35 o                         
  -8   3   4          0.51          1.50         1.74 o                         
  -7   3   4         84.18         86.90         7.08 o                         
  -6   3   4          7.02         12.61         1.54 o                         
  -5   3   4          2.96          4.71         0.88 o                         
  -4   3   4          8.81         13.00         1.11 o                         
  -3   3   4        122.09        130.67         4.99 o                         
  -2   3   4       2636.49       2421.15        33.41 o                         
  -1   3   4       3114.32       2595.88        39.31 o                         
   0   3   4      20119.29      18575.10       214.60 o                         
   1   3   4        371.58        457.62         9.65 o                         
   2   3   4       4214.73       4386.94        75.36 o                         
   3   3   4        333.02        354.20         7.88 o                         
   4   3   4         37.85         47.03         4.00 o                         
   5   3   4         12.93         12.45         2.28 o                         
   6   3   4          0.00         -1.21         1.54 o                         
   7   3   4         61.86         67.78         3.59 o                         
   8   3   4          0.55          1.12         0.99 o                         
  -8   4   4          5.74          6.41         1.98 o                         
  -7   4   4          0.26          2.37         1.11 o                         
  -6   4   4        222.46        232.50         6.11 o                         
  -5   4   4         10.21          9.41         1.18 o                         
  -4   4   4         49.91         67.29         1.85 o                         
  -3   4   4        200.70        211.38         6.89 o                         
  -2   4   4         56.80         55.47         2.70 o                         
  -1   4   4        951.23        912.39        19.84 o                         
   0   4   4        176.70        196.01         5.06 o                         
   1   4   4       1190.63       1313.71        24.05 o                         
   2   4   4         32.82         25.51         1.72 o                         
   3   4   4        150.26        157.14         6.77 o                         
   4   4   4         53.75         43.25         4.27 o                         
   5   4   4          7.40          6.40         1.84 o                         
   6   4   4          1.73         -1.51         1.65 o                         
   7   4   4          2.23          4.69         1.69 o                         
   8   4   4          0.33          0.85         0.91 o                         
  -7   5   4          1.07          3.00         1.04 o                         
  -6   5   4          0.07          2.07         1.03 o                         
  -5   5   4         16.28         14.30         1.17 o                         
  -4   5   4        916.27        939.17        11.42 o                         
  -3   5   4       1238.02       1257.15        32.02 o                         
  -2   5   4       2182.55       2127.30        48.00 o                         
  -1   5   4          0.04          0.63         0.68 o                         
   0   5   4       2266.00       2516.93        61.35 o                         
   1   5   4        876.62        914.97        25.36 o                         
   2   5   4       1642.66       1659.85        37.89 o                         
   3   5   4        207.88        195.49         7.98 o                         
   4   5   4        559.05        531.23        10.46 o                         
   5   5   4         80.74         59.74         3.83 o                         
   6   5   4         55.71         70.38         4.03 o                         
   7   5   4          1.25          1.76         1.29 o                         
   8   5   4          3.26          3.59         1.05 o                         
  -7   6   4          0.29          0.58         1.03 o                         
  -6   6   4         46.91         38.67         2.12 o                         
  -5   6   4        360.03        397.14         6.84 o                         
  -4   6   4         74.67         90.93         2.66 o                         
  -3   6   4       1304.16       1257.90        49.13 o                         
  -2   6   4       3679.41       3976.56        86.32 o                         
  -1   6   4       3577.74       3853.17        52.57 o                         
   0   6   4      14083.46      13909.73       233.33 o                         
   1   6   4          0.26          1.27         0.92 o                         
   2   6   4       8850.41       9054.53       267.58 o                         
   3   6   4        100.58         97.40         5.50 o                         
   4   6   4       1131.10       1297.61        23.85 o                         
   5   6   4         10.97          7.35         1.49 o                         
   6   6   4         13.36         11.18         2.28 o                         
   7   6   4          0.07          0.79         1.20 o                         
   8   6   4          4.79          5.53         1.12 o                         
  -7   7   4          0.05          0.18         1.15 o                         
  -6   7   4         37.72         39.46         2.29 o                         
  -5   7   4          8.75         11.11         1.32 o                         
  -4   7   4        630.79        709.97        11.29 o                         
  -3   7   4         33.33         28.49         1.43 o                         
  -2   7   4       4759.40       4997.90       152.08 o                         
  -1   7   4        276.93        265.52         7.76 o                         
   0   7   4       9894.13      10630.39       156.53 o                         
   1   7   4        908.39        983.64        24.47 o                         
   2   7   4       4220.14       4638.42       141.60 o                         
   3   7   4        456.50        481.19        40.83 o                         
   4   7   4        394.49        413.16        14.90 o                         
   5   7   4         56.08         43.36         2.99 o                         
   6   7   4        110.23        123.93         6.81 o                         
   7   7   4          0.09         -0.10         1.20 o                         
   8   7   4          0.06         -0.01         0.70 o                         
  -7   8   4         15.50         14.92         2.13 o                         
  -6   8   4         16.70         15.14         1.51 o                         
  -5   8   4         63.14         62.95         2.71 o                         
  -4   8   4        672.28        636.53        15.74 o                         
  -3   8   4        112.00        122.84         2.88 o                         
  -2   8   4       1209.88       1399.43        49.16 o                         
  -1   8   4        285.11        237.75         7.63 o                         
   0   8   4       1868.46       2205.03        40.54 o                         
   1   8   4       1227.63       1366.82        34.28 o                         
   2   8   4        866.68       1010.73        37.54 o                         
   3   8   4        902.45       1011.82        30.16 o                         
   4   8   4        429.92        470.01        27.15 o                         
   5   8   4        554.75        539.03        25.24 o                         
   6   8   4         22.03         24.55         5.24 o                         
   7   8   4          9.06          9.87         1.80 o                         
  -7   9   4          5.45          4.79         1.56 o                         
  -6   9   4         28.55         24.05         1.89 o                         
  -5   9   4         20.68         13.28         1.38 o                         
  -4   9   4          3.99          0.75         0.76 o                         
  -3   9   4         93.60         99.77         5.27 o                         
  -2   9   4          4.77          2.82         0.79 o                         
  -1   9   4         10.65         15.95         2.65 o                         
   0   9   4        103.45        113.75         7.10 o                         
   1   9   4         80.44         72.12         4.87 o                         
   2   9   4         26.10         30.68         3.32 o                         
   3   9   4        293.09        270.29         7.72 o                         
   4   9   4         95.03         98.52         5.83 o                         
   5   9   4        136.62        136.98         5.77 o                         
   6   9   4         47.70         51.37         7.18 o                         
   7   9   4          7.65          5.87         2.16 o                         
  -6  10   4          0.36          0.08         1.11 o                         
  -5  10   4          5.02          6.24         1.11 o                         
  -4  10   4         39.97         42.53         2.47 o                         
  -3  10   4        163.82        176.30         6.99 o                         
  -2  10   4        270.03        279.94         7.61 o                         
  -1  10   4         30.87         35.90         2.49 o                         
   0  10   4        346.03        289.01         9.48 o                         
   1  10   4         12.56         13.70         2.18 o                         
   2  10   4        287.52        281.60         7.57 o                         
   3  10   4        213.50        214.39         6.03 o                         
   4  10   4         47.78         43.52         3.85 o                         
   5  10   4        211.22        210.29         9.17 o                         
   6  10   4         89.97        102.09         5.73 o                         
   7  10   4          4.09          6.47         2.04 o                         
  -6  11   4          0.01          0.99         1.06 o                         
  -5  11   4          4.21          2.93         0.92 o                         
  -4  11   4          7.82         10.49         1.57 o                         
  -3  11   4         20.87         23.69         1.80 o                         
  -2  11   4         18.98         15.51         2.91 o                         
  -1  11   4          0.21          1.16         1.28 o                         
   0  11   4          1.59          3.24         1.16 o                         
   1  11   4         29.22         24.87         1.98 o                         
   2  11   4          4.79          0.28         0.99 o                         
   3  11   4        223.54        237.89         6.63 o                         
   4  11   4         95.75         94.06         8.38 o                         
   5  11   4          9.20         12.26         2.54 o                         
   6  11   4          0.08         -0.54         1.74 o                         
   7  11   4         53.59         46.04         3.89 o                         
  -6  12   4         19.85         19.28         2.63 o                         
  -5  12   4          0.17          0.83         0.80 o                         
  -4  12   4         60.30         57.50         3.17 o                         
  -3  12   4         68.36         64.78         3.55 o                         
  -2  12   4          5.30          3.16         1.00 o                         
  -1  12   4         21.91         26.37         2.58 o                         
   0  12   4         80.13         84.62         4.29 o                         
   1  12   4          6.26          7.99         1.83 o                         
   2  12   4         33.68         27.15         3.37 o                         
   3  12   4        198.57        188.06         7.89 o                         
   4  12   4         74.40         59.75         6.83 o                         
   5  12   4          0.01         -0.30         1.52 o                         
   6  12   4          0.15          2.51         1.74 o                         
   7  12   4          0.40          0.66         0.96 o                         
  -5  13   4          2.43          1.48         0.86 o                         
  -4  13   4          1.66          2.05         1.11 o                         
  -3  13   4          9.54          9.89         1.81 o                         
  -2  13   4         67.25         58.03         3.77 o                         
  -1  13   4          6.19          7.36         2.00 o                         
   0  13   4          5.14          3.89         1.27 o                         
   1  13   4          6.84          2.91         2.07 o                         
   2  13   4         37.52         34.69         2.89 o                         
   3  13   4         63.19         58.03         8.29 o                         
   4  13   4         45.01         44.19         5.69 o                         
   5  13   4         22.72         25.31         2.92 o                         
   6  13   4          4.34         10.06         2.39 o                         
  -5  14   4          4.68          5.74         1.23 o                         
  -4  14   4          9.96          7.42         1.52 o                         
  -3  14   4         49.30         46.81         2.97 o                         
  -2  14   4         15.42         17.41         1.96 o                         
  -1  14   4          9.26         11.00         2.18 o                         
   0  14   4         49.53         49.64         6.41 o                         
   1  14   4         52.77         50.59         6.23 o                         
   2  14   4          3.70          6.05         2.99 o                         
   3  14   4        107.64        116.82        11.68 o                         
   4  14   4         43.88         42.12         3.73 o                         
   5  14   4          4.20          3.17         1.41 o                         
   6  14   4         23.52         23.80         2.16 o                         
  -4  15   4          0.00          0.24         1.01 o                         
  -3  15   4          3.32          3.87         1.21 o                         
  -2  15   4          6.75          6.78         1.62 o                         
  -1  15   4         38.96         31.03         2.84 o                         
   0  15   4          9.19         11.26         3.47 o                         
   1  15   4         18.09         13.71         3.53 o                         
   2  15   4         54.80         56.94         6.53 o                         
   3  15   4          5.07          5.45         2.57 o                         
   4  15   4          0.04         -1.86         1.86 o                         
   5  15   4         21.90         23.05         3.35 o                         
  -4  16   4          1.97          3.11         1.44 o                         
  -3  16   4          9.80         13.10         2.22 o                         
  -2  16   4          3.55          6.39         1.42 o                         
  -1  16   4         11.54         14.22         2.06 o                         
   0  16   4          1.73          0.66         1.92 o                         
   1  16   4          1.58          3.47         1.79 o                         
   2  16   4         49.98         59.57         6.29 o                         
   3  16   4          7.05         10.12         2.81 o                         
   4  16   4          3.17          1.68         1.44 o                         
   5  16   4          0.15          0.60         0.72 o                         
  -3  17   4         15.40         10.54         2.22 o                         
  -2  17   4          1.17          0.88         0.87 o                         
  -1  17   4          0.55          0.74         1.01 o                         
   0  17   4          5.32          6.77         3.14 o                         
   1  17   4          0.15         -0.17         1.15 o                         
   2  17   4          0.99          3.09         1.52 o                         
   3  17   4          0.05          1.74         1.62 o                         
   4  17   4          6.92          7.08         1.04 o                         
  -2  18   4          8.04          7.90         1.92 o                         
  -1  18   4         17.12         17.04         2.14 o                         
   0  18   4         18.95         20.54         1.96 o                         
   1  18   4         23.06         21.98         2.07 o                         
   2  18   4          5.37          5.72         1.14 o                         
   3  18   4         12.68         15.05         2.02 o                         
  -1  19   4         25.43         27.96         3.41 o                         
   0  19   4          0.04         -0.97         1.00 o                         
   1  19   4         12.11         14.21         1.85 o                         
   2  19   4         46.01         46.74         2.31 o                         
   0 -18   5          2.73          0.90         1.02 o                         
  -3 -17   5          1.88          0.27         0.66 o                         
  -2 -17   5          5.36          3.95         1.80 o                         
  -1 -17   5         34.55         23.53         3.53 o                         
   0 -17   5         26.73         23.71         2.37 o                         
   1 -17   5         23.40         18.80         2.75 o                         
   2 -17   5          3.33          2.27         0.64 o                         
  -4 -16   5          6.11          4.99         1.95 o                         
  -3 -16   5         26.11         23.56         2.54 o                         
  -2 -16   5         43.47         43.65         5.15 o                         
  -1 -16   5         12.09         15.51         2.30 o                         
   0 -16   5         42.41         43.47         4.73 o                         
   1 -16   5         40.29         42.99         4.79 o                         
   2 -16   5          3.77          4.21         0.99 o                         
   3 -16   5          5.82          5.91         0.95 o                         
  -4 -15   5          8.35         11.13         1.75 o                         
  -3 -15   5         14.52         17.23         2.35 o                         
  -2 -15   5          1.82          4.03         1.54 o                         
  -1 -15   5          5.51          4.06         3.35 o                         
   0 -15   5         26.55         32.26         3.32 o                         
   1 -15   5          0.25          0.76         1.30 o                         
   2 -15   5          0.56          1.36         1.24 o                         
   3 -15   5         10.79         12.68         1.54 o                         
   4 -15   5          0.67         -0.42         0.72 o                         
  -5 -14   5          3.00          1.32         0.93 o                         
  -4 -14   5          2.09          1.30         1.16 o                         
  -3 -14   5         67.33         69.05         4.84 o                         
  -2 -14   5          0.00          2.23         1.46 o                         
  -1 -14   5         45.54         40.95         5.75 o                         
   0 -14   5         11.93         14.38         2.60 o                         
   1 -14   5          5.31          7.39         1.97 o                         
   2 -14   5          0.36         -0.60         1.74 o                         
   3 -14   5          4.52          4.78         1.24 o                         
   4 -14   5          5.88          0.44         0.97 o                         
  -6 -13   5          0.12          1.62         1.08 o                         
  -5 -13   5          1.12          0.73         0.78 o                         
  -4 -13   5          0.97          5.00         1.95 o                         
  -3 -13   5         17.81         17.27         2.93 o                         
  -2 -13   5          7.39         10.07         2.99 o                         
  -1 -13   5        146.53        147.50         8.68 o                         
   0 -13   5          7.31          6.95         3.71 o                         
   1 -13   5         28.06         21.78         3.15 o                         
   2 -13   5         18.63         17.18         3.65 o                         
   3 -13   5         31.25         27.54         4.19 o                         
   4 -13   5          0.05          0.50         1.13 o                         
   5 -13   5          0.26          0.69         0.82 o                         
  -6 -12   5          0.96          2.51         1.50 o                         
  -5 -12   5         11.93          7.71         1.62 o                         
  -4 -12   5          8.93          7.61         1.57 o                         
  -3 -12   5          5.42          4.11         1.58 o                         
  -2 -12   5        136.89        123.37         6.89 o                         
  -1 -12   5         16.26         24.58         4.07 o                         
   0 -12   5         15.53         16.24         2.08 o                         
   1 -12   5          2.91          4.13         1.86 o                         
   2 -12   5        104.34         99.57         8.44 o                         
   3 -12   5         25.61         23.90         2.90 o                         
   4 -12   5         28.53         29.96         5.09 o                         
   5 -12   5          0.32          0.96         1.32 o                         
  -6 -11   5          9.73          7.30         2.28 o                         
  -5 -11   5         35.06         36.98         3.89 o                         
  -4 -11   5        156.95        167.64         6.73 o                         
  -3 -11   5        200.74        201.43         9.06 o                         
  -2 -11   5         25.36         17.35         2.52 o                         
  -1 -11   5        688.48        640.98        16.30 o                         
   0 -11   5         43.25         46.23         2.99 o                         
   1 -11   5         49.89         43.42         2.99 o                         
   2 -11   5        125.75        137.49         6.85 o                         
   3 -11   5          1.55          0.60         1.74 o                         
   4 -11   5         93.77         98.94         6.01 o                         
   5 -11   5          0.52          0.63         1.80 o                         
   6 -11   5          9.99         10.00         1.92 o                         
  -7 -10   5          0.00         -0.38         0.86 o                         
  -6 -10   5          0.04          0.90         1.98 o                         
  -5 -10   5          0.10         -0.72         1.92 o                         
  -4 -10   5          0.98          1.12         1.08 o                         
  -3 -10   5         29.83         33.73         4.20 o                         
  -2 -10   5        211.77        198.01         7.92 o                         
  -1 -10   5         64.57         63.72         4.68 o                         
   0 -10   5         31.23         25.45         1.96 o                         
   1 -10   5         40.53         42.47         3.66 o                         
   2 -10   5        214.94        209.92        11.15 o                         
   3 -10   5          4.54          4.25         2.22 o                         
   4 -10   5         12.31         18.89         4.97 o                         
   5 -10   5         17.60         20.47         2.21 o                         
   6 -10   5          0.07          1.17         0.93 o                         
  -7  -9   5          5.12          7.36         1.39 o                         
  -6  -9   5          9.89         12.68         4.01 o                         
  -5  -9   5         10.69         15.36         3.17 o                         
  -4  -9   5         45.20         58.38        15.90 o                         
  -3  -9   5        577.82        630.33        16.57 o                         
  -2  -9   5        142.69        190.41        11.83 o                         
  -1  -9   5        705.55        733.02        17.04 o                         
   0  -9   5        162.93        165.42         5.31 o                         
   1  -9   5        625.69        670.55        11.21 o                         
   2  -9   5        738.94        782.11        15.21 o                         
   3  -9   5         16.32         18.68         2.88 o                         
   4  -9   5        117.77        126.35         8.53 o                         
   5  -9   5         38.36         40.49         3.04 o                         
   6  -9   5          0.51         -0.38         0.82 o                         
  -7  -8   5         23.04         24.60         2.30 o                         
  -6  -8   5         20.37         22.83         3.89 o                         
  -5  -8   5        280.41        272.90        10.85 o                         
  -4  -8   5         83.47         88.12         4.02 o                         
  -3  -8   5        611.70        652.50        16.59 o                         
  -2  -8   5        644.03        669.89        16.22 o                         
  -1  -8   5        347.99        377.92        13.19 o                         
   0  -8   5        172.67        197.48         6.96 o                         
   1  -8   5        221.37        230.24         7.79 o                         
   2  -8   5        947.85       1068.20        22.28 o                         
   3  -8   5        295.15        328.15        10.21 o                         
   4  -8   5        198.06        205.42         7.26 o                         
   5  -8   5        102.79        117.46         5.33 o                         
   6  -8   5          0.99          2.47         1.22 o                         
   7  -8   5          0.13         -0.24         1.08 o                         
  -7  -7   5         34.88         26.52         3.77 o                         
  -6  -7   5          0.02         -0.01         1.31 o                         
  -5  -7   5        125.95        152.19         6.39 o                         
  -4  -7   5         46.57         39.38         2.63 o                         
  -3  -7   5        489.99        569.61        19.90 o                         
  -2  -7   5        610.30        677.05        19.90 o                         
  -1  -7   5       2252.31       2354.98        53.94 o                         
   0  -7   5        188.75        217.72         9.12 o                         
   1  -7   5        795.33        889.80        29.54 o                         
   2  -7   5        210.56        205.37        14.40 o                         
   3  -7   5        165.27        192.52         9.25 o                         
   4  -7   5        359.66        375.84         9.77 o                         
   5  -7   5         65.12         57.62         3.74 o                         
   6  -7   5         77.71        101.07         7.72 o                         
   7  -7   5         18.64         12.57         2.28 o                         
  -7  -6   5         14.42         13.18         2.12 o                         
  -6  -6   5         24.54         17.75         2.55 o                         
  -5  -6   5         61.52         79.29         4.47 o                         
  -4  -6   5        580.12        579.02        11.72 o                         
  -3  -6   5        582.27        625.60        15.03 o                         
  -2  -6   5        228.75        304.50        10.98 o                         
  -1  -6   5        337.16        473.54        14.17 o                         
   0  -6   5          9.80         78.30         4.62 o                         
   1  -6   5       2312.05       2698.61        60.14 o                         
   2  -6   5        300.62        277.78         8.37 o                         
   3  -6   5       1164.22       1334.92        39.67 o                         
   4  -6   5        192.41        195.15         6.41 o                         
   5  -6   5        195.43        257.05        35.71 o                         
   6  -6   5          2.87          3.35         2.28 o                         
   7  -6   5         35.50         37.67         3.23 o                         
  -8  -5   5          0.22          1.80         1.32 o                         
  -7  -5   5          6.22         11.61         3.53 o                         
  -6  -5   5         58.79         64.77         3.25 o                         
  -5  -5   5        161.03        154.38         4.22 o                         
  -4  -5   5        392.42        413.57        14.19 o                         
  -3  -5   5        414.58        394.17        13.50 o                         
  -2  -5   5       1237.03       1321.38        32.13 o                         
  -1  -5   5        794.20        829.57        21.20 o                         
   0  -5   5        672.74        738.01        15.41 o                         
   1  -5   5        426.47        517.27        17.90 o                         
   2  -5   5        387.66        433.09        10.91 o                         
   3  -5   5        110.22        161.03         9.16 o                         
   4  -5   5        287.96        277.13         6.71 o                         
   5  -5   5         11.04         13.45         1.69 o                         
   6  -5   5         55.59         54.33         4.94 o                         
   7  -5   5         24.00         19.59         2.18 o                         
  -8  -4   5          0.47          2.51         1.44 o                         
  -7  -4   5          4.14          4.66         1.67 o                         
  -6  -4   5          8.75         12.98         2.63 o                         
  -5  -4   5          7.06          8.58         1.21 o                         
  -4  -4   5        110.15         95.63         3.48 o                         
  -3  -4   5         68.29         60.85         3.54 o                         
  -2  -4   5         41.64         48.56         2.78 o                         
  -1  -4   5       2268.73       2250.00        42.35 o                         
   0  -4   5       1482.41       1530.70        28.27 o                         
   1  -4   5        431.55        489.60        13.48 o                         
   2  -4   5        483.17        407.47        15.84 o                         
   3  -4   5        112.23        133.60        10.27 o                         
   4  -4   5        221.91        230.22         7.97 o                         
   5  -4   5          2.11          1.18         1.01 o                         
   6  -4   5          2.64          3.02         1.28 o                         
   7  -4   5         24.98         27.80         2.62 o                         
  -8  -3   5          0.56          1.80         1.50 o                         
  -7  -3   5          4.74          6.94         1.88 o                         
  -6  -3   5         24.58         25.22         2.24 o                         
  -5  -3   5          7.34         11.60         1.45 o                         
  -4  -3   5        193.75        162.96         4.62 o                         
  -3  -3   5          0.78          1.06         1.06 o                         
  -2  -3   5        854.39        892.93        18.16 o                         
  -1  -3   5        315.50        306.15         6.38 o                         
   0  -3   5       1284.91       1237.45        26.15 o                         
   1  -3   5        243.67        229.53         7.43 o                         
   2  -3   5        611.35        592.64        13.14 o                         
   3  -3   5          5.81          4.58         1.30 o                         
   4  -3   5        162.24        168.25         4.57 o                         
   5  -3   5         17.67         12.05         1.59 o                         
   6  -3   5          0.95          0.60         1.13 o                         
   7  -3   5          2.19          2.90         1.15 o                         
   8  -3   5          3.78          3.65         1.32 o                         
  -8  -2   5          0.07         -0.30         1.86 o                         
  -7  -2   5          5.23          8.76         2.28 o                         
  -6  -2   5         16.38         11.07         1.75 o                         
  -5  -2   5          8.84          6.88         1.33 o                         
  -4  -2   5        372.09        345.43         7.45 o                         
  -3  -2   5          4.19          8.45         1.93 o                         
  -2  -2   5       1031.73       1018.80        17.27 o                         
  -1  -2   5        140.97        162.93         3.54 o                         
   0  -2   5       1210.41       1091.51        17.32 o                         
   1  -2   5        146.58        111.69         4.54 o                         
   2  -2   5        290.16        284.48        10.38 o                         
   3  -2   5         90.74         75.49         4.69 o                         
   4  -2   5         51.32         48.11         2.52 o                         
   5  -2   5          7.27          7.46         1.38 o                         
   6  -2   5          0.05          2.22         1.34 o                         
   7  -2   5          1.78          1.12         1.77 o                         
   8  -2   5          4.33          5.69         1.56 o                         
  -8  -1   5          0.88         -0.66         1.74 o                         
  -7  -1   5          6.33         13.44         5.06 o                         
  -6  -1   5        117.74        115.19         4.64 o                         
  -5  -1   5         20.59         21.06         1.60 o                         
  -4  -1   5         57.19         55.99         4.46 o                         
  -3  -1   5        819.31        770.91        20.51 o                         
  -2  -1   5         74.01         60.53         2.47 o                         
  -1  -1   5        123.66        150.27         2.97 o                         
   0  -1   5        937.86        836.99        13.79 o                         
   1  -1   5         26.72         21.90         1.47 o                         
   2  -1   5         12.55          8.22         0.94 o                         
   3  -1   5        750.37        658.93        14.86 o                         
   4  -1   5         16.94         18.80         1.78 o                         
   5  -1   5         22.10         22.67         2.46 o                         
   6  -1   5          7.62          5.21         2.51 o                         
   7  -1   5          3.51          2.20         1.80 o                         
   8  -1   5          7.41         10.36         1.98 o                         
  -8   0   5          0.06         -0.30         1.68 o                         
  -7   0   5          0.08          0.80         1.63 o                         
  -6   0   5         65.72         76.07         3.74 o                         
  -5   0   5         89.55         85.59         3.10 o                         
  -4   0   5          0.15          2.17         1.03 o                         
  -3   0   5        433.59        409.78        10.31 o                         
  -2   0   5       2268.77       2017.24        37.56 o                         
  -1   0   5       3200.86       2910.88        39.05 o                         
   0   0   5        669.70        567.42        11.42 o                         
   1   0   5       3651.39       3437.24        59.35 o                         
   2   0   5       1457.27       1324.15        21.44 o                         
   3   0   5        330.20        305.22         8.41 o                         
   4   0   5         36.53         45.98         5.87 o                         
   5   0   5         40.32         38.98         3.27 o                         
   6   0   5         49.02         44.85         5.09 o                         
   7   0   5          3.13          2.15         1.29 o                         
   8   0   5          9.82         12.72         1.50 o                         
  -8   1   5          0.93         -0.30         1.62 o                         
  -7   1   5         12.45         13.69         2.37 o                         
  -6   1   5         20.69         18.29         1.78 o                         
  -5   1   5        339.06        334.80         6.89 o                         
  -4   1   5        606.82        577.42        12.27 o                         
  -3   1   5       1622.63       1542.72        25.62 o                         
  -2   1   5       4912.53       4601.77        61.37 o                         
  -1   1   5       2053.62       2167.18        38.23 o                         
   0   1   5        210.07        179.57        13.65 o                         
   1   1   5       1759.96       1802.35        33.33 o                         
   2   1   5       1429.25       1352.61        21.17 o                         
   3   1   5       1121.73       1075.90        18.79 o                         
   4   1   5        282.01        306.76        16.94 o                         
   5   1   5          5.35         10.46         2.42 o                         
   6   1   5        119.17         94.52        15.15 o                         
   7   1   5          1.69          1.89         1.18 o                         
   8   1   5          0.11          0.24         1.56 o                         
  -8   2   5         10.78         10.60         2.28 o                         
  -7   2   5          1.75          5.07         1.64 o                         
  -6   2   5         11.01          6.63         1.23 o                         
  -5   2   5        166.15        168.47         4.36 o                         
  -4   2   5        122.14        131.54         4.07 o                         
  -3   2   5        125.20        122.10         4.02 o                         
  -2   2   5          0.36          0.48         0.62 o                         
  -1   2   5       1020.57       1064.34        19.85 o                         
   0   2   5         54.19         45.01         1.86 o                         
   1   2   5        173.54        205.09         5.31 o                         
   2   2   5        869.98        881.69        21.61 o                         
   3   2   5          3.29          1.25         0.96 o                         
   4   2   5          3.71          3.77         1.50 o                         
   5   2   5          6.76          5.72         1.48 o                         
   6   2   5          3.11          0.85         1.29 o                         
   7   2   5          0.02          0.41         0.83 o                         
   8   2   5          5.64          2.81         1.38 o                         
  -8   3   5         61.13         52.45         4.25 o                         
  -7   3   5        100.76        115.09         4.75 o                         
  -6   3   5         94.11        127.43         4.24 o                         
  -5   3   5        164.42        174.08         4.47 o                         
  -4   3   5         50.77         46.69         1.91 o                         
  -3   3   5         16.68         19.47         2.41 o                         
  -2   3   5       1735.87       1749.53        32.40 o                         
  -1   3   5       1338.86       1250.49        17.95 o                         
   0   3   5          4.96          8.50         0.80 o                         
   1   3   5         23.44         13.27         1.04 o                         
   2   3   5       1657.66       1627.02        26.00 o                         
   3   3   5        301.36        271.08         7.77 o                         
   4   3   5         50.96         31.59         2.78 o                         
   5   3   5        297.55        248.12        12.69 o                         
   6   3   5         27.86         28.37         3.15 o                         
   7   3   5          0.06          0.23         0.96 o                         
   8   3   5          6.57          8.44         1.86 o                         
  -8   4   5         75.59         60.35         4.37 o                         
  -7   4   5         36.80         41.14         2.86 o                         
  -6   4   5        162.65        156.33        10.50 o                         
  -5   4   5         27.96         28.01         1.97 o                         
  -4   4   5       1307.91       1266.68        18.07 o                         
  -3   4   5         52.01         60.90         4.48 o                         
  -2   4   5        162.77        170.76         8.58 o                         
  -1   4   5      13092.48      12650.38       212.97 o                         
   0   4   5        414.93        338.36        14.29 o                         
   1   4   5       5878.83       6316.30       131.96 o                         
   2   4   5         51.39         36.18         2.14 o                         
   3   4   5        180.39        168.67         5.81 o                         
   4   4   5       1494.51       1448.18        36.46 o                         
   5   4   5          3.33          3.83         2.51 o                         
   6   4   5        259.75        240.06         9.56 o                         
   7   4   5         68.38         75.17        11.17 o                         
   8   4   5         78.16         72.15         4.91 o                         
  -7   5   5         11.62         10.46         1.60 o                         
  -6   5   5        167.94        180.09         5.80 o                         
  -5   5   5         14.06         14.92         1.42 o                         
  -4   5   5         24.93         29.99         1.78 o                         
  -3   5   5        195.98        185.38         8.51 o                         
  -2   5   5        532.64        489.54        14.34 o                         
  -1   5   5       1847.28       2017.03        37.40 o                         
   0   5   5         51.49         41.17         3.23 o                         
   1   5   5        200.23        250.84        10.45 o                         
   2   5   5         24.13         11.17         1.73 o                         
   3   5   5        364.03        364.19        16.11 o                         
   4   5   5         34.55         54.44         3.21 o                         
   5   5   5          1.44          1.63         1.39 o                         
   6   5   5        146.21        142.58        13.53 o                         
   7   5   5          0.01         -1.12         1.38 o                         
   8   5   5         67.53         60.50         3.09 o                         
  -7   6   5          2.45          3.26         0.96 o                         
  -6   6   5        101.94        115.39         3.92 o                         
  -5   6   5          0.94          1.06         0.76 o                         
  -4   6   5        767.32        757.23        15.32 o                         
  -3   6   5         82.76         79.05         5.50 o                         
  -2   6   5       1970.17       2183.06        50.04 o                         
  -1   6   5        774.90        856.08        13.85 o                         
   0   6   5          1.38          3.65         0.98 o                         
   1   6   5        688.92        865.58        17.60 o                         
   2   6   5       2359.98       2653.75        74.72 o                         
   3   6   5         40.05         43.66         3.81 o                         
   4   6   5        215.38        232.05         7.26 o                         
   5   6   5         15.93         23.89         2.58 o                         
   6   6   5         45.83         47.74         4.17 o                         
   7   6   5         33.42         29.57         4.70 o                         
   8   6   5          4.36          2.21         0.87 o                         
  -7   7   5         20.92         33.65         4.07 o                         
  -6   7   5         59.07         70.53         3.01 o                         
  -5   7   5         23.68         32.11         1.85 o                         
  -4   7   5         16.15         27.93         1.56 o                         
  -3   7   5        844.89        842.54        11.82 o                         
  -2   7   5        379.77        387.51        12.95 o                         
  -1   7   5        439.83        565.01        11.68 o                         
   0   7   5         70.44         79.60         6.94 o                         
   1   7   5       1245.31       1219.15        29.55 o                         
   2   7   5          2.56          8.51         2.07 o                         
   3   7   5        994.79       1008.54        41.34 o                         
   4   7   5        373.25        401.67        15.06 o                         
   5   7   5         32.37         36.78         2.79 o                         
   6   7   5          0.01          3.29         1.65 o                         
   7   7   5          2.78          1.65         1.14 o                         
   8   7   5          1.62          0.66         0.96 o                         
  -7   8   5          9.85         11.26         2.34 o                         
  -6   8   5          0.09          1.02         0.98 o                         
  -5   8   5          0.10          0.75         0.81 o                         
  -4   8   5        508.95        533.50         9.84 o                         
  -3   8   5        830.88        850.37        13.83 o                         
  -2   8   5         34.76         50.23         5.87 o                         
  -1   8   5          1.11          1.44         0.86 o                         
   0   8   5          8.65          4.48         1.16 o                         
   1   8   5         29.96         31.85         3.02 o                         
   2   8   5         33.16         44.99         3.82 o                         
   3   8   5         49.58         54.83        10.66 o                         
   4   8   5        188.62        180.40        12.84 o                         
   5   8   5        134.34        127.00         6.81 o                         
   6   8   5         40.51         34.86         3.56 o                         
   7   8   5          4.02          4.37         2.13 o                         
  -7   9   5          3.91          5.15         1.68 o                         
  -6   9   5         19.16         26.09         2.15 o                         
  -5   9   5         14.56         12.26         1.68 o                         
  -4   9   5         35.50         40.94         2.19 o                         
  -3   9   5         84.55         59.79         2.54 o                         
  -2   9   5        249.48        230.31         5.17 o                         
  -1   9   5        216.09        205.00        11.94 o                         
   0   9   5          0.25          1.32         0.92 o                         
   1   9   5          4.23          2.04         1.80 o                         
   2   9   5        521.18        514.00        18.89 o                         
   3   9   5          8.27          6.87         1.72 o                         
   4   9   5        692.29        759.14        26.60 o                         
   5   9   5          0.99         -0.44         1.68 o                         
   6   9   5          1.32          0.55         1.41 o                         
   7   9   5         34.94         28.26         3.47 o                         
  -6  10   5          0.11          1.25         1.07 o                         
  -5  10   5          0.14         -0.66         0.82 o                         
  -4  10   5         95.99         93.63         3.26 o                         
  -3  10   5          3.35          3.06         1.01 o                         
  -2  10   5         25.80         19.43         1.70 o                         
  -1  10   5         26.17         30.81         2.30 o                         
   0  10   5         71.94         65.20         3.89 o                         
   1  10   5        251.46        279.92        12.54 o                         
   2  10   5          1.25          7.99         1.31 o                         
   3  10   5          1.96          2.09         1.10 o                         
   4  10   5        128.19        121.19         5.38 o                         
   5  10   5         27.72         40.74         3.98 o                         
   6  10   5          5.98          7.24         1.74 o                         
   7  10   5         16.76         16.64         2.63 o                         
  -6  11   5          5.71          8.14         2.10 o                         
  -5  11   5          4.11          5.76         1.06 o                         
  -4  11   5         37.74         40.93         2.73 o                         
  -3  11   5         21.15         19.52         2.05 o                         
  -2  11   5        174.71        191.91         6.30 o                         
  -1  11   5         19.80         25.78         2.49 o                         
   0  11   5          0.21          0.90         0.85 o                         
   1  11   5         28.26         20.57         2.04 o                         
   2  11   5         88.71         96.42         3.88 o                         
   3  11   5        132.71        118.31         4.48 o                         
   4  11   5         14.17         18.44         4.07 o                         
   5  11   5         49.01         57.23         4.56 o                         
   6  11   5         17.67         17.18         3.47 o                         
   7  11   5          5.36          2.10         1.32 o                         
  -6  12   5          1.45          3.41         1.44 o                         
  -5  12   5          5.03          6.87         1.17 o                         
  -4  12   5          4.67          8.07         1.42 o                         
  -3  12   5          1.73          1.86         1.21 o                         
  -2  12   5         97.25        100.84         4.07 o                         
  -1  12   5          5.65          4.61         2.80 o                         
   0  12   5          8.07          3.19         1.18 o                         
   1  12   5         33.04         36.24         2.79 o                         
   2  12   5         46.43         57.27         3.10 o                         
   3  12   5         17.67         20.71         3.23 o                         
   4  12   5         51.93         69.03         7.12 o                         
   5  12   5          4.39          5.15         1.86 o                         
   6  12   5         31.74         34.49         4.31 o                         
  -5  13   5          4.13          4.37         1.31 o                         
  -4  13   5         21.01         21.15         1.93 o                         
  -3  13   5          6.81          3.47         1.26 o                         
  -2  13   5         12.28         15.23         1.89 o                         
  -1  13   5         34.71         33.16         3.46 o                         
   0  13   5          0.32          2.32         1.07 o                         
   1  13   5          0.00          0.90         1.35 o                         
   2  13   5         33.65         25.11         3.15 o                         
   3  13   5          8.65         17.25         5.81 o                         
   4  13   5         19.03         19.28         4.19 o                         
   5  13   5          0.38         -0.54         1.26 o                         
   6  13   5          0.74         -0.42         1.20 o                         
  -5  14   5          9.24          3.65         1.44 o                         
  -4  14   5          1.04          1.20         1.26 o                         
  -3  14   5          0.61          1.09         1.15 o                         
  -2  14   5          6.39         10.88         1.97 o                         
  -1  14   5          6.41          3.92         1.47 o                         
   0  14   5          8.00          7.70         3.68 o                         
   1  14   5         25.68         26.10         4.67 o                         
   2  14   5          5.64          5.86         2.07 o                         
   3  14   5          2.71         -0.92         1.92 o                         
   4  14   5          0.08         -0.15         1.43 o                         
   5  14   5         19.11         17.98         2.43 o                         
   6  14   5          0.05         -0.30         0.72 o                         
  -4  15   5         22.50         19.34         2.15 o                         
  -3  15   5          0.75          2.16         1.64 o                         
  -2  15   5         10.84          4.80         1.80 o                         
  -1  15   5          0.39          0.71         1.73 o                         
   0  15   5          5.98          4.25         2.69 o                         
   1  15   5          1.47         -0.66         2.04 o                         
   2  15   5          0.00         -0.66         2.34 o                         
   3  15   5          0.76          1.20         2.16 o                         
   4  15   5          1.24          1.44         1.74 o                         
   5  15   5          7.42          7.71         3.08 o                         
  -4  16   5         23.54         20.67         1.90 o                         
  -3  16   5         14.41         18.45         2.16 o                         
  -2  16   5         13.78         14.32         1.90 o                         
  -1  16   5         10.48         18.99         2.34 o                         
   0  16   5          1.70          3.23         2.34 o                         
   1  16   5         64.21         75.44         6.98 o                         
   2  16   5          0.03         11.20         2.99 o                         
   3  16   5         47.55         35.33         4.67 o                         
   4  16   5          2.86          4.37         1.80 o                         
   5  16   5         10.05          8.68         1.27 o                         
  -3  17   5          5.24          3.62         1.89 o                         
  -2  17   5          2.18          0.93         0.87 o                         
  -1  17   5         24.50         33.57         2.65 o                         
   0  17   5          0.09         -0.01         1.42 o                         
   1  17   5         18.31         19.78         2.63 o                         
   2  17   5         10.15         10.59         2.10 o                         
   3  17   5          1.31          1.68         1.56 o                         
   4  17   5         11.13         12.52         1.26 o                         
  -2  18   5         40.03         36.76         2.55 o                         
  -1  18   5          2.23          3.79         1.33 o                         
   0  18   5          8.43         12.35         1.65 o                         
   1  18   5          2.68          2.63         1.07 o                         
   2  18   5          3.29          3.01         1.04 o                         
   3  18   5         67.31         82.13         3.30 o                         
   0  19   5         46.23         61.27         2.74 o                         
   1  19   5         35.29         53.82         2.62 o                         
   2  19   5         25.03         35.86         3.71 o                         
  -2 -17   6          0.01         -0.72         1.14 o                         
  -1 -17   6          8.10          9.76         2.34 o                         
   0 -17   6         14.15         14.63         1.75 o                         
   1 -17   6          1.98          2.42         0.89 o                         
  -3 -16   6          0.88          2.29         1.77 o                         
  -2 -16   6         13.96         15.03         3.05 o                         
  -1 -16   6          3.06          3.83         2.10 o                         
   0 -16   6          5.01          5.17         2.54 o                         
   1 -16   6         34.02         38.80         4.25 o                         
   2 -16   6          0.62          0.49         0.67 o                         
   3 -16   6          6.83          6.15         1.07 o                         
  -4 -15   6         24.86         31.03         3.08 o                         
  -3 -15   6          8.92          9.91         1.82 o                         
  -2 -15   6         17.36          9.40         2.87 o                         
  -1 -15   6          0.27          0.08         1.32 o                         
   0 -15   6          3.73          5.39         2.22 o                         
   1 -15   6         32.12         23.16         2.68 o                         
   2 -15   6          2.45          0.88         1.41 o                         
   3 -15   6          8.89          4.54         1.01 o                         
  -5 -14   6          0.48          0.63         0.76 o                         
  -4 -14   6          1.05          0.28         0.95 o                         
  -3 -14   6          5.06          9.03         1.94 o                         
  -2 -14   6         42.49         38.54         3.68 o                         
  -1 -14   6         14.14         12.88         1.93 o                         
   0 -14   6        140.72        130.80         6.92 o                         
   1 -14   6         10.63         11.60         2.24 o                         
   2 -14   6          8.82          5.55         1.65 o                         
   3 -14   6          3.86          3.21         1.04 o                         
   4 -14   6          4.44          4.11         1.44 o                         
  -5 -13   6          4.33          1.83         1.77 o                         
  -4 -13   6         26.41         28.10         3.39 o                         
  -3 -13   6         10.60         12.47         2.25 o                         
  -2 -13   6         72.12         69.85         5.09 o                         
  -1 -13   6         80.18         80.93         5.37 o                         
   0 -13   6         97.81        103.33         6.21 o                         
   1 -13   6         39.40         36.70         3.70 o                         
   2 -13   6         22.62         26.34         3.13 o                         
   3 -13   6         53.76         60.34         3.56 o                         
   4 -13   6          1.52          1.20         1.12 o                         
   5 -13   6          5.66          4.12         0.99 o                         
  -6 -12   6          3.98          5.45         1.68 o                         
  -5 -12   6          1.82          0.81         0.87 o                         
  -4 -12   6          2.82          3.08         1.27 o                         
  -3 -12   6         10.75          4.49         1.65 o                         
  -2 -12   6         21.46         16.59         2.65 o                         
  -1 -12   6          4.09          5.71         1.78 o                         
   0 -12   6          0.96          0.74         1.77 o                         
   1 -12   6         67.67         66.45         9.58 o                         
   2 -12   6         59.36         49.64         5.87 o                         
   3 -12   6         16.30         16.89         2.60 o                         
   4 -12   6          4.01          2.46         1.15 o                         
   5 -12   6          0.53         -0.42         1.44 o                         
  -6 -11   6          1.73          1.74         1.44 o                         
  -5 -11   6         20.31         16.44         2.22 o                         
  -4 -11   6         23.27         22.05         2.00 o                         
  -3 -11   6        150.47        163.37        12.54 o                         
  -2 -11   6         37.24         32.36         3.39 o                         
  -1 -11   6        353.59        372.19        13.41 o                         
   0 -11   6        284.88        293.36         7.56 o                         
   1 -11   6         73.15         65.70         3.86 o                         
   2 -11   6         12.77         18.50         3.71 o                         
   3 -11   6          0.13          1.80         2.16 o                         
   4 -11   6         12.35         16.03         2.67 o                         
   5 -11   6          0.00         -0.05         1.08 o                         
  -6 -10   6          2.53          0.84         1.62 o                         
  -5 -10   6        223.82        226.90         6.61 o                         
  -4 -10   6          9.90          6.77         2.03 o                         
  -3 -10   6          2.28          1.62         1.98 o                         
  -2 -10   6        162.87        158.60         6.18 o                         
  -1 -10   6        164.55        194.52        11.30 o                         
   0 -10   6        161.22        193.16         5.70 o                         
   1 -10   6         41.08         32.54         2.56 o                         
   2 -10   6          0.20          0.42         1.40 o                         
   3 -10   6         18.75         25.57         4.31 o                         
   4 -10   6         35.83         30.00         3.38 o                         
   5 -10   6         36.36         39.73         4.49 o                         
   6 -10   6         59.36         65.59         3.42 o                         
  -7  -9   6        125.22        116.92        12.66 o                         
  -6  -9   6         21.64         24.45         3.41 o                         
  -5  -9   6         90.40         88.39         4.00 o                         
  -4  -9   6          1.90          0.75         1.24 o                         
  -3  -9   6          1.83          4.28         1.53 o                         
  -2  -9   6         63.73         72.93         3.96 o                         
  -1  -9   6         95.80        102.16         6.86 o                         
   0  -9   6        884.31        993.23        24.95 o                         
   1  -9   6        100.46         94.99         3.64 o                         
   2  -9   6         12.19         13.14         1.55 o                         
   3  -9   6        134.10        147.79         7.74 o                         
   4  -9   6        128.01        129.16         7.10 o                         
   5  -9   6         73.10         70.36         3.89 o                         
   6  -9   6         49.74         46.42         2.57 o                         
  -7  -8   6         84.37         77.17         3.85 o                         
  -6  -8   6         10.71          9.76         1.91 o                         
  -5  -8   6         59.94         67.99         3.84 o                         
  -4  -8   6         10.90         10.58         1.55 o                         
  -3  -8   6         51.52         53.98         4.02 o                         
  -2  -8   6          2.64          2.38         2.90 o                         
  -1  -8   6         73.59         84.85         3.76 o                         
   0  -8   6        276.03        303.92         7.79 o                         
   1  -8   6        732.55        781.90        15.96 o                         
   2  -8   6          5.25          5.14         1.71 o                         
   3  -8   6         52.83         43.51         3.44 o                         
   4  -8   6          4.34          7.86         3.32 o                         
   5  -8   6          9.47         15.05         2.00 o                         
   6  -8   6         65.13         68.01         3.84 o                         
   7  -8   6         53.28         44.19         3.47 o                         
  -7  -7   6          0.11         -0.09         0.86 o                         
  -6  -7   6          8.17         10.42         2.03 o                         
  -5  -7   6         40.03         34.30         2.57 o                         
  -4  -7   6          9.03          6.34         1.28 o                         
  -3  -7   6         74.09         68.60         4.30 o                         
  -2  -7   6        506.31        514.43        13.30 o                         
  -1  -7   6         50.82         59.16         4.56 o                         
   0  -7   6       1066.27       1319.08        30.02 o                         
   1  -7   6        494.89        520.64        18.26 o                         
   2  -7   6        754.32        924.40        17.61 o                         
   3  -7   6        306.73        326.20        10.01 o                         
   4  -7   6         56.74         58.29         3.50 o                         
   5  -7   6         58.39         57.71         3.70 o                         
   6  -7   6          0.48          0.73         1.20 o                         
   7  -7   6         13.47         11.74         2.10 o                         
  -7  -6   6          0.35         -0.30         1.24 o                         
  -6  -6   6         30.95         32.67         4.16 o                         
  -5  -6   6          2.64          1.90         1.34 o                         
  -4  -6   6         17.42         20.83         1.93 o                         
  -3  -6   6        630.20        638.74        12.03 o                         
  -2  -6   6          0.69          2.32         1.08 o                         
  -1  -6   6        305.98        297.56        13.13 o                         
   0  -6   6         14.79         34.63         2.52 o                         
   1  -6   6        247.14        243.77         9.22 o                         
   2  -6   6        379.36        361.70        10.27 o                         
   3  -6   6         17.32         16.72         2.69 o                         
   4  -6   6         39.74         37.26         2.73 o                         
   5  -6   6         19.55         15.11         2.57 o                         
   6  -6   6        116.68        115.68         8.44 o                         
   7  -6   6          0.27         -0.36         1.32 o                         
  -7  -5   6          0.66          0.21         1.41 o                         
  -6  -5   6         11.90         12.51         1.62 o                         
  -5  -5   6          7.37          6.38         1.14 o                         
  -4  -5   6          7.72         12.36         1.46 o                         
  -3  -5   6        448.88        464.37        10.51 o                         
  -2  -5   6         12.87         10.74         1.95 o                         
  -1  -5   6         15.75         12.89         1.61 o                         
   0  -5   6        732.56        746.28        15.91 o                         
   1  -5   6          0.00         -0.01         0.92 o                         
   2  -5   6        793.11        758.58        17.05 o                         
   3  -5   6          0.06          1.66         0.67 o                         
   4  -5   6          0.55          0.17         0.77 o                         
   5  -5   6          1.13         -0.17         1.08 o                         
   6  -5   6         49.60         49.70         4.82 o                         
   7  -5   6          0.24         -0.95         0.95 o                         
  -8  -4   6          1.14          0.72         1.32 o                         
  -7  -4   6         16.77         19.96         2.00 o                         
  -6  -4   6         37.52         40.39         2.67 o                         
  -5  -4   6         24.87         22.24         1.94 o                         
  -4  -4   6          1.66          3.59         1.01 o                         
  -3  -4   6        177.68        156.33         6.10 o                         
  -2  -4   6          0.16          1.13         0.88 o                         
  -1  -4   6          0.07          1.19         0.72 o                         
   0  -4   6        311.40        314.82        19.34 o                         
   1  -4   6        309.21        313.41        10.04 o                         
   2  -4   6        480.47        478.86        14.61 o                         
   3  -4   6          0.59          2.04         2.16 o                         
   4  -4   6         18.66         22.84         1.70 o                         
   5  -4   6          0.13          0.52         1.05 o                         
   6  -4   6         12.10         11.67         1.73 o                         
   7  -4   6          0.35         -0.42         1.06 o                         
  -8  -3   6          2.42          4.73         1.74 o                         
  -7  -3   6          0.46          0.56         1.10 o                         
  -6  -3   6          0.03          0.59         0.99 o                         
  -5  -3   6         95.76         90.72         4.14 o                         
  -4  -3   6          0.72          0.29         0.62 o                         
  -3  -3   6         12.05          5.01         1.26 o                         
  -2  -3   6        366.75        398.86         9.38 o                         
  -1  -3   6          9.64          9.21         1.53 o                         
   0  -3   6         10.66          3.03         0.92 o                         
   1  -3   6        193.61        187.71         6.82 o                         
   2  -3   6        331.77        300.96         8.28 o                         
   3  -3   6          0.04         -0.15         0.94 o                         
   4  -3   6          4.61          4.86         0.99 o                         
   5  -3   6         24.88         22.29         2.06 o                         
   6  -3   6          5.04          9.09         1.55 o                         
   7  -3   6          3.59          3.63         1.32 o                         
  -8  -2   6          2.04          3.89         1.68 o                         
  -7  -2   6         14.28         11.25         2.84 o                         
  -6  -2   6         28.14         25.82         2.52 o                         
  -5  -2   6         31.45         30.72         2.20 o                         
  -4  -2   6        243.24        244.51         5.02 o                         
  -3  -2   6        301.90        280.86         8.38 o                         
  -2  -2   6        509.18        510.06        10.06 o                         
  -1  -2   6        224.31        179.33         4.47 o                         
   0  -2   6        189.82        205.08         6.88 o                         
   1  -2   6          0.39          1.29         0.76 o                         
   2  -2   6        346.94        277.68         7.67 o                         
   3  -2   6        116.73         91.07         5.57 o                         
   4  -2   6         19.91         17.16         1.50 o                         
   5  -2   6          3.29          4.57         1.23 o                         
   6  -2   6          6.95          9.77         2.10 o                         
   7  -2   6          2.95          2.47         1.21 o                         
   8  -2   6          4.88          4.91         1.44 o                         
  -8  -1   6          0.12          0.54         1.50 o                         
  -7  -1   6          5.70          7.62         2.72 o                         
  -6  -1   6          1.85          1.72         1.72 o                         
  -5  -1   6         74.93         70.36         4.11 o                         
  -4  -1   6        245.35        270.39         7.26 o                         
  -3  -1   6         32.76         26.73         5.93 o                         
  -2  -1   6        778.69        671.01        12.37 o                         
  -1  -1   6          0.00          9.74         1.55 o                         
   0  -1   6        361.00        343.72         6.86 o                         
   1  -1   6         98.79        128.00         4.14 o                         
   2  -1   6         70.01         61.02         3.60 o                         
   3  -1   6        151.25        170.54         7.47 o                         
   4  -1   6          1.17          1.61         0.69 o                         
   5  -1   6         23.02         16.50         1.94 o                         
   6  -1   6         17.46         25.06         2.84 o                         
   7  -1   6          0.01          0.50         1.27 o                         
   8  -1   6          0.22          0.54         0.96 o                         
  -8   0   6          4.40          4.79         1.80 o                         
  -7   0   6          0.02         -0.22         1.40 o                         
  -6   0   6         37.81         37.99         2.83 o                         
  -5   0   6        118.83        109.29         4.30 o                         
  -4   0   6         26.22         15.58         1.85 o                         
  -3   0   6         43.80         62.50         4.28 o                         
  -2   0   6        966.31        888.65        17.96 o                         
  -1   0   6          8.92         27.78         1.52 o                         
   0   0   6        142.45        138.66         4.22 o                         
   1   0   6         22.94         11.67         1.20 o                         
   2   0   6        131.97         78.26         2.83 o                         
   3   0   6        387.06        395.24         8.87 o                         
   4   0   6         16.42         18.38         1.65 o                         
   5   0   6         34.16         34.74         3.13 o                         
   6   0   6          6.89          8.80         1.90 o                         
   7   0   6          0.30         -0.03         1.26 o                         
   8   0   6          4.18          2.93         0.91 o                         
  -8   1   6          0.10          1.92         1.56 o                         
  -7   1   6          0.33          1.88         1.66 o                         
  -6   1   6         49.85         51.11         3.15 o                         
  -5   1   6          0.38          1.26         0.96 o                         
  -4   1   6        100.67         83.75         3.50 o                         
  -3   1   6          0.63          0.34         0.83 o                         
  -2   1   6        389.55        355.76         7.67 o                         
  -1   1   6          0.10          5.11         0.84 o                         
   0   1   6         24.23         47.17         4.94 o                         
   1   1   6       1215.00       1128.89        21.39 o                         
   2   1   6         40.16         18.90         1.42 o                         
   3   1   6        269.82        268.61         7.95 o                         
   4   1   6          3.12          3.08         1.19 o                         
   5   1   6          9.72         15.16         2.14 o                         
   6   1   6          2.10          2.01         1.41 o                         
   7   1   6          5.09          5.97         3.32 o                         
   8   1   6          0.03          0.03         0.76 o                         
  -8   2   6          0.56          1.86         1.56 o                         
  -7   2   6          0.23          2.78         1.42 o                         
  -6   2   6        123.62        148.56         4.70 o                         
  -5   2   6        311.99        311.02         7.28 o                         
  -4   2   6         14.03         16.27         1.82 o                         
  -3   2   6        100.80        110.15         5.90 o                         
  -2   2   6         36.72         31.59         2.17 o                         
  -1   2   6          8.33         12.02         1.48 o                         
   0   2   6        103.31        118.67         6.73 o                         
   1   2   6       2039.75       1923.30        34.96 o                         
   2   2   6        122.89         98.86         3.89 o                         
   3   2   6        736.66        657.95        15.08 o                         
   4   2   6        441.76        397.30         9.14 o                         
   5   2   6        216.29        216.32         8.36 o                         
   6   2   6        206.24        205.43         8.36 o                         
   7   2   6          0.30         -0.82         1.41 o                         
   8   2   6          0.07          0.30         1.14 o                         
  -8   3   6          0.58          1.68         1.38 o                         
  -7   3   6         47.67         48.21         3.92 o                         
  -6   3   6         76.96         85.88         3.44 o                         
  -5   3   6        172.04        181.58         4.97 o                         
  -4   3   6          8.10          9.05         1.04 o                         
  -3   3   6       3079.52       3181.82        95.98 o                         
  -2   3   6        489.24        442.81        10.58 o                         
  -1   3   6        682.35        791.86        13.76 o                         
   0   3   6       1305.81       1522.59        34.47 o                         
   1   3   6       4267.47       4314.23       102.35 o                         
   2   3   6        492.29        462.04        12.28 o                         
   3   3   6        466.21        555.92        16.31 o                         
   4   3   6          0.05         -0.19         0.85 o                         
   5   3   6         37.52         36.49         5.27 o                         
   6   3   6          1.39          1.64         1.50 o                         
   7   3   6          6.48          5.95         1.63 o                         
   8   3   6          5.24          8.02         1.86 o                         
  -7   4   6          1.17          2.23         1.21 o                         
  -6   4   6          4.96          3.63         1.34 o                         
  -5   4   6          0.42          0.38         0.80 o                         
  -4   4   6        313.96        308.95         6.28 o                         
  -3   4   6         11.10         14.73         3.53 o                         
  -2   4   6          7.45         26.82         2.69 o                         
  -1   4   6        800.67        696.84        16.55 o                         
   0   4   6         19.31         42.95         3.19 o                         
   1   4   6         32.36         35.91         2.14 o                         
   2   4   6         18.61         12.40         1.43 o                         
   3   4   6        903.67        837.88        22.53 o                         
   4   4   6        213.70        203.02         8.47 o                         
   5   4   6        192.57        211.50         9.35 o                         
   6   4   6         85.25         87.95        10.51 o                         
   7   4   6         40.78         40.95         3.45 o                         
   8   4   6         13.90         18.94         1.78 o                         
  -7   5   6          5.31          6.01         1.15 o                         
  -6   5   6         51.98         52.17         3.03 o                         
  -5   5   6         11.46          7.11         1.30 o                         
  -4   5   6         95.10        105.08         3.07 o                         
  -3   5   6       1850.55       1942.30        66.76 o                         
  -2   5   6          0.79          0.96         1.04 o                         
  -1   5   6       4492.38       4453.55       103.99 o                         
   0   5   6          4.05          7.26         1.48 o                         
   1   5   6       1884.85       2095.42        46.80 o                         
   2   5   6       2085.00       2161.28        76.10 o                         
   3   5   6       1248.80       1296.61        66.37 o                         
   4   5   6       1336.42       1307.04        32.79 o                         
   5   5   6         19.37         17.12         4.43 o                         
   6   5   6        147.11        135.52         6.87 o                         
   7   5   6          4.87          9.92         2.01 o                         
   8   5   6          8.47          6.89         1.62 o                         
  -7   6   6         40.00         38.93         3.59 o                         
  -6   6   6         42.51         52.44         2.99 o                         
  -5   6   6        108.71        128.36         4.04 o                         
  -4   6   6          1.16          2.10         0.75 o                         
  -3   6   6          5.44          2.97         0.66 o                         
  -2   6   6        581.20        695.76        19.53 o                         
  -1   6   6        277.22        270.60        10.27 o                         
   0   6   6       1223.62       1460.44        33.49 o                         
   1   6   6        450.82        560.59        12.62 o                         
   2   6   6        221.57        275.87        13.08 o                         
   3   6   6        395.38        356.35        14.61 o                         
   4   6   6         51.99         56.91         5.07 o                         
   5   6   6        206.64        199.92        15.15 o                         
   6   6   6         66.82         62.47         4.59 o                         
   7   6   6         85.68         98.59         5.25 o                         
   8   6   6          0.41          1.56         1.08 o                         
  -7   7   6         10.65          9.76         2.51 o                         
  -6   7   6          6.97         11.34         2.54 o                         
  -5   7   6        147.53        172.81         4.58 o                         
  -4   7   6         20.64         34.43         1.80 o                         
  -3   7   6          0.33         -0.14         0.61 o                         
  -2   7   6          3.59          5.88         5.60 o                         
  -1   7   6        486.42        545.77        13.39 o                         
   0   7   6        979.39       1106.09        27.06 o                         
   1   7   6          1.55          2.34         0.84 o                         
   2   7   6        582.83        664.50        18.86 o                         
   3   7   6        153.56        163.59         9.25 o                         
   4   7   6        126.16        141.59         6.62 o                         
   5   7   6        100.43         95.56         8.26 o                         
   6   7   6          1.17          1.53         1.27 o                         
   7   7   6          1.67          4.34         1.42 o                         
  -7   8   6          2.20          0.72         1.20 o                         
  -6   8   6         23.51         22.01         2.07 o                         
  -5   8   6          0.02          0.23         0.84 o                         
  -4   8   6         24.63         24.75         1.83 o                         
  -3   8   6        215.43        209.26         8.32 o                         
  -2   8   6          0.09         -0.02         0.58 o                         
  -1   8   6        971.28       1062.43        34.94 o                         
   0   8   6       1927.36       1754.02        57.70 o                         
   1   8   6         22.14         42.93         5.45 o                         
   2   8   6        530.80        497.98        15.79 o                         
   3   8   6        455.71        464.80        18.32 o                         
   4   8   6        164.05        147.57         8.85 o                         
   5   8   6        187.61        201.71        12.51 o                         
   6   8   6         61.36         68.23         5.99 o                         
   7   8   6          2.74          4.62         1.41 o                         
  -7   9   6          1.30          1.98         1.20 o                         
  -6   9   6         33.50         29.27         2.81 o                         
  -5   9   6          3.72          2.91         0.86 o                         
  -4   9   6          0.20          1.07         0.83 o                         
  -3   9   6         75.80         84.28         3.22 o                         
  -2   9   6         24.75         15.43         1.59 o                         
  -1   9   6         31.19         49.93         3.98 o                         
   0   9   6        264.38        219.20        10.14 o                         
   1   9   6          0.48          2.16         1.80 o                         
   2   9   6        150.81        143.21         5.76 o                         
   3   9   6          3.58          5.77         1.90 o                         
   4   9   6        204.03        194.35        10.60 o                         
   5   9   6         30.11         33.29         4.97 o                         
   6   9   6         12.12         13.72         1.86 o                         
   7   9   6          0.12          0.33         1.14 o                         
  -6  10   6          1.37          1.44         1.62 o                         
  -5  10   6         55.63         63.26         3.01 o                         
  -4  10   6         85.01        106.43         6.07 o                         
  -3  10   6          0.82          0.75         0.96 o                         
  -2  10   6         65.28         66.35         3.21 o                         
  -1  10   6        110.93        144.86         5.76 o                         
   0  10   6        156.54        170.65         5.77 o                         
   1  10   6          4.27          3.58         1.17 o                         
   2  10   6          1.29          0.05         0.76 o                         
   3  10   6         19.59         17.01         2.03 o                         
   4  10   6         87.13         85.33         5.20 o                         
   5  10   6         77.66         90.22         5.72 o                         
   6  10   6         18.31         19.10         3.17 o                         
   7  10   6          4.58          3.23         1.62 o                         
  -6  11   6          0.01          1.14         1.32 o                         
  -5  11   6          2.12          2.37         0.97 o                         
  -4  11   6          2.36          2.61         1.03 o                         
  -3  11   6          8.36          7.30         1.39 o                         
  -2  11   6         30.82         37.15         2.78 o                         
  -1  11   6        104.00        116.36         5.93 o                         
   0  11   6        489.01        540.00        12.69 o                         
   1  11   6        131.29        136.15         5.76 o                         
   2  11   6        144.76        123.01         5.34 o                         
   3  11   6         35.99         39.37         2.59 o                         
   4  11   6         22.99         21.14         4.37 o                         
   5  11   6         19.98         14.36         2.54 o                         
   6  11   6          1.87          0.99         1.22 o                         
   7  11   6          7.84          5.87         1.50 o                         
  -6  12   6          0.97          0.30         0.90 o                         
  -5  12   6          6.72          6.86         1.45 o                         
  -4  12   6          7.22          7.55         1.38 o                         
  -3  12   6          1.52          0.76         0.94 o                         
  -2  12   6         57.96         55.20         3.80 o                         
  -1  12   6          1.85          2.00         1.60 o                         
   0  12   6          5.11          1.60         1.09 o                         
   1  12   6          0.12         -0.14         1.30 o                         
   2  12   6          5.92          8.29         1.56 o                         
   3  12   6         36.66         35.77         3.68 o                         
   4  12   6          0.36         -2.57         2.75 o                         
   5  12   6          0.02          0.16         1.47 o                         
   6  12   6          8.82          7.78         1.68 o                         
  -5  13   6          3.17          2.86         1.02 o                         
  -4  13   6          6.44          2.02         1.17 o                         
  -3  13   6          1.94          0.33         1.07 o                         
  -2  13   6          3.81          2.79         1.70 o                         
  -1  13   6          7.66         10.54         3.11 o                         
   0  13   6         85.15        111.50         4.89 o                         
   1  13   6         48.36         48.92         6.11 o                         
   2  13   6         19.19         16.95         4.10 o                         
   3  13   6          0.32          1.25         1.62 o                         
   4  13   6         13.93         11.08         3.29 o                         
   5  13   6         17.77         20.05         2.05 o                         
   6  13   6          2.36          5.02         1.36 o                         
  -5  14   6          6.20          3.53         1.50 o                         
  -4  14   6          0.53          1.62         1.03 o                         
  -3  14   6         25.86         33.98         3.34 o                         
  -2  14   6         39.64         36.50         3.09 o                         
  -1  14   6          0.15          1.45         1.61 o                         
   0  14   6          0.27          2.41         1.78 o                         
   1  14   6          6.22          6.05         2.75 o                         
   2  14   6          1.07          0.96         1.65 o                         
   3  14   6        111.76        108.52        10.33 o                         
   4  14   6          3.91          5.69         2.81 o                         
   5  14   6          2.75          5.41         1.20 o                         
   6  14   6          4.79          6.81         1.03 o                         
  -4  15   6          0.77          0.62         0.95 o                         
  -3  15   6         16.80         18.77         2.00 o                         
  -2  15   6         12.80         14.29         2.42 o                         
  -1  15   6         81.25         72.48         5.38 o                         
   0  15   6         39.62         34.77         6.50 o                         
   1  15   6         22.36         16.23         3.95 o                         
   2  15   6         37.87         35.86         5.21 o                         
   3  15   6          0.00         -1.74         2.10 o                         
   4  15   6          2.03          3.47         2.28 o                         
   5  15   6          4.65          6.38         1.31 o                         
  -4  16   6          0.08         -0.30         0.96 o                         
  -3  16   6          6.44          4.96         1.33 o                         
  -2  16   6          4.70          6.62         1.45 o                         
  -1  16   6          1.07          0.31         1.12 o                         
   0  16   6         78.55         74.54         7.30 o                         
   1  16   6         19.22         23.48         3.02 o                         
   2  16   6          8.84          6.35         2.69 o                         
   3  16   6         15.92         17.54         3.41 o                         
   4  16   6         10.81          6.97         1.46 o                         
   5  16   6          0.07         -0.40         0.63 o                         
  -3  17   6          4.91          6.55         1.21 o                         
  -2  17   6          0.04         -0.36         1.29 o                         
  -1  17   6          1.07          1.73         1.09 o                         
   0  17   6        214.87        243.01         9.47 o                         
   1  17   6        125.27        137.89         6.55 o                         
   2  17   6          5.45         10.93         3.59 o                         
   3  17   6          0.96          0.84         1.50 o                         
   4  17   6          4.12          4.19         0.80 o                         
  -2  18   6          6.28          9.40         1.53 o                         
  -1  18   6         69.72         77.24         5.05 o                         
   0  18   6          2.31          2.38         1.16 o                         
   1  18   6          5.65          4.16         1.12 o                         
   2  18   6         90.76         89.60         4.51 o                         
   3  18   6          1.20          1.96         0.76 o                         
   0  19   6         52.01         59.20         2.60 o                         
   1  19   6         47.58         40.96         2.20 o                         
  -1 -17   7          0.77         -0.36         1.08 o                         
   0 -17   7          9.07          6.32         2.04 o                         
  -3 -16   7          7.73          9.19         1.41 o                         
  -2 -16   7          6.07          7.60         2.22 o                         
  -1 -16   7          3.09          2.93         1.74 o                         
   0 -16   7          7.36          9.99         1.69 o                         
   1 -16   7          0.02          0.57         0.97 o                         
   2 -16   7          0.65          1.02         0.65 o                         
  -4 -15   7          0.19         -0.01         1.41 o                         
  -3 -15   7         27.75         26.83         2.60 o                         
  -2 -15   7          1.98          0.60         1.44 o                         
  -1 -15   7          3.95          3.44         1.38 o                         
   0 -15   7         39.46         34.31         3.25 o                         
   1 -15   7          0.02          0.73         1.06 o                         
   2 -15   7         20.46         15.28         1.64 o                         
   3 -15   7          2.24          3.39         1.01 o                         
  -4 -14   7          3.66          3.58         1.38 o                         
  -3 -14   7         10.15          7.81         1.82 o                         
  -2 -14   7          1.85          2.87         1.58 o                         
  -1 -14   7          8.57          6.39         1.73 o                         
   0 -14   7          0.00         -0.60         1.68 o                         
   1 -14   7         24.06         26.65         2.98 o                         
   2 -14   7          0.00         -0.36         1.15 o                         
   3 -14   7          1.64          0.58         0.97 o                         
   4 -14   7          4.71          1.78         0.80 o                         
  -5 -13   7         14.05         15.99         2.51 o                         
  -4 -13   7         16.31         14.64         2.18 o                         
  -3 -13   7          4.04          2.70         1.98 o                         
  -2 -13   7          1.25         -0.28         1.23 o                         
  -1 -13   7          0.04          2.44         1.71 o                         
   0 -13   7          0.55          0.00         1.46 o                         
   1 -13   7         45.61         48.23         8.86 o                         
   2 -13   7         26.39         33.11         4.85 o                         
   3 -13   7         10.19          8.73         2.93 o                         
   4 -13   7         15.19         13.97         1.89 o                         
  -5 -12   7         27.22         27.13         1.80 o                         
  -4 -12   7          2.15          1.10         1.74 o                         
  -3 -12   7         45.90         37.80         5.78 o                         
  -2 -12   7        216.15        234.92         9.96 o                         
  -1 -12   7        395.30        416.78        19.52 o                         
   0 -12   7         29.52         30.39         3.71 o                         
   1 -12   7        128.54        113.41         6.52 o                         
   2 -12   7         12.35         10.23         2.29 o                         
   3 -12   7          4.72          1.90         1.46 o                         
   4 -12   7         16.14         13.47         1.82 o                         
   5 -12   7          0.75         -0.42         1.20 o                         
  -6 -11   7          5.85          7.60         1.92 o                         
  -5 -11   7         91.36         78.32         3.37 o                         
  -4 -11   7          0.06         -0.07         1.31 o                         
  -3 -11   7         27.43         16.09         5.51 o                         
  -2 -11   7        162.84        192.73        13.35 o                         
  -1 -11   7          4.89         10.36         2.87 o                         
   0 -11   7          0.74          1.78         1.17 o                         
   1 -11   7          0.13          1.45         1.32 o                         
   2 -11   7         72.77         75.74         7.36 o                         
   3 -11   7         29.21         25.75         2.51 o                         
   4 -11   7         15.36         15.98         2.45 o                         
   5 -11   7         27.83         25.92         2.63 o                         
  -6 -10   7          0.26         -1.74         1.74 o                         
  -5 -10   7         77.70         74.81         3.90 o                         
  -4 -10   7         23.18         24.06         3.08 o                         
  -3 -10   7        536.53        502.52        24.31 o                         
  -2 -10   7          4.32          2.19         1.50 o                         
  -1 -10   7         25.37         20.89         3.43 o                         
   0 -10   7         99.57        114.20         4.83 o                         
   1 -10   7          1.98          3.61         1.00 o                         
   2 -10   7        118.08         92.62         8.02 o                         
   3 -10   7          1.66          0.09         1.27 o                         
   4 -10   7         90.88         91.80         5.80 o                         
   5 -10   7          2.87          3.24         3.05 o                         
   6 -10   7          6.11          5.69         1.50 o                         
  -6  -9   7          3.61          2.83         1.21 o                         
  -5  -9   7         14.02          9.45         1.32 o                         
  -4  -9   7          6.78          6.86         1.94 o                         
  -3  -9   7         38.64         31.31         4.40 o                         
  -2  -9   7         26.11         20.70         3.47 o                         
  -1  -9   7        281.90        291.49        13.25 o                         
   0  -9   7         49.75         75.11         7.35 o                         
   1  -9   7         54.16         40.44         2.44 o                         
   2  -9   7         10.75         10.14         1.77 o                         
   3  -9   7          2.07          1.04         1.83 o                         
   4  -9   7          4.09          5.53         1.98 o                         
   5  -9   7         14.03         12.33         1.72 o                         
   6  -9   7          1.10          1.33         0.75 o                         
  -7  -8   7          1.82          2.45         1.32 o                         
  -6  -8   7          1.18          1.23         1.19 o                         
  -5  -8   7         26.46         26.10         2.22 o                         
  -4  -8   7         60.09         53.18         6.50 o                         
  -3  -8   7         34.65         30.15         3.76 o                         
  -2  -8   7        605.98        631.15        19.01 o                         
  -1  -8   7         69.08         93.71         4.82 o                         
   0  -8   7         89.09         77.23         4.04 o                         
   1  -8   7          3.67          3.37         0.86 o                         
   2  -8   7        288.85        319.82        12.17 o                         
   3  -8   7         90.89         82.49         4.61 o                         
   4  -8   7         76.72         92.88         6.02 o                         
   5  -8   7          3.54          3.19         1.28 o                         
   6  -8   7          9.85          8.37         1.59 o                         
  -7  -7   7          0.09          1.31         1.20 o                         
  -6  -7   7          2.96          0.78         1.25 o                         
  -5  -7   7          2.46          0.54         0.96 o                         
  -4  -7   7        213.94        202.86         6.20 o                         
  -3  -7   7        185.37        204.27         6.63 o                         
  -2  -7   7          0.25          0.96         1.03 o                         
  -1  -7   7         57.16         70.40         3.75 o                         
   0  -7   7        146.86        173.75        11.80 o                         
   1  -7   7         25.58         15.89         1.41 o                         
   2  -7   7        156.35        168.19         6.50 o                         
   3  -7   7         27.40         34.02         2.56 o                         
   4  -7   7        112.96        115.79        12.12 o                         
   5  -7   7         15.25         14.73         2.01 o                         
   6  -7   7          0.21          1.56         1.20 o                         
   7  -7   7          2.84          2.04         1.20 o                         
  -7  -6   7          5.32          4.61         1.35 o                         
  -6  -6   7          0.23         -1.11         1.26 o                         
  -5  -6   7          1.32          3.86         1.37 o                         
  -4  -6   7        139.59        130.24         4.78 o                         
  -3  -6   7         56.80         51.09         4.33 o                         
  -2  -6   7         63.77         49.98         7.04 o                         
  -1  -6   7        539.72        511.55        29.07 o                         
   0  -6   7        183.42        185.01        11.68 o                         
   1  -6   7         19.21         12.08         2.09 o                         
   2  -6   7          0.17         -0.03         0.78 o                         
   3  -6   7         69.89         60.90         3.30 o                         
   4  -6   7         10.08         12.31         1.72 o                         
   5  -6   7         11.59         12.81         3.56 o                         
   6  -6   7         10.04          8.80         1.78 o                         
   7  -6   7          0.11          0.60         1.20 o                         
  -7  -5   7          7.25         11.02         2.02 o                         
  -6  -5   7          0.65          0.48         0.91 o                         
  -5  -5   7         71.55         55.18         9.19 o                         
  -4  -5   7          0.00         -0.78         1.03 o                         
  -3  -5   7         47.94         38.94         2.68 o                         
  -2  -5   7         55.06         43.97         3.08 o                         
  -1  -5   7         74.20         59.75         5.87 o                         
   0  -5   7         59.42         67.48         6.41 o                         
   1  -5   7        676.37        711.75        33.92 o                         
   2  -5   7        287.60        277.14        10.72 o                         
   3  -5   7         70.82         70.27         3.33 o                         
   4  -5   7         86.61         89.08         3.59 o                         
   5  -5   7         59.70         47.78         6.47 o                         
   6  -5   7          3.73          2.75         2.34 o                         
   7  -5   7          3.47          3.17         1.08 o                         
  -7  -4   7         12.05         13.40         2.13 o                         
  -6  -4   7          6.83          5.96         1.16 o                         
  -5  -4   7         31.02         22.31         2.84 o                         
  -4  -4   7          3.75          2.68         0.94 o                         
  -3  -4   7         11.78         10.28         1.19 o                         
  -2  -4   7        209.41        220.43         7.19 o                         
  -1  -4   7        391.02        319.31        14.85 o                         
   0  -4   7        107.77        101.61         7.54 o                         
   1  -4   7        596.15        571.88        16.11 o                         
   2  -4   7          0.22          2.48         1.41 o                         
   3  -4   7         47.75         43.10         2.37 o                         
   4  -4   7          0.35          0.93         0.79 o                         
   5  -4   7          5.65          4.05         1.32 o                         
   6  -4   7          2.94          0.84         1.04 o                         
   7  -4   7          0.04         -0.76         0.89 o                         
  -7  -3   7          0.73          0.49         0.97 o                         
  -6  -3   7         10.82         10.97         1.75 o                         
  -5  -3   7         34.12         28.36         3.47 o                         
  -4  -3   7         49.48         50.62         3.39 o                         
  -3  -3   7         34.01         35.57         5.09 o                         
  -2  -3   7         17.91         16.77         1.86 o                         
  -1  -3   7        512.54        635.47        13.82 o                         
   0  -3   7        215.61        195.30         7.41 o                         
   1  -3   7        902.19        932.27        35.59 o                         
   2  -3   7         38.68         39.38         3.63 o                         
   3  -3   7         96.45         91.86         5.75 o                         
   4  -3   7          0.82          0.63         0.78 o                         
   5  -3   7          7.91          6.98         2.51 o                         
   6  -3   7          5.19          8.51         1.90 o                         
   7  -3   7          1.72          2.82         1.26 o                         
  -7  -2   7         16.18         16.62         2.13 o                         
  -6  -2   7         59.77         65.70         4.95 o                         
  -5  -2   7         58.06         54.77         4.67 o                         
  -4  -2   7        291.67        282.70         6.58 o                         
  -3  -2   7         76.35         83.89         5.29 o                         
  -2  -2   7        108.28        112.41         4.49 o                         
  -1  -2   7        194.67        128.38         4.47 o                         
   0  -2   7          0.09          0.29         0.83 o                         
   1  -2   7          2.64          0.61         0.78 o                         
   2  -2   7         91.60         80.46         4.68 o                         
   3  -2   7         18.99         28.62         3.15 o                         
   4  -2   7        119.78        113.43         3.86 o                         
   5  -2   7          2.54          2.93         1.22 o                         
   6  -2   7         10.27         11.98         2.20 o                         
   7  -2   7          2.46          3.79         1.13 o                         
  -8  -1   7          0.11          0.24         1.32 o                         
  -7  -1   7         21.93         22.07         2.19 o                         
  -6  -1   7         21.87         20.19         2.11 o                         
  -5  -1   7         95.86        100.15         5.35 o                         
  -4  -1   7        198.81        196.78         5.72 o                         
  -3  -1   7          4.01          5.50         1.58 o                         
  -2  -1   7         52.41         53.53         3.20 o                         
  -1  -1   7        758.39        688.74        14.47 o                         
   0  -1   7        289.63        313.67         6.73 o                         
   1  -1   7         11.81         14.15         1.44 o                         
   2  -1   7        531.44        498.98        14.22 o                         
   3  -1   7        338.19        337.54        11.87 o                         
   4  -1   7          5.68          3.28         0.91 o                         
   5  -1   7        281.50        294.81         8.93 o                         
   6  -1   7         17.16         17.39         2.46 o                         
   7  -1   7         34.17         36.40         3.77 o                         
   8  -1   7          0.28          0.72         0.78 o                         
  -8   0   7          5.66         10.00         1.98 o                         
  -7   0   7          6.78         14.37         2.34 o                         
  -6   0   7          0.74          0.36         1.22 o                         
  -5   0   7         47.34         54.46         3.05 o                         
  -4   0   7          6.55         12.97         1.53 o                         
  -3   0   7         14.76          8.25         1.48 o                         
  -2   0   7        274.01        310.76         8.32 o                         
  -1   0   7         37.80         24.78         1.80 o                         
   0   0   7       1109.37       1086.01        18.09 o                         
   1   0   7         24.83         23.04         1.79 o                         
   2   0   7        212.08        230.86         8.27 o                         
   3   0   7         49.13         48.16         4.21 o                         
   4   0   7         26.91         22.46         2.06 o                         
   5   0   7          4.75          4.59         3.47 o                         
   6   0   7          5.46          2.53         1.48 o                         
   7   0   7          1.16          2.76         1.35 o                         
   8   0   7          0.22          0.78         0.96 o                         
  -7   1   7         10.73         10.33         2.12 o                         
  -6   1   7         11.78         13.14         1.73 o                         
  -5   1   7         24.51         17.03         1.87 o                         
  -4   1   7         97.87         77.80         4.19 o                         
  -3   1   7        534.86        541.79        13.43 o                         
  -2   1   7         62.62         75.04         3.56 o                         
  -1   1   7       2035.11       2287.25        41.18 o                         
   0   1   7       1568.17       1443.98        33.11 o                         
   1   1   7       1890.89       2091.92        48.62 o                         
   2   1   7        103.25         86.29         3.77 o                         
   3   1   7        329.05        366.92        10.09 o                         
   4   1   7          0.71          2.89         0.90 o                         
   5   1   7        144.51        128.13         6.23 o                         
   6   1   7          7.02         10.34         2.08 o                         
   7   1   7         13.48         11.82         2.01 o                         
   8   1   7          0.00         -0.26         1.14 o                         
  -7   2   7          2.86          2.68         1.39 o                         
  -6   2   7        130.47        124.87         4.84 o                         
  -5   2   7         13.32         11.09         1.99 o                         
  -4   2   7         77.59        102.44         7.12 o                         
  -3   2   7         10.89         27.39         3.44 o                         
  -2   2   7        852.35        920.14        19.19 o                         
  -1   2   7       4180.71       4599.50        97.37 o                         
   0   2   7        812.08        687.65        17.63 o                         
   1   2   7       4786.19       5103.34        68.25 o                         
   2   2   7       1989.88       2093.14        38.77 o                         
   3   2   7         75.16         76.78         4.00 o                         
   4   2   7        156.75        141.82         6.10 o                         
   5   2   7         13.39          9.94         2.19 o                         
   6   2   7         55.89         56.12         9.52 o                         
   7   2   7         29.91         28.90         2.91 o                         
   8   2   7         10.15          6.45         1.12 o                         
  -7   3   7         30.58         31.47         2.49 o                         
  -6   3   7         54.85         62.82         3.37 o                         
  -5   3   7        123.57        127.06         7.08 o                         
  -4   3   7        147.72        165.94         8.29 o                         
  -3   3   7        192.22        260.03        10.39 o                         
  -2   3   7         95.23        125.60         4.85 o                         
  -1   3   7        401.89        388.09         8.08 o                         
   0   3   7        684.19        618.13        15.09 o                         
   1   3   7        350.49        300.50         6.95 o                         
   2   3   7          5.89          2.77         1.07 o                         
   3   3   7         30.28         14.48         1.89 o                         
   4   3   7        327.34        338.74         9.95 o                         
   5   3   7        112.56        104.01         4.88 o                         
   6   3   7        385.83        370.92        12.28 o                         
   7   3   7         43.44         42.91         3.50 o                         
   8   3   7        105.87         98.13         5.63 o                         
  -7   4   7        208.73        239.75         8.70 o                         
  -6   4   7        180.08        188.21         5.21 o                         
  -5   4   7        354.73        408.43        10.70 o                         
  -4   4   7        128.33        120.88         5.24 o                         
  -3   4   7        176.36        157.11        11.56 o                         
  -2   4   7        124.28        122.04         6.30 o                         
  -1   4   7        775.03        715.78        15.32 o                         
   0   4   7        978.71        856.10        15.70 o                         
   1   4   7       3035.02       2549.22        49.36 o                         
   2   4   7        261.44        246.93        10.10 o                         
   3   4   7        161.35        172.51         7.78 o                         
   4   4   7        426.35        438.18        14.32 o                         
   5   4   7         54.57         44.51         3.17 o                         
   6   4   7        130.91        143.39        17.96 o                         
   7   4   7         40.00         39.42         3.34 o                         
   8   4   7        147.06        124.37         4.69 o                         
  -7   5   7          6.22          4.50         1.54 o                         
  -6   5   7         46.91         45.30         2.79 o                         
  -5   5   7        396.10        398.96        11.18 o                         
  -4   5   7        207.68        249.78         8.50 o                         
  -3   5   7         54.18         55.78         2.39 o                         
  -2   5   7        890.96        922.15        32.33 o                         
  -1   5   7         25.35         56.16         3.68 o                         
   0   5   7         93.33         92.55         5.23 o                         
   1   5   7        471.59        525.46        20.27 o                         
   2   5   7       1282.36       1381.87        26.93 o                         
   3   5   7        359.62        348.05        17.96 o                         
   4   5   7         98.29        101.29         5.88 o                         
   5   5   7         93.30        107.04         6.53 o                         
   6   5   7        363.52        355.57        12.28 o                         
   7   5   7         20.11         21.38         3.05 o                         
   8   5   7         71.79         61.89         3.47 o                         
  -7   6   7          3.85          6.61         1.35 o                         
  -6   6   7          2.52          9.80         2.20 o                         
  -5   6   7         86.68         86.57         3.42 o                         
  -4   6   7         18.48         17.21         1.58 o                         
  -3   6   7        114.87        136.22         3.18 o                         
  -2   6   7        233.52        243.51        14.07 o                         
  -1   6   7        758.33        707.45        19.33 o                         
   0   6   7          9.58         12.87         2.53 o                         
   1   6   7         21.54         27.46         2.38 o                         
   2   6   7         27.64         28.70         2.87 o                         
   3   6   7        610.48        657.06        31.10 o                         
   4   6   7         74.46         84.19         5.40 o                         
   6   6   7          4.71          5.47         2.48 o                         
   7   6   7          6.42          5.74         1.54 o                         
  -7   7   7         17.10         23.73         2.24 o                         
  -6   7   7          6.08          7.41         1.83 o                         
  -5   7   7          8.17         13.58         1.68 o                         
  -4   7   7          5.19          6.09         0.96 o                         
  -3   7   7          0.45          2.38         0.70 o                         
  -2   7   7        140.41        147.12         7.42 o                         
  -1   7   7         39.48         59.02         4.21 o                         
   0   7   7        119.48        120.90         5.28 o                         
   1   7   7       1212.73       1176.44       202.52 o                         
   2   7   7        114.22        111.86         6.04 o                         
   3   7   7         92.04         99.84        10.99 o                         
   4   7   7          1.96          2.14         1.08 o                         
   5   7   7        368.95        359.96        18.08 o                         
   6   7   7         12.45         16.23         2.49 o                         
   7   7   7          1.67          4.61         1.35 o                         
  -7   8   7          1.57          4.37         1.56 o                         
  -6   8   7         11.55         11.16         1.60 o                         
  -5   8   7         19.98         19.28         1.74 o                         
  -4   8   7          3.01          3.13         0.88 o                         
  -3   8   7         63.05         68.58         3.26 o                         
  -2   8   7          6.53          7.05         0.97 o                         
  -1   8   7        961.61        923.32        25.63 o                         
   0   8   7         14.67         18.15         2.24 o                         
   1   8   7        300.02        281.16        31.55 o                         
   2   8   7        193.61        183.93         8.40 o                         
   3   8   7          4.89          6.70         1.78 o                         
   4   8   7        165.64        152.38        10.50 o                         
   5   8   7        207.76        219.26        13.11 o                         
   6   8   7         23.93         23.44         2.78 o                         
   7   8   7          3.18          2.39         1.16 o                         
  -6   9   7          6.10          8.93         1.76 o                         
  -5   9   7          0.36          1.06         1.06 o                         
  -4   9   7         60.48         59.59         3.20 o                         
  -3   9   7         57.32         58.04         3.36 o                         
  -2   9   7        313.01        313.31         7.08 o                         
  -1   9   7         39.01         39.62         2.93 o                         
   0   9   7          0.08          1.13         0.91 o                         
   1   9   7         52.34         29.94         2.89 o                         
   2   9   7         57.54         61.16         3.73 o                         
   3   9   7         46.11         48.40         4.82 o                         
   4   9   7        384.46        391.19        13.70 o                         
   5   9   7         14.01         12.63         3.23 o                         
   6   9   7         57.12         50.48         3.15 o                         
   7   9   7          4.53          5.37         1.28 o                         
  -6  10   7         12.57         14.43         2.75 o                         
  -5  10   7          0.01         -0.91         0.91 o                         
  -4  10   7          5.39          2.91         1.23 o                         
  -3  10   7          3.10          3.54         1.25 o                         
  -2  10   7        209.74        215.24         5.71 o                         
  -1  10   7         96.21        113.25        14.01 o                         
   0  10   7          4.98          8.97         1.68 o                         
   1  10   7        181.34        135.56         6.93 o                         
   2  10   7         18.28         15.51         2.09 o                         
   3  10   7         12.50          5.14         1.43 o                         
   4  10   7         17.84         16.41         4.07 o                         
   5  10   7          0.00          0.87         1.51 o                         
   6  10   7          6.58          4.79         2.39 o                         
   7  10   7          0.30         -0.30         1.08 o                         
  -6  11   7          0.52          0.36         1.20 o                         
  -5  11   7          4.93          6.90         2.51 o                         
  -4  11   7         23.42         27.29         2.60 o                         
  -3  11   7         10.16          8.87         2.19 o                         
  -2  11   7          8.95          6.53         1.42 o                         
  -1  11   7         21.87         19.12         2.99 o                         
   0  11   7         40.63         35.28         3.06 o                         
   1  11   7         35.74         48.19         4.34 o                         
   2  11   7         12.40         12.84         1.73 o                         
   3  11   7          0.03          1.79         1.00 o                         
   4  11   7        115.80        135.91        10.24 o                         
   5  11   7          1.97          2.37         1.62 o                         
   6  11   7          9.03         14.85         3.11 o                         
   7  11   7         19.20         17.24         2.16 o                         
  -5  12   7          0.48         -0.10         1.00 o                         
  -4  12   7         22.11         19.09         2.74 o                         
  -3  12   7          0.53         -0.41         1.46 o                         
  -2  12   7         17.05          7.54         2.87 o                         
  -1  12   7          0.52          1.33         1.37 o                         
   0  12   7          2.09         -0.11         0.98 o                         
   1  12   7         10.56         13.01         2.40 o                         
   2  12   7          0.43          2.07         1.19 o                         
   3  12   7         49.23         45.21         4.05 o                         
   4  12   7         15.34          8.20         3.17 o                         
   5  12   7          9.81         10.54         2.24 o                         
   6  12   7          3.69          3.35         1.92 o                         
  -5  13   7         12.70         12.37         1.82 o                         
  -4  13   7         80.12         75.01         5.03 o                         
  -3  13   7         86.17         73.91         5.23 o                         
  -2  13   7        111.17        128.78         7.01 o                         
  -1  13   7          0.01          0.72         2.10 o                         
   0  13   7         48.05         52.43         4.46 o                         
   1  13   7        125.07        118.01         9.40 o                         
   2  13   7         70.17         58.39         5.90 o                         
   3  13   7        219.56        221.09        22.36 o                         
   4  13   7        118.65        127.41         9.52 o                         
   5  13   7          5.86          4.99         1.65 o                         
   6  13   7          7.90          8.64         1.12 o                         
  -5  14   7          8.46          4.19         1.38 o                         
  -4  14   7          5.81          7.14         1.72 o                         
  -3  14   7         24.81         27.14         3.11 o                         
  -2  14   7          4.13          3.29         2.16 o                         
  -1  14   7         56.57         46.52         5.99 o                         
   0  14   7         12.82          9.86         2.30 o                         
   1  14   7         15.69         11.44         3.29 o                         
   2  14   7          9.66         11.12         2.28 o                         
   3  14   7          7.94          4.96         3.02 o                         
   4  14   7          5.45          6.25         3.11 o                         
   5  14   7          0.49         -1.32         1.32 o                         
  -4  15   7         71.67         73.00         5.09 o                         
  -3  15   7         33.68         28.11         3.89 o                         
  -2  15   7         77.71         78.78         5.86 o                         
  -1  15   7         10.49         15.80         2.12 o                         
   0  15   7          0.24          0.98         1.61 o                         
   1  15   7         10.17          7.30         2.29 o                         
   2  15   7         14.05         16.35         3.95 o                         
   3  15   7         37.67         40.19         3.66 o                         
   4  15   7         19.93         19.52         2.43 o                         
   5  15   7         47.17         47.42         4.25 o                         
  -3  16   7          6.69          6.17         1.92 o                         
  -2  16   7        102.28        100.67         4.48 o                         
  -1  16   7         81.71         72.69         4.01 o                         
   0  16   7         17.51         17.10         2.13 o                         
   1  16   7          2.99          4.48         1.79 o                         
   2  16   7         65.80         51.85         5.93 o                         
   3  16   7         62.28         56.46         5.51 o                         
   4  16   7         75.12         70.59         5.45 o                         
   5  16   7         40.65         37.78         3.17 o                         
  -3  17   7          7.81          8.44         1.74 o                         
  -2  17   7          4.61          2.39         1.44 o                         
  -1  17   7          9.82          7.92         1.38 o                         
   0  17   7          0.31          1.09         1.47 o                         
   1  17   7          3.17          1.67         2.37 o                         
   2  17   7          1.22          0.23         1.24 o                         
   3  17   7          1.44          1.07         1.71 o                         
   4  17   7          2.96          2.81         1.32 o                         
  -2  18   7         15.49         19.10         2.45 o                         
  -1  18   7          2.07          0.72         1.26 o                         
   0  18   7          0.49         -0.79         0.82 o                         
   1  18   7          7.63          5.15         1.17 o                         
   2  18   7         11.65          9.93         1.60 o                         
   3  18   7         15.63         17.75         1.41 o                         
   1  19   7         39.50         35.92         3.29 o                         
  -2 -16   8          2.00          1.92         1.44 o                         
  -1 -16   8          0.38         -0.42         1.26 o                         
   0 -16   8          0.20          1.13         0.94 o                         
   1 -16   8          9.65          9.50         1.44 o                         
  -3 -15   8          0.70          1.01         1.53 o                         
  -2 -15   8          1.69          1.02         1.56 o                         
  -1 -15   8          0.05          0.47         1.09 o                         
   0 -15   8          0.41          1.11         1.65 o                         
   1 -15   8         10.14         10.17         1.58 o                         
   2 -15   8          2.02          1.99         0.99 o                         
   3 -15   8          0.13          0.03         0.68 o                         
  -4 -14   8          8.27          9.89         1.59 o                         
  -3 -14   8         16.06         13.90         2.07 o                         
  -2 -14   8         32.48         35.39         5.03 o                         
  -1 -14   8          6.84          8.69         2.39 o                         
   0 -14   8         12.95         12.53         2.25 o                         
   1 -14   8          0.83          1.59         1.23 o                         
   2 -14   8         21.01         18.77         2.32 o                         
   3 -14   8         18.39         16.88         2.05 o                         
  -5 -13   8          0.22         -0.30         0.90 o                         
  -4 -13   8         15.70         12.22         1.95 o                         
  -3 -13   8          3.13          2.59         1.45 o                         
  -2 -13   8         79.77         90.18         5.56 o                         
  -1 -13   8          3.94          2.44         1.68 o                         
   0 -13   8          8.82         13.65         3.41 o                         
   1 -13   8         47.15         50.92         7.66 o                         
   2 -13   8         10.17          9.37         1.67 o                         
   3 -13   8          5.39          5.36         1.52 o                         
   4 -13   8          1.01          1.30         1.29 o                         
  -5 -12   8          1.24         -0.16         0.97 o                         
  -4 -12   8          3.13          3.94         1.40 o                         
  -3 -12   8         30.19         20.69         2.85 o                         
  -2 -12   8        190.74        189.19         8.66 o                         
  -1 -12   8         95.42         86.49         5.74 o                         
   0 -12   8        557.31        588.38        25.33 o                         
   1 -12   8         56.55         66.44         6.05 o                         
   2 -12   8         17.73         12.89         2.35 o                         
   3 -12   8         27.20         34.58         3.41 o                         
   4 -12   8         11.11         13.90         1.60 o                         
   5 -12   8          2.55          0.30         1.14 o                         
  -6 -11   8          0.77          0.54         1.26 o                         
  -5 -11   8         90.47         75.91         3.65 o                         
  -4 -11   8          2.93          2.25         1.47 o                         
  -3 -11   8         89.31         90.17         8.92 o                         
  -2 -11   8         27.66         40.41         6.11 o                         
  -1 -11   8         81.80         68.65         5.63 o                         
   0 -11   8          2.74          1.89         1.21 o                         
   1 -11   8         53.72         52.13         4.36 o                         
   2 -11   8         54.78         45.11         4.00 o                         
   3 -11   8        132.52        137.54         5.68 o                         
   4 -11   8         51.74         44.93         3.75 o                         
   5 -11   8         18.85         13.17         1.81 o                         
  -6 -10   8         17.67         24.49         3.11 o                         
  -5 -10   8         89.80         75.25         3.84 o                         
  -4 -10   8         10.87         10.16         2.96 o                         
  -3 -10   8        360.41        371.58        19.94 o                         
  -2 -10   8          0.07         -1.62         2.57 o                         
  -1 -10   8          0.95         -0.80         1.31 o                         
   0 -10   8         87.94        136.42         6.03 o                         
   1 -10   8          9.34         13.54         1.71 o                         
   2 -10   8         42.56         29.69         2.73 o                         
   3 -10   8         47.37         40.72         3.17 o                         
   4 -10   8         32.26         26.29         5.45 o                         
   5 -10   8         53.66         51.91         4.73 o                         
  -6  -9   8          1.00          0.03         1.05 o                         
  -5  -9   8         86.74         91.28         3.79 o                         
  -4  -9   8          0.33         -0.69         1.50 o                         
  -3  -9   8          0.10          0.84         2.28 o                         
  -2  -9   8         20.85         38.05         5.90 o                         
  -1  -9   8          1.45          0.50         1.59 o                         
   0  -9   8          6.02          9.12         1.74 o                         
   1  -9   8        149.11        144.12         4.74 o                         
   2  -9   8          6.62          8.90         1.43 o                         
   3  -9   8        158.96        183.91         5.95 o                         
   4  -9   8        160.53        164.60         8.00 o                         
   5  -9   8          9.93          7.83         1.88 o                         
   6  -9   8         97.16         96.46         4.20 o                         
  -6  -8   8          0.13          0.31         1.77 o                         
  -5  -8   8          3.27          2.90         1.28 o                         
  -4  -8   8         28.55         20.46         2.98 o                         
  -3  -8   8          2.40          1.32         1.72 o                         
  -2  -8   8         51.97         68.64        13.11 o                         
  -1  -8   8         15.27         13.04         2.34 o                         
   0  -8   8         53.17         71.46         4.72 o                         
   1  -8   8        137.20        144.86         4.57 o                         
   2  -8   8         56.30         58.25         3.72 o                         
   3  -8   8        209.37        214.00        12.09 o                         
   4  -8   8         13.38         12.89         2.56 o                         
   5  -8   8          7.61          9.00         1.67 o                         
   6  -8   8          2.53          1.11         0.99 o                         
  -7  -7   8          0.85          3.41         1.62 o                         
  -6  -7   8         14.41         16.32         1.81 o                         
  -5  -7   8          3.27          3.72         2.31 o                         
  -4  -7   8         32.96         35.17         3.73 o                         
  -3  -7   8         55.86         52.83         3.08 o                         
  -2  -7   8          0.90         -0.17         1.03 o                         
  -1  -7   8        304.32        334.22        17.69 o                         
   0  -7   8         69.86        108.77         5.97 o                         
   1  -7   8         23.80         25.52         1.68 o                         
   2  -7   8         39.87         37.73         2.38 o                         
   3  -7   8          1.18          0.95         0.97 o                         
   4  -7   8         18.79         19.94         4.19 o                         
   5  -7   8          0.46         -0.02         1.06 o                         
   6  -7   8          0.25          0.45         0.97 o                         
  -7  -6   8          3.63          5.19         1.65 o                         
  -6  -6   8         15.75         18.15         1.74 o                         
  -5  -6   8          8.54          6.92         1.94 o                         
  -4  -6   8        251.61        280.68         8.74 o                         
  -3  -6   8         16.12         16.17         1.61 o                         
  -2  -6   8         23.65         12.62         1.96 o                         
  -1  -6   8        127.42        135.64         8.23 o                         
   0  -6   8          9.52         12.15         3.41 o                         
   1  -6   8         56.51         43.86         3.05 o                         
   2  -6   8         43.54         37.68         2.26 o                         
   3  -6   8         38.74         38.86         3.68 o                         
   4  -6   8          0.60          0.30         1.62 o                         
   5  -6   8         14.04         14.37         2.46 o                         
   6  -6   8          0.41         -0.96         1.18 o                         
   7  -6   8          0.73          0.30         1.02 o                         
  -7  -5   8          0.08          1.06         0.81 o                         
  -6  -5   8          3.03          1.34         0.98 o                         
  -5  -5   8          4.49          2.79         2.57 o                         
  -4  -5   8        336.49        347.49         9.70 o                         
  -3  -5   8         68.79         72.73         3.15 o                         
  -2  -5   8         29.66         23.31         2.90 o                         
  -1  -5   8          0.64         -0.60         1.26 o                         
   0  -5   8          0.54         25.39         4.55 o                         
   1  -5   8        322.10        303.81        10.97 o                         
   2  -5   8          5.30          5.42         1.10 o                         
   3  -5   8         10.04          8.00         1.34 o                         
   4  -5   8         13.09         15.94         2.20 o                         
   5  -5   8          2.29          0.57         1.56 o                         
   6  -5   8          0.14         -0.51         1.11 o                         
   7  -5   8          0.02          0.30         1.14 o                         
  -7  -4   8          1.45          1.12         0.96 o                         
  -6  -4   8         28.17         28.67         1.94 o                         
  -5  -4   8         13.38         14.43         3.29 o                         
  -4  -4   8          1.65          1.18         0.99 o                         
  -3  -4   8        140.69        133.90         4.25 o                         
  -2  -4   8        306.00        273.92         8.62 o                         
  -1  -4   8        273.35        263.94        16.11 o                         
   0  -4   8       1634.64       1650.68        39.29 o                         
   1  -4   8        197.33        182.54         6.16 o                         
   2  -4   8         60.98         60.02         3.72 o                         
   3  -4   8         56.48         64.07         3.61 o                         
   4  -4   8         87.56        109.79         3.85 o                         
   5  -4   8          0.55          1.12         1.83 o                         
   6  -4   8         54.13         53.80         3.98 o                         
   7  -4   8          0.36          0.18         0.84 o                         
  -7  -3   8          0.26          0.92         1.01 o                         
  -6  -3   8         12.39         12.02         1.77 o                         
  -5  -3   8         27.64         28.74         3.13 o                         
  -4  -3   8         79.41         63.98         3.36 o                         
  -3  -3   8        171.56        143.78         6.40 o                         
  -2  -3   8          3.29          2.28         1.14 o                         
  -1  -3   8        182.36        150.14         6.53 o                         
   0  -3   8        104.01         89.36         5.27 o                         
   1  -3   8        104.95         98.52         4.14 o                         
   2  -3   8        398.25        375.22        10.34 o                         
   3  -3   8          0.55          0.81         0.74 o                         
   4  -3   8          3.91         11.89         1.35 o                         
   5  -3   8         14.42         18.08         3.65 o                         
   6  -3   8         14.91         13.12         2.18 o                         
   7  -3   8          5.08          3.02         1.12 o                         
  -7  -2   8          0.17         -0.59         1.02 o                         
  -6  -2   8         49.26         41.00         2.68 o                         
  -5  -2   8        276.24        265.52        11.14 o                         
  -4  -2   8        219.43        194.57         5.33 o                         
  -3  -2   8         24.29         26.35         2.00 o                         
  -2  -2   8          0.04         -0.80         1.16 o                         
  -1  -2   8         10.49         24.83         2.60 o                         
   0  -2   8        137.23        129.09         5.90 o                         
   1  -2   8        304.03        282.14        10.90 o                         
   2  -2   8        507.42        468.21        14.60 o                         
   3  -2   8         65.21         61.25         4.74 o                         
   4  -2   8         38.40         27.52         1.92 o                         
   5  -2   8         19.98         17.96         2.89 o                         
   6  -2   8         42.16         41.33         5.78 o                         
   7  -2   8         12.52         16.07         2.01 o                         
  -7  -1   8          0.86          1.22         1.09 o                         
  -6  -1   8         23.32         28.65         2.58 o                         
  -5  -1   8        535.54        566.17        24.55 o                         
  -4  -1   8        174.49        161.48         5.23 o                         
  -3  -1   8        673.59        701.76        20.57 o                         
  -2  -1   8        274.07        272.74        13.05 o                         
  -1  -1   8        212.29        288.04        15.90 o                         
   0  -1   8       2077.77       2192.86        40.17 o                         
   1  -1   8        596.67        546.09        12.51 o                         
   2  -1   8         27.36         24.33         2.93 o                         
   3  -1   8        402.00        401.05        11.70 o                         
   4  -1   8         72.55         60.22         3.46 o                         
   5  -1   8          1.61          3.14         1.15 o                         
   6  -1   8          4.40          8.76         1.91 o                         
   7  -1   8          0.36         -0.20         1.16 o                         
  -7   0   8          0.11         -1.28         1.95 o                         
  -6   0   8         87.26         94.79         6.31 o                         
  -5   0   8        347.96        354.48        19.22 o                         
  -4   0   8        316.11        313.31         9.34 o                         
  -3   0   8        724.03        781.36        19.07 o                         
  -2   0   8        796.50        888.09        23.18 o                         
  -1   0   8        392.72        391.18        13.83 o                         
   0   0   8        732.46        940.54        16.41 o                         
   1   0   8         23.18         33.04         5.75 o                         
   2   0   8        128.08        126.15         5.97 o                         
   3   0   8        759.93        740.61        17.14 o                         
   4   0   8        157.49        167.53         6.02 o                         
   5   0   8        435.85        470.41        14.44 o                         
   6   0   8          7.75          8.38         1.52 o                         
   7   0   8          0.33         -0.02         1.12 o                         
  -7   1   8         22.28         27.68         2.83 o                         
  -6   1   8         22.02         19.43         1.97 o                         
  -5   1   8        100.30        102.74         4.93 o                         
  -4   1   8          1.78          0.62         1.07 o                         
  -3   1   8        483.18        505.44        16.33 o                         
  -2   1   8       1144.26       1358.74        33.00 o                         
  -1   1   8        133.74        150.04         5.11 o                         
   0   1   8       4019.62       4242.48        90.81 o                         
   1   1   8       1470.05       1395.57        32.76 o                         
   2   1   8       1160.89       1289.35        29.32 o                         
   3   1   8        334.73        322.18        11.79 o                         
   4   1   8         59.82         60.90         4.52 o                         
   5   1   8          2.39          4.78         2.01 o                         
   6   1   8          5.88          6.72         1.80 o                         
   7   1   8          5.64          4.07         2.10 o                         
   8   1   8          0.14          0.24         0.78 o                         
  -7   2   8         37.99         44.08         2.85 o                         
  -6   2   8          0.60          1.92         1.15 o                         
  -5   2   8         53.69         48.94         3.41 o                         
  -4   2   8        716.45        699.54        21.05 o                         
  -3   2   8       4624.26       4623.62       101.69 o                         
  -2   2   8       1695.64       1751.14        45.52 o                         
  -1   2   8       1910.87       2022.20        37.39 o                         
   0   2   8       2959.43       3442.88        74.60 o                         
   1   2   8       2648.67       2594.65        48.57 o                         
   2   2   8       2203.79       2342.41        43.51 o                         
   3   2   8       1401.01       1404.81        28.63 o                         
   4   2   8        319.51        328.38         9.94 o                         
   5   2   8        103.70         96.29         5.35 o                         
   6   2   8         56.09         54.96         5.12 o                         
   7   2   8          6.40          6.63         1.54 o                         
   8   2   8          0.75          0.24         1.02 o                         
  -7   3   8          0.17          0.96         1.06 o                         
  -6   3   8         73.41         77.77         4.25 o                         
  -5   3   8        183.14        194.73         8.80 o                         
  -4   3   8        115.29        117.36         6.95 o                         
  -3   3   8          0.10          0.72         1.16 o                         
  -2   3   8        597.26        605.73        14.29 o                         
  -1   3   8        161.87        180.06         5.83 o                         
   0   3   8       1633.19       1509.57        24.90 o                         
   1   3   8         19.98         11.40         1.17 o                         
   2   3   8       1443.64       1316.65        22.70 o                         
   3   3   8       1184.68       1215.89        32.85 o                         
   4   3   8        516.36        509.81        13.41 o                         
   5   3   8        248.12        265.90        10.57 o                         
   6   3   8          0.21          1.38         1.32 o                         
   7   3   8          5.47          4.55         2.19 o                         
   8   3   8          0.01          0.24         1.02 o                         
  -7   4   8         15.14         18.01         2.32 o                         
  -6   4   8         22.20         22.09         1.80 o                         
  -5   4   8         27.74         22.59         2.39 o                         
  -4   4   8         63.50         59.38         3.71 o                         
  -3   4   8         33.20         37.40         2.09 o                         
  -2   4   8        497.04        487.37        25.84 o                         
  -1   4   8         12.62         12.15         1.57 o                         
   0   4   8        334.66        329.70         8.93 o                         
   1   4   8          1.65          0.51         0.66 o                         
   2   4   8         60.84         78.33         8.92 o                         
   3   4   8        417.23        432.25        14.47 o                         
   4   4   8         69.11         61.25         3.86 o                         
   5   4   8          0.23          0.91         1.22 o                         
   6   4   8        182.41        213.40        16.59 o                         
   7   4   8          2.46          3.34         1.38 o                         
   8   4   8          0.25          0.60         0.84 o                         
  -7   5   8          3.10          7.45         3.26 o                         
  -6   5   8         37.06         31.57         3.82 o                         
  -5   5   8         24.94         24.95         2.13 o                         
  -4   5   8          4.64          2.56         1.00 o                         
  -3   5   8         22.89         30.46         2.07 o                         
  -2   5   8        546.60        554.66        17.02 o                         
  -1   5   8        173.77        183.15        10.66 o                         
   0   5   8        787.74        732.73        37.60 o                         
   1   5   8        116.07        134.41         5.51 o                         
   2   5   8          8.35          4.25         1.20 o                         
   3   5   8         17.65         16.40         1.98 o                         
   4   5   8         51.87         47.93         3.55 o                         
   5   5   8         42.24         38.57         3.40 o                         
   6   5   8         16.88         19.87         2.15 o                         
   7   5   8          1.42          2.75         1.38 o                         
  -7   6   8          0.05          0.36         1.44 o                         
  -6   6   8          2.68          2.82         1.38 o                         
  -5   6   8          0.05          1.67         1.24 o                         
  -4   6   8        176.39        163.97         5.08 o                         
  -3   6   8         74.06         78.76         2.81 o                         
  -2   6   8        118.53        142.16         7.48 o                         
  -1   6   8        115.21        159.56        10.12 o                         
   0   6   8        897.49        908.51        24.86 o                         
   1   6   8        123.28        157.87        14.73 o                         
   2   6   8        133.27        108.85        14.73 o                         
   3   6   8          0.00          0.04         0.92 o                         
   4   6   8        175.46        166.51         6.39 o                         
   5   6   8          2.62         -0.60         1.32 o                         
   6   6   8         23.56         26.94         4.31 o                         
   7   6   8         10.10          6.99         2.25 o                         
  -7   7   8          2.94          1.26         1.38 o                         
  -6   7   8         15.29         18.71         2.10 o                         
  -5   7   8         96.09        101.68         5.64 o                         
  -4   7   8          8.33          5.55         1.00 o                         
  -3   7   8        147.34        137.84         4.40 o                         
  -2   7   8          9.91         10.72         1.19 o                         
  -1   7   8        112.97        132.92         9.58 o                         
   0   7   8        457.17        374.29        13.57 o                         
   1   7   8         58.22         59.46        11.91 o                         
   2   7   8        270.99        313.76        11.51 o                         
   3   7   8         87.97        102.72         6.86 o                         
   4   7   8          4.19          3.79         1.10 o                         
   5   7   8          5.45          7.42         2.39 o                         
   6   7   8          0.70          1.35         1.27 o                         
   7   7   8          0.65          0.21         1.23 o                         
  -6   8   8          0.26          0.05         1.24 o                         
  -5   8   8          0.08          1.52         1.11 o                         
  -4   8   8          4.15          2.04         1.02 o                         
  -3   8   8        137.33        149.72         4.79 o                         
  -2   8   8         70.59         55.86         2.82 o                         
  -1   8   8        371.04        331.36         8.75 o                         
   0   8   8         16.13         24.08         3.34 o                         
   1   8   8         67.97        102.83         7.87 o                         
   2   8   8        985.78        978.38        22.09 o                         
   3   8   8         69.41         79.39         9.46 o                         
   4   8   8         19.53         22.91         2.16 o                         
   5   8   8        148.63        125.21         8.35 o                         
   6   8   8          1.71          1.61         1.20 o                         
   7   8   8          1.88          0.65         1.17 o                         
  -6   9   8          2.61          4.28         1.42 o                         
  -5   9   8          3.89          3.74         1.79 o                         
  -4   9   8          0.09          0.00         1.05 o                         
  -3   9   8          1.04          1.19         1.10 o                         
  -2   9   8          2.19          0.18         0.96 o                         
  -1   9   8         41.10         52.29         3.37 o                         
   0   9   8        278.75        326.07         7.89 o                         
   1   9   8        101.64        114.41         6.94 o                         
   2   9   8          8.96         13.63         1.94 o                         
   3   9   8          6.34          4.89         1.31 o                         
   4   9   8         24.57         16.49         1.97 o                         
   5   9   8         16.54         13.17         3.17 o                         
   6   9   8          0.01         -0.73         0.97 o                         
   7   9   8         10.96         12.12         2.37 o                         
  -6  10   8          0.04          1.20         1.26 o                         
  -5  10   8          0.09          0.13         1.03 o                         
  -4  10   8         28.59         35.82         2.90 o                         
  -3  10   8         36.14         29.65         2.32 o                         
  -2  10   8          2.42          2.11         1.18 o                         
  -1  10   8          1.89          3.07         1.16 o                         
   0  10   8         12.44          4.81         1.15 o                         
   1  10   8         30.36         16.55         2.41 o                         
   2  10   8          0.67          1.05         1.29 o                         
   3  10   8         87.70         75.05         3.79 o                         
   4  10   8          3.81          0.66         1.86 o                         
   5  10   8          0.95          3.02         1.58 o                         
   6  10   8          0.35          1.08         1.24 o                         
   7  10   8          9.34          9.70         1.74 o                         
  -6  11   8          2.44          2.22         1.20 o                         
  -5  11   8          4.92          0.55         1.32 o                         
  -4  11   8         27.65         22.20         2.39 o                         
  -3  11   8          3.93          2.01         1.44 o                         
  -2  11   8          4.29          2.53         1.66 o                         
  -1  11   8         12.87         18.39         2.22 o                         
   0  11   8        620.78        548.04        15.31 o                         
   1  11   8        245.07        218.13         8.67 o                         
   2  11   8          3.70          2.86         1.15 o                         
   3  11   8          1.88          4.55         1.62 o                         
   4  11   8         41.69         50.05         6.53 o                         
   5  11   8          2.32          3.96         2.22 o                         
   6  11   8          0.25          2.51         1.24 o                         
  -5  12   8         40.55         42.37         3.30 o                         
  -4  12   8          5.79          6.57         1.92 o                         
  -3  12   8          1.22          0.98         1.33 o                         
  -2  12   8        293.36        318.17        11.85 o                         
  -1  12   8        137.85        116.87         9.28 o                         
   0  12   8          1.59          1.37         0.92 o                         
   1  12   8          5.00          6.57         1.92 o                         
   2  12   8        273.81        276.98         8.57 o                         
   3  12   8        122.30        136.91         5.62 o                         
   4  12   8         44.44         44.93         4.00 o                         
   5  12   8          0.05         -0.05         1.38 o                         
   6  12   8         30.54         28.24         1.95 o                         
  -5  13   8          5.66          6.08         1.34 o                         
  -4  13   8         44.05         46.42         3.80 o                         
  -3  13   8          4.16          9.01         2.11 o                         
  -2  13   8         88.54         85.15         5.44 o                         
  -1  13   8          0.04          0.92         1.69 o                         
   0  13   8        159.16        194.93        15.39 o                         
   1  13   8         15.43         22.93         4.49 o                         
   2  13   8          0.27          1.25         2.63 o                         
   3  13   8         64.97         67.49         7.39 o                         
   4  13   8         13.14         22.08         2.88 o                         
   5  13   8          6.26          4.40         2.72 o                         
   6  13   8          0.52          0.05         0.89 o                         
  -4  14   8         67.12         61.02         3.98 o                         
  -3  14   8          6.86          5.48         1.69 o                         
  -2  14   8        316.63        309.67        16.23 o                         
  -1  14   8        254.77        263.50        14.97 o                         
   0  14   8        621.86        587.12        19.28 o                         
   1  14   8        148.14        127.59         9.82 o                         
   2  14   8        395.63        320.71        11.50 o                         
   3  14   8        121.08        100.28        11.32 o                         
   4  14   8         19.34         12.73         2.24 o                         
   5  14   8         33.44         27.31         2.60 o                         
  -4  15   8          2.10          3.28         1.29 o                         
  -3  15   8         13.19          7.93         1.66 o                         
  -2  15   8        121.58        111.66         8.50 o                         
  -1  15   8          0.00          4.37         2.45 o                         
   0  15   8        691.74        695.15        20.03 o                         
   1  15   8        436.04        413.49        14.05 o                         
   2  15   8         63.50         43.11         5.51 o                         
   3  15   8         78.90         77.67         3.86 o                         
   4  15   8         29.92         25.68         6.80 o                         
   5  15   8         16.33         14.97         2.51 o                         
  -3  16   8          0.21         -0.36         1.14 o                         
  -2  16   8         38.05         33.95         4.31 o                         
  -1  16   8        108.92        125.44         8.92 o                         
   0  16   8          7.72         11.86         2.12 o                         
   1  16   8          6.60          8.20         1.47 o                         
   2  16   8         88.76         89.61         5.31 o                         
   3  16   8         23.49         21.49         3.47 o                         
   4  16   8          0.39          0.36         1.14 o                         
  -2  17   8          8.65          8.68         2.16 o                         
  -1  17   8          9.92         15.27         2.87 o                         
   0  17   8          3.23          0.96         1.68 o                         
   1  17   8          0.66          1.60         1.25 o                         
   2  17   8          7.50         12.93         1.99 o                         
   3  17   8          5.26          6.99         2.34 o                         
   4  17   8          3.35          4.19         1.44 o                         
  -1  18   8          0.02         -0.66         1.14 o                         
   0  18   8         28.46         30.42         4.88 o                         
   1  18   8         19.17         29.21         4.61 o                         
   2  18   8          1.80          1.59         1.41 o                         
   3  18   8          0.02          1.61         0.76 o                         
  -2 -16   9          6.15          5.87         1.62 o                         
  -1 -16   9          0.00          0.72         1.08 o                         
   0 -16   9          0.01          0.32         0.67 o                         
   1 -16   9          0.00          0.24         0.84 o                         
  -3 -15   9          9.16          8.47         1.29 o                         
  -2 -15   9          0.24         -0.48         1.26 o                         
  -1 -15   9         19.90         22.52         2.37 o                         
   0 -15   9         27.34         24.44         2.45 o                         
   1 -15   9         10.40         10.72         1.60 o                         
   2 -15   9          5.77          4.95         1.12 o                         
  -4 -14   9         67.43         61.03        11.44 o                         
  -3 -14   9         59.37         69.70         6.92 o                         
  -2 -14   9         13.68         13.89         3.29 o                         
  -1 -14   9          7.86          4.15         1.50 o                         
   0 -14   9         20.62         10.89         2.01 o                         
   1 -14   9         41.57         37.05         3.17 o                         
   2 -14   9          2.91          4.36         2.69 o                         
   3 -14   9         51.03         49.28         4.31 o                         
  -4 -13   9         14.75         11.45         2.45 o                         
  -3 -13   9          8.24         10.03         1.98 o                         
  -2 -13   9         57.96         45.08         5.93 o                         
  -1 -13   9        308.66        295.57        11.74 o                         
   0 -13   9         31.81         21.63         2.86 o                         
   1 -13   9        178.13        144.33         9.19 o                         
   2 -13   9         24.61         21.04         2.55 o                         
   3 -13   9         30.93         21.81         2.39 o                         
   4 -13   9          0.02          0.49         0.78 o                         
  -5 -12   9         39.43         37.78         3.83 o                         
  -4 -12   9          1.55          1.25         1.07 o                         
  -3 -12   9        174.10        167.52         7.75 o                         
  -2 -12   9         75.40         75.30         5.16 o                         
  -1 -12   9        173.90        170.89         8.23 o                         
   0 -12   9         90.91         87.33         4.58 o                         
   1 -12   9        187.65        186.95         8.38 o                         
   2 -12   9         72.69         75.87         6.80 o                         
   3 -12   9         85.10         66.74         4.50 o                         
   4 -12   9         24.72         25.33         3.59 o                         
  -5 -11   9         27.09         19.27         1.76 o                         
  -4 -11   9          6.57          4.46         1.52 o                         
  -3 -11   9        160.86        148.73        11.38 o                         
  -2 -11   9          4.77          6.57         2.63 o                         
  -1 -11   9        329.79        311.92        11.88 o                         
   0 -11   9        142.54        176.03         8.15 o                         
   1 -11   9        235.24        247.44        10.10 o                         
   2 -11   9        109.09         92.90         5.71 o                         
   3 -11   9         38.97         35.99         3.51 o                         
   4 -11   9         30.07         20.27         5.84 o                         
   5 -11   9          7.28          4.07         1.80 o                         
  -6 -10   9          0.78          1.38         1.26 o                         
  -5 -10   9         15.08         17.16         1.85 o                         
  -4 -10   9         12.91         12.75         3.53 o                         
  -3 -10   9         47.44         37.30         5.93 o                         
  -2 -10   9        126.08        156.77         7.77 o                         
  -1 -10   9         42.78         51.98         4.39 o                         
   0 -10   9          3.06          5.69         3.50 o                         
   1 -10   9         44.71         53.86         3.56 o                         
   2 -10   9          1.17          1.51         1.22 o                         
   3 -10   9         65.74         74.04         4.15 o                         
   4 -10   9         33.51         39.75         3.59 o                         
   5 -10   9         14.37         12.39         2.45 o                         
  -6  -9   9          1.38          2.06         1.35 o                         
  -5  -9   9         15.02         15.22         1.64 o                         
  -4  -9   9          0.21          0.44         1.42 o                         
  -3  -9   9         31.78         37.66         5.87 o                         
  -2  -9   9         97.71         94.40         5.84 o                         
  -1  -9   9         15.42          8.72         1.76 o                         
   0  -9   9         14.43         11.93         1.95 o                         
   1  -9   9         11.58         13.05         1.66 o                         
   2  -9   9         47.88         46.76         9.55 o                         
   3  -9   9         12.52         13.26         1.69 o                         
   4  -9   9          7.24          4.95         1.73 o                         
   5  -9   9          0.00          0.09         1.07 o                         
   6  -9   9          1.08          0.24         1.02 o                         
  -6  -8   9          0.45          1.51         2.37 o                         
  -5  -8   9          1.28          0.32         1.12 o                         
  -4  -8   9         18.23         16.51         6.14 o                         
  -3  -8   9          5.67          8.86         3.35 o                         
  -2  -8   9         51.32         44.15         3.41 o                         
  -1  -8   9        157.12        172.00         6.02 o                         
   0  -8   9         32.30         27.88         2.67 o                         
   1  -8   9        148.71        145.04         5.22 o                         
   2  -8   9         14.20         14.85         1.79 o                         
   3  -8   9          1.23          0.66         1.51 o                         
   4  -8   9          0.04         -0.66         1.33 o                         
   5  -8   9         13.20         11.43         2.15 o                         
   6  -8   9          0.00         -0.31         0.82 o                         
  -6  -7   9          0.57          1.35         1.20 o                         
  -5  -7   9          0.10          0.30         1.41 o                         
  -4  -7   9          7.68          4.14         3.92 o                         
  -3  -7   9          4.03          1.85         1.14 o                         
  -2  -7   9         20.98         20.94         2.30 o                         
  -1  -7   9          0.89          0.07         0.83 o                         
   0  -7   9          9.73         16.77         2.51 o                         
   1  -7   9         29.65         29.60         3.13 o                         
   2  -7   9         91.84        100.50         4.17 o                         
   3  -7   9          4.25          2.24         1.34 o                         
   4  -7   9          8.46          6.05         2.93 o                         
   5  -7   9          3.80          1.95         1.39 o                         
   6  -7   9          0.25          0.33         0.97 o                         
  -7  -6   9          2.18          4.85         1.56 o                         
  -6  -6   9          0.99          1.56         0.97 o                         
  -5  -6   9          2.01          4.73         2.16 o                         
  -4  -6   9         72.29         84.80         4.57 o                         
  -3  -6   9        219.16        187.50         9.75 o                         
  -2  -6   9        120.90        134.48         8.14 o                         
  -1  -6   9         93.41         89.33         4.51 o                         
   0  -6   9          0.93          4.79         1.32 o                         
   1  -6   9         10.34         11.66         1.70 o                         
   2  -6   9        326.11        331.85        10.32 o                         
   3  -6   9          7.60          4.02         1.14 o                         
   4  -6   9        102.30        107.37         9.88 o                         
   5  -6   9          0.16         -0.11         1.52 o                         
   6  -6   9          4.37          3.93         1.29 o                         
  -7  -5   9          4.87          7.23         1.30 o                         
  -6  -5   9         33.19         35.27         2.68 o                         
  -5  -5   9          1.56         -0.60         2.04 o                         
  -4  -5   9        310.17        311.32         9.70 o                         
  -3  -5   9         77.57         59.71         3.20 o                         
  -2  -5   9        769.56        766.91        17.41 o                         
  -1  -5   9         61.36         46.58         5.93 o                         
   0  -5   9         15.43         20.25         2.74 o                         
   1  -5   9         32.58         51.17         3.09 o                         
   2  -5   9        384.87        415.37        10.04 o                         
   3  -5   9          1.53          3.22         1.05 o                         
   4  -5   9         16.04         15.26         4.40 o                         
   5  -5   9          4.71          1.20         1.86 o                         
   6  -5   9          0.89          0.73         1.12 o                         
   7  -5   9          4.18          3.59         1.38 o                         
  -7  -4   9         32.05         27.36         2.41 o                         
  -6  -4   9          2.04          3.28         1.28 o                         
  -5  -4   9          0.13          1.14         2.28 o                         
  -4  -4   9          2.16          3.06         1.28 o                         
  -3  -4   9          5.30          2.82         0.99 o                         
  -2  -4   9        251.46        251.26        10.22 o                         
  -1  -4   9          0.04          4.55         2.28 o                         
   0  -4   9          0.14          0.92         1.17 o                         
   1  -4   9         65.74         63.89         7.01 o                         
   2  -4   9         11.47          9.64         1.18 o                         
   3  -4   9        137.31        128.08         7.10 o                         
   4  -4   9        333.84        318.40         9.48 o                         
   5  -4   9          0.27         -0.60         1.98 o                         
   6  -4   9         10.20         10.96         2.87 o                         
   7  -4   9          2.99          5.69         1.80 o                         
  -7  -3   9         83.33         83.87         9.61 o                         
  -6  -3   9         10.03         13.61         1.62 o                         
  -5  -3   9        146.60        163.98         7.55 o                         
  -4  -3   9        178.75        175.48         5.92 o                         
  -3  -3   9         11.29         14.01         1.93 o                         
  -2  -3   9         49.03         33.76         3.41 o                         
  -1  -3   9       1434.98       1307.16        46.04 o                         
   0  -3   9        202.50        228.76         9.52 o                         
   1  -3   9        604.10        599.48        17.55 o                         
   2  -3   9         67.26         56.40         6.65 o                         
   3  -3   9          0.01          0.50         0.84 o                         
   4  -3   9        271.95        267.80         6.46 o                         
   5  -3   9          1.85          5.94         1.83 o                         
   6  -3   9          6.24          5.77         1.69 o                         
   7  -3   9         50.28         58.08         3.34 o                         
  -7  -2   9        210.40        233.28         9.16 o                         
  -6  -2   9         38.43         37.78         4.66 o                         
  -5  -2   9         14.16         14.16         2.02 o                         
  -4  -2   9        336.00        334.25        10.77 o                         
  -3  -2   9        347.53        306.80         6.38 o                         
  -2  -2   9         11.79          7.91         1.86 o                         
  -1  -2   9        529.73        563.25        23.95 o                         
   0  -2   9        297.81        283.96        10.15 o                         
   1  -2   9        843.74        832.74        22.26 o                         
   2  -2   9        104.51         80.71         5.72 o                         
   3  -2   9         10.98          9.32         1.55 o                         
   4  -2   9          2.08          1.00         1.15 o                         
   5  -2   9         38.81         34.24         3.78 o                         
   6  -2   9         24.74         25.33         2.84 o                         
   7  -2   9         39.17         34.85         2.69 o                         
  -7  -1   9         60.41         59.30         4.43 o                         
  -6  -1   9         71.42         63.26         4.67 o                         
  -5  -1   9         96.20        120.22         6.32 o                         
  -4  -1   9        110.72        126.57         8.90 o                         
  -3  -1   9          2.41          1.98         0.76 o                         
  -2  -1   9        126.50        131.06         6.65 o                         
  -1  -1   9         79.83         59.42         4.05 o                         
   0  -1   9        666.77        620.00        20.39 o                         
   1  -1   9        146.44        106.29         4.55 o                         
   2  -1   9        310.38        277.73        10.93 o                         
   3  -1   9        896.73        792.86        13.77 o                         
   4  -1   9        669.31        649.09        20.12 o                         
   5  -1   9         34.57         45.54         3.77 o                         
   6  -1   9          2.01          1.28         1.38 o                         
   7  -1   9         53.95         52.31         2.72 o                         
  -7   0   9         50.56         63.06         3.98 o                         
  -6   0   9          1.50          0.35         1.22 o                         
  -5   0   9         90.38         87.48         7.84 o                         
  -4   0   9         19.22         17.07         1.42 o                         
  -3   0   9       1408.93       1431.89        25.49 o                         
  -2   0   9        447.32        413.31        13.55 o                         
  -1   0   9       1800.04       2095.36        79.33 o                         
   0   0   9        536.16        462.62         9.70 o                         
   1   0   9       1414.60       1491.15       101.73 o                         
   2   0   9        324.06        353.55        12.51 o                         
   3   0   9       2272.77       2220.41        36.16 o                         
   4   0   9         21.02         15.15         2.51 o                         
   5   0   9          4.70          1.79         2.60 o                         
   6   0   9        120.24        124.19         6.82 o                         
   7   0   9          3.03          2.12         1.15 o                         
  -7   1   9          4.39          6.47         2.22 o                         
  -6   1   9          1.41          0.62         1.14 o                         
  -5   1   9        286.19        286.24         8.99 o                         
  -4   1   9          0.08          0.67         1.05 o                         
  -3   1   9        881.78        933.65        15.51 o                         
  -2   1   9        780.36        801.21        21.99 o                         
  -1   1   9       4732.56       5274.64        91.80 o                         
   0   1   9        352.76        285.18         7.94 o                         
   1   1   9       4801.79       5547.91       219.08 o                         
   2   1   9        650.91        740.93        17.71 o                         
   3   1   9        209.59        252.53         7.99 o                         
   4   1   9         35.09         49.97         4.16 o                         
   5   1   9        226.02        267.17        10.15 o                         
   6   1   9         42.31         46.73         3.80 o                         
   7   1   9          1.70          1.86         1.68 o                         
  -7   2   9         19.14         27.36         3.77 o                         
  -6   2   9         22.93         20.13         2.24 o                         
  -5   2   9         15.12         20.88         2.33 o                         
  -4   2   9         27.20         18.73         2.52 o                         
  -3   2   9        689.92        723.95        15.89 o                         
  -2   2   9        241.44        232.18         7.71 o                         
  -1   2   9       3048.25       3753.28        77.85 o                         
   0   2   9          0.03          4.89         1.34 o                         
   1   2   9       2678.41       3030.88        81.66 o                         
   2   2   9         74.15         87.99         5.74 o                         
   3   2   9       1239.57       1269.34        22.73 o                         
   4   2   9          2.41          5.91         3.50 o                         
   5   2   9        212.10        206.50        12.30 o                         
   6   2   9         48.75         53.76         4.00 o                         
   7   2   9          1.39          1.47         1.08 o                         
  -7   3   9          5.68          5.71         1.52 o                         
  -6   3   9          0.32          0.89         1.37 o                         
  -5   3   9         40.69         34.16         3.66 o                         
  -4   3   9        285.24        298.21         9.44 o                         
  -3   3   9        393.88        422.54         9.89 o                         
  -2   3   9          2.42          3.10         1.05 o                         
  -1   3   9        524.03        588.78        17.08 o                         
   0   3   9         32.43         28.22         2.27 o                         
   1   3   9        892.77       1004.72        21.66 o                         
   2   3   9        228.41        266.49        10.31 o                         
   3   3   9        345.74        383.58         8.12 o                         
   4   3   9        423.91        473.83        12.99 o                         
   5   3   9         65.93         60.55         5.12 o                         
   6   3   9          3.37          1.32         1.21 o                         
   7   3   9          9.56          8.76         1.70 o                         
  -7   4   9          0.24          1.55         1.47 o                         
  -6   4   9         12.79         18.47         2.64 o                         
  -5   4   9          0.05          0.42         1.27 o                         
  -4   4   9         19.57         27.48         2.61 o                         
  -3   4   9         18.08         16.86         1.72 o                         
  -2   4   9        298.99        308.42        17.48 o                         
  -1   4   9        252.51        241.83        17.00 o                         
   0   4   9        214.76        192.04         6.46 o                         
   1   4   9        150.47        167.09         4.77 o                         
   2   4   9       1027.80       1192.05        27.67 o                         
   3   4   9          0.43          1.95         0.80 o                         
   4   4   9         33.40         35.88         4.08 o                         
   5   4   9        227.47        233.99        24.25 o                         
   6   4   9         64.27         56.88         4.07 o                         
   7   4   9         10.42          6.46         1.46 o                         
  -7   5   9          0.61          2.69         1.80 o                         
  -6   5   9         30.38         33.58         3.32 o                         
  -5   5   9          0.01          0.03         1.27 o                         
  -4   5   9          5.87          9.47         2.28 o                         
  -3   5   9         40.18         40.41         2.25 o                         
  -2   5   9          7.12         12.79         2.37 o                         
  -1   5   9       1216.57       1132.20        45.98 o                         
   0   5   9        267.63        218.61         7.25 o                         
   1   5   9        840.83        850.43        16.63 o                         
   2   5   9         77.82        102.11         5.87 o                         
   3   5   9         20.84         23.21         1.94 o                         
   4   5   9        159.37        157.94         6.23 o                         
   5   5   9          1.00          1.80         1.74 o                         
   6   5   9         11.74         13.41         1.82 o                         
   7   5   9          5.31          7.47         1.52 o                         
  -7   6   9          3.04          5.03         1.86 o                         
  -6   6   9          1.70          3.02         1.57 o                         
  -5   6   9          0.08         -0.22         1.29 o                         
  -4   6   9        106.68        105.32         5.91 o                         
  -3   6   9         21.31         25.49         1.85 o                         
  -2   6   9        284.10        333.71         7.42 o                         
  -1   6   9         62.50         99.33         8.08 o                         
   0   6   9         19.49          8.26         1.81 o                         
   1   6   9         79.73        109.72         6.70 o                         
   2   6   9        408.95        444.03        54.46 o                         
   3   6   9          1.51          1.21         1.06 o                         
   4   6   9        102.27        100.90         4.92 o                         
   5   6   9          1.30          1.80         1.86 o                         
   6   6   9         28.58         21.70         2.13 o                         
   7   6   9          2.76          0.89         1.04 o                         
  -7   7   9          2.28          2.51         1.44 o                         
  -6   7   9         13.70         13.21         2.22 o                         
  -5   7   9         43.61         58.51         4.61 o                         
  -4   7   9         12.72          6.39         1.86 o                         
  -3   7   9         25.62         27.98         2.00 o                         
  -2   7   9        146.72        192.10         5.80 o                         
  -1   7   9        242.10        238.90         7.48 o                         
   0   7   9         91.84         88.69         6.08 o                         
   1   7   9        209.02        194.74         9.63 o                         
   2   7   9          0.01          2.28         0.85 o                         
   3   7   9         71.51         78.40         4.81 o                         
   4   7   9        116.53        108.91         5.22 o                         
   5   7   9         35.41         34.61         4.67 o                         
   6   7   9         10.48         14.28         2.17 o                         
   7   7   9          0.33          1.34         0.97 o                         
  -6   8   9          1.00          1.60         1.16 o                         
  -5   8   9         12.65         15.47         2.52 o                         
  -4   8   9         28.11         29.56         4.24 o                         
  -3   8   9          0.01          0.22         1.20 o                         
  -2   8   9          1.54          4.85         1.14 o                         
  -1   8   9          9.46          8.39         1.26 o                         
   0   8   9          3.88          4.29         1.15 o                         
   1   8   9          0.01          3.20         1.93 o                         
   2   8   9          1.78          2.44         1.12 o                         
   3   8   9          9.95          6.41         1.65 o                         
   4   8   9         94.70         87.45         4.85 o                         
   5   8   9         13.51         11.95         2.12 o                         
   6   8   9          1.16          0.48         1.04 o                         
   7   8   9          0.58          1.27         0.78 o                         
  -6   9   9          0.14          1.50         2.42 o                         
  -5   9   9          4.37          2.99         1.19 o                         
  -4   9   9         17.97         17.70         2.22 o                         
  -3   9   9          1.42          1.28         0.97 o                         
  -2   9   9         13.17         23.61         2.91 o                         
  -1   9   9        179.77        159.48         6.01 o                         
   0   9   9          0.77         -0.07         0.97 o                         
   1   9   9         11.04         23.34         2.70 o                         
   2   9   9         97.01        101.54         4.47 o                         
   3   9   9         12.34          7.99         1.91 o                         
   4   9   9          4.80          4.00         1.52 o                         
   5   9   9          0.95          0.58         1.14 o                         
   6   9   9         15.98         11.00         1.60 o                         
   7   9   9          0.04          0.50         0.65 o                         
  -6  10   9         65.97         76.13         5.33 o                         
  -5  10   9          8.83          8.30         1.55 o                         
  -4  10   9         79.95         81.19         5.40 o                         
  -3  10   9          0.00         -0.91         1.03 o                         
  -2  10   9        283.37        308.49         9.44 o                         
  -1  10   9          0.16         -0.14         1.51 o                         
   0  10   9         41.68         41.63         2.94 o                         
   1  10   9        304.91        285.54        10.34 o                         
   2  10   9        114.81        103.20         4.37 o                         
   3  10   9        133.05        115.32         5.38 o                         
   4  10   9         40.18         41.42         3.74 o                         
   5  10   9          0.08          0.60         1.35 o                         
   6  10   9          6.58          5.23         2.69 o                         
  -5  11   9          5.32          5.29         1.23 o                         
  -4  11   9         11.73          7.62         2.13 o                         
  -3  11   9         19.26         18.68         2.69 o                         
  -2  11   9          0.08         -0.20         1.06 o                         
  -1  11   9         16.32         12.09         2.36 o                         
   0  11   9          0.07         -0.58         1.21 o                         
   1  11   9          4.07          2.45         1.58 o                         
   2  11   9          5.85          3.51         0.98 o                         
   3  11   9          6.29          9.13         1.77 o                         
   4  11   9          2.46          1.57         1.15 o                         
   5  11   9         34.04         41.20         3.66 o                         
   6  11   9         19.45         13.53         2.81 o                         
  -5  12   9         15.87         19.21         2.20 o                         
  -4  12   9         35.50         24.79         3.16 o                         
  -3  12   9        150.97        135.67         6.94 o                         
  -2  12   9          5.93          3.25         1.53 o                         
  -1  12   9        124.49        139.18        10.48 o                         
   0  12   9         83.68         75.62         6.71 o                         
   1  12   9        108.75         99.75         8.56 o                         
   2  12   9         84.89         71.59         5.00 o                         
   3  12   9          3.43          3.26         1.28 o                         
   4  12   9         16.42         14.12         3.86 o                         
   5  12   9         24.66         33.72         6.26 o                         
   6  12   9         34.07         31.21         2.51 o                         
  -5  13   9          6.02          6.73         1.25 o                         
  -4  13   9         64.29         65.56         4.35 o                         
  -3  13   9        156.59        151.40         5.93 o                         
  -2  13   9         10.27         17.47         3.86 o                         
  -1  13   9        275.66        240.23         9.97 o                         
   0  13   9          4.77          4.09         1.82 o                         
   1  13   9        151.43        134.42        10.18 o                         
   2  13   9        102.54         82.68         5.32 o                         
   3  13   9         95.59        102.20         4.09 o                         
   4  13   9        339.92        330.04        11.39 o                         
   5  13   9          2.06          0.70         1.18 o                         
   6  13   9         19.96         18.12         1.73 o                         
  -4  14   9          6.43          9.52         1.95 o                         
  -3  14   9          2.56          3.68         1.52 o                         
  -2  14   9         91.74         92.63         5.48 o                         
  -1  14   9         30.17         38.00         3.70 o                         
   0  14   9         14.83         10.89         2.27 o                         
   1  14   9         15.71         14.98         2.60 o                         
   2  14   9        122.60        114.26         6.16 o                         
   3  14   9         10.40          5.12         2.39 o                         
   4  14   9          4.39          2.37         1.74 o                         
   5  14   9          0.00          0.82         0.99 o                         
  -4  15   9          0.01          0.46         0.79 o                         
  -3  15   9          9.24          6.89         1.55 o                         
  -2  15   9         42.21         36.64         4.73 o                         
  -1  15   9          0.01         -0.60         1.92 o                         
   0  15   9          0.01         -0.34         1.42 o                         
   1  15   9          1.42          0.92         1.63 o                         
   2  15   9          1.77          1.31         1.11 o                         
   3  15   9         16.70         14.36         1.77 o                         
   4  15   9          3.73          3.29         1.71 o                         
   5  15   9         31.89         39.10         3.53 o                         
  -3  16   9          0.12         -0.36         1.02 o                         
  -2  16   9         14.84          8.98         2.45 o                         
  -1  16   9          4.25          5.15         2.10 o                         
   0  16   9         15.95         18.09         2.40 o                         
   1  16   9         44.28         56.33         3.25 o                         
   2  16   9          0.02         -0.48         0.89 o                         
   3  16   9         40.25         46.88         4.67 o                         
   4  16   9          0.49         -0.60         1.14 o                         
  -2  17   9          0.23          1.02         1.08 o                         
  -1  17   9          0.01          1.26         1.20 o                         
   0  17   9          4.25          5.44         1.41 o                         
   1  17   9         12.15         14.22         1.91 o                         
   2  17   9          0.00          1.41         1.05 o                         
   3  17   9          0.13         -0.51         0.87 o                         
  -1  18   9         44.14         44.82         2.72 o                         
   0  18   9         28.13         28.72         3.29 o                         
   1  18   9         65.53         66.63         3.53 o                         
   2  18   9         38.85         40.81         2.62 o                         
  -2 -15  10          2.61          0.36         1.02 o                         
  -1 -15  10          2.35          1.54         0.93 o                         
   0 -15  10          2.93          3.96         1.12 o                         
   1 -15  10          3.44          3.44         1.26 o                         
  -3 -14  10          0.83          0.84         0.82 o                         
  -2 -14  10         59.85         48.38         5.21 o                         
  -1 -14  10          1.77          2.30         1.07 o                         
   0 -14  10          9.24         13.74         2.05 o                         
   1 -14  10         44.67         36.37         2.96 o                         
   2 -14  10          3.12          4.95         1.26 o                         
   3 -14  10         21.78         14.97         2.16 o                         
  -4 -13  10          2.88          2.26         0.91 o                         
  -3 -13  10          7.30         10.59         2.90 o                         
  -2 -13  10         42.30         35.57         5.03 o                         
  -1 -13  10         20.63         19.81         2.59 o                         
   0 -13  10         76.26         73.45         4.84 o                         
   1 -13  10          7.64          8.23         1.78 o                         
   2 -13  10         35.40         36.18         3.04 o                         
   3 -13  10          7.27          9.82         2.16 o                         
  -5 -12  10         17.55         11.56         1.92 o                         
  -4 -12  10         68.71         76.74         4.42 o                         
  -3 -12  10         25.68         13.79         5.00 o                         
  -2 -12  10         24.83         35.27         4.22 o                         
  -1 -12  10         75.82         55.25         4.39 o                         
   0 -12  10         61.89         59.70         5.24 o                         
   1 -12  10         30.57         38.93         3.63 o                         
   2 -12  10         29.24         21.14         2.72 o                         
   3 -12  10         22.38         20.60         3.47 o                         
   4 -12  10         20.49         17.44         4.88 o                         
  -5 -11  10          0.04          0.72         1.08 o                         
  -4 -11  10          4.39          3.19         1.39 o                         
  -3 -11  10          3.68          2.07         2.78 o                         
  -2 -11  10         92.47         96.20         5.86 o                         
  -1 -11  10          0.24          0.68         1.39 o                         
   0 -11  10         41.44         42.46         5.42 o                         
   1 -11  10         33.70         41.98         5.09 o                         
   2 -11  10         54.36         54.52         4.31 o                         
   3 -11  10          1.95          2.16         2.04 o                         
   4 -11  10         32.41         26.52         2.11 o                         
   5 -11  10          0.03          0.24         1.14 o                         
  -5 -10  10          0.26         -0.22         0.78 o                         
  -4 -10  10         16.37         12.51         3.41 o                         
  -3 -10  10          0.27         -0.78         2.22 o                         
  -2 -10  10         49.50         53.20         8.53 o                         
  -1 -10  10         26.59         23.68         3.06 o                         
   0 -10  10         57.40         61.05         4.63 o                         
   1 -10  10          8.75         10.46         2.33 o                         
   2 -10  10         29.66         33.14         3.53 o                         
   3 -10  10          4.88          5.27         2.57 o                         
   4 -10  10          3.00          1.05         1.68 o                         
   5 -10  10          0.20         -0.32         0.87 o                         
  -6  -9  10          0.31          0.54         1.02 o                         
  -5  -9  10          1.85          2.19         1.06 o                         
  -4  -9  10         53.04         55.31         4.34 o                         
  -3  -9  10          0.24         -0.78         1.98 o                         
  -2  -9  10         88.12        114.46         9.97 o                         
  -1  -9  10          0.03          0.64         1.59 o                         
   0  -9  10          0.77          0.89         1.59 o                         
   1  -9  10          1.82          2.91         1.25 o                         
   2  -9  10          7.66          6.95         1.97 o                         
   3  -9  10          2.32          1.72         1.45 o                         
   4  -9  10          2.95          2.93         2.31 o                         
   5  -9  10          0.02         -0.42         1.50 o                         
  -6  -8  10          7.92          9.52         2.16 o                         
  -5  -8  10          0.94          0.75         1.23 o                         
  -4  -8  10         15.93         17.00         2.74 o                         
  -3  -8  10         90.88         95.32         9.04 o                         
  -2  -8  10         53.83         59.51         5.32 o                         
  -1  -8  10          5.34          3.30         1.69 o                         
   0  -8  10        153.30        154.79         5.73 o                         
   1  -8  10        181.78        198.69         6.60 o                         
   2  -8  10         19.37         28.49         7.90 o                         
   3  -8  10        104.46        114.05         6.37 o                         
   4  -8  10          0.84          0.27         1.32 o                         
   5  -8  10          0.03         -0.48         1.09 o                         
   6  -8  10          0.16         -0.63         0.70 o                         
  -6  -7  10         38.72         39.77         3.02 o                         
  -5  -7  10         10.03          7.65         2.00 o                         
  -4  -7  10          0.04         -0.45         1.31 o                         
  -3  -7  10        197.18        207.02         7.31 o                         
  -2  -7  10        166.87        147.01         8.98 o                         
  -1  -7  10        190.86        194.91         8.84 o                         
   0  -7  10        275.01        329.10         9.15 o                         
   1  -7  10         12.88         16.05         1.60 o                         
   2  -7  10         90.13         87.27         4.26 o                         
   3  -7  10         21.68         22.69         4.31 o                         
   4  -7  10         11.76          8.02         2.99 o                         
   5  -7  10          3.56          3.98         1.25 o                         
   6  -7  10          0.00         -0.33         0.84 o                         
  -6  -6  10          2.96          3.10         1.08 o                         
  -5  -6  10         11.70          8.92         2.81 o                         
  -4  -6  10        118.25        136.68         5.89 o                         
  -3  -6  10         19.57         18.59         2.19 o                         
  -2  -6  10        152.62        192.75         7.08 o                         
  -1  -6  10         15.39         16.28         2.54 o                         
   0  -6  10        281.03        292.74         7.88 o                         
   1  -6  10          0.20          0.93         1.92 o                         
   2  -6  10        287.16        300.88         8.40 o                         
   3  -6  10          0.98          1.86         1.86 o                         
   4  -6  10          4.85          5.51         1.65 o                         
   5  -6  10          0.15          0.08         1.31 o                         
   6  -6  10          0.05          0.21         0.89 o                         
  -7  -5  10          0.79          0.84         0.96 o                         
  -6  -5  10          8.14          8.71         2.48 o                         
  -5  -5  10          2.56         -1.14         2.22 o                         
  -4  -5  10         46.36         49.69         3.54 o                         
  -3  -5  10          0.59         -0.16         1.01 o                         
  -2  -5  10          6.96          9.32         2.01 o                         
  -1  -5  10         22.95         20.66         2.65 o                         
   0  -5  10         14.93         32.45         3.22 o                         
   1  -5  10          7.16         10.22         1.58 o                         
   2  -5  10         18.47         23.16         2.59 o                         
   3  -5  10        226.22        229.62         8.95 o                         
   4  -5  10        148.46        129.60         6.91 o                         
   5  -5  10         29.75         30.66         3.28 o                         
   6  -5  10          6.12          7.52         1.53 o                         
  -7  -4  10        111.00        107.31         4.57 o                         
  -6  -4  10         22.30         19.97         2.54 o                         
  -5  -4  10         51.68         56.70         6.17 o                         
  -4  -4  10         42.08         35.02         3.00 o                         
  -3  -4  10        464.92        491.68        11.14 o                         
  -2  -4  10         29.28         36.20         3.34 o                         
  -1  -4  10         92.04         89.42         5.36 o                         
   0  -4  10         65.26         61.15         3.02 o                         
   1  -4  10        105.25        104.23         3.83 o                         
   2  -4  10          3.88          5.12         1.04 o                         
   3  -4  10         58.30         44.41         3.36 o                         
   4  -4  10        192.38        178.14        11.05 o                         
   5  -4  10          6.50          6.53         2.75 o                         
   6  -4  10         10.58         10.12         2.69 o                         
   7  -4  10         26.37         23.77         2.69 o                         
  -7  -3  10         61.33         65.02         5.15 o                         
  -6  -3  10          7.39          5.07         1.35 o                         
  -5  -3  10        976.55        993.19        36.58 o                         
  -4  -3  10          3.97          3.23         1.96 o                         
  -3  -3  10         81.58         84.93         3.81 o                         
  -2  -3  10        118.22        108.42         4.74 o                         
  -1  -3  10         19.58         28.08         4.61 o                         
   0  -3  10         66.36         89.52         5.56 o                         
   1  -3  10          8.78         12.09         3.53 o                         
   2  -3  10         10.25         10.13         1.88 o                         
   3  -3  10        703.80        651.22        19.38 o                         
   4  -3  10        149.75        142.59         7.23 o                         
   5  -3  10        254.16        263.83         9.78 o                         
   6  -3  10          0.47         -0.54         1.62 o                         
   7  -3  10         34.62         36.34         2.43 o                         
  -7  -2  10         46.98         51.73         4.67 o                         
  -6  -2  10          6.10          4.98         1.38 o                         
  -5  -2  10         43.74         37.17         2.93 o                         
  -4  -2  10          1.53          3.39         1.58 o                         
  -3  -2  10         88.87         71.72         3.06 o                         
  -2  -2  10         54.35         65.50         3.47 o                         
  -1  -2  10         93.42         87.06         7.84 o                         
   0  -2  10        433.03        527.79        16.32 o                         
   1  -2  10         25.18         19.80         2.64 o                         
   2  -2  10          6.72          4.79         1.06 o                         
   3  -2  10          6.34          7.55         1.31 o                         
   4  -2  10         26.62         27.03         2.00 o                         
   5  -2  10         41.77         42.79         2.98 o                         
   6  -2  10          4.18          1.42         1.29 o                         
   7  -2  10         23.77         19.37         1.88 o                         
  -7  -1  10          0.40          0.83         0.93 o                         
  -6  -1  10         19.73         18.26         2.62 o                         
  -5  -1  10         83.63         67.34         4.84 o                         
  -4  -1  10        351.37        345.30         8.88 o                         
  -3  -1  10        751.49        737.98        14.75 o                         
  -2  -1  10        932.22       1027.80        21.79 o                         
  -1  -1  10        413.25        447.61        29.16 o                         
   0  -1  10       1158.54       1275.23        31.82 o                         
   1  -1  10         21.23         23.15         2.27 o                         
   2  -1  10       1209.20       1372.95        34.34 o                         
   3  -1  10        230.24        220.65         6.09 o                         
   4  -1  10         91.64         85.72         5.19 o                         
   5  -1  10        106.89        105.03         5.64 o                         
   6  -1  10          6.66          7.28         2.99 o                         
   7  -1  10          0.82          0.61         1.02 o                         
  -7   0  10         26.04         26.28         3.47 o                         
  -6   0  10         26.17         24.76         2.93 o                         
  -5   0  10         33.45         31.31         4.85 o                         
  -4   0  10          1.08          0.13         0.90 o                         
  -3   0  10         96.88        108.04         4.84 o                         
  -2   0  10        211.42        274.80        10.83 o                         
  -1   0  10          0.73          1.77         1.14 o                         
   0   0  10        288.87        476.33        14.69 o                         
   1   0  10        328.47        360.55        32.36 o                         
   2   0  10        507.11        598.90        17.95 o                         
   3   0  10        713.06        708.04        14.30 o                         
   4   0  10        347.64        370.12        10.49 o                         
   5   0  10        157.29        160.58        10.66 o                         
   6   0  10        107.53        112.56         4.68 o                         
   7   0  10          9.40          5.27         1.74 o                         
  -7   1  10          5.03          4.97         2.16 o                         
  -6   1  10          0.30          0.24         1.07 o                         
  -5   1  10          4.07          2.66         1.51 o                         
  -4   1  10        246.35        247.68         7.21 o                         
  -3   1  10          7.91          8.11         1.74 o                         
  -2   1  10        240.95        280.85        21.94 o                         
  -1   1  10         60.97         54.58         3.33 o                         
   0   1  10       1131.28       1374.01        27.34 o                         
   1   1  10        129.05        145.54        10.84 o                         
   2   1  10        201.93        237.11         8.01 o                         
   3   1  10        156.43        138.56         4.19 o                         
   4   1  10        162.02        156.54         9.18 o                         
   5   1  10          0.33          0.60         1.56 o                         
   6   1  10          6.44          4.38         1.22 o                         
   7   1  10         11.89         15.57         2.63 o                         
  -7   2  10          2.95          0.36         1.56 o                         
  -6   2  10          8.77          6.42         1.53 o                         
  -5   2  10         13.99         12.82         1.90 o                         
  -4   2  10         66.14         66.62         7.60 o                         
  -3   2  10          7.57          5.91         1.22 o                         
  -2   2  10         18.20         19.12         2.81 o                         
  -1   2  10         29.57         26.17         2.36 o                         
   0   2  10         80.50         83.80         5.14 o                         
   1   2  10         87.07         89.65         4.39 o                         
   2   2  10        339.20        355.02        10.37 o                         
   3   2  10          2.64          3.38         1.10 o                         
   4   2  10          7.82         13.88         6.71 o                         
   5   2  10         22.15         26.40         4.37 o                         
   6   2  10          2.50          2.99         1.50 o                         
   7   2  10         10.49         12.87         2.10 o                         
  -7   3  10          0.02          1.02         1.68 o                         
  -6   3  10         11.00         11.85         2.24 o                         
  -5   3  10         10.00          8.73         2.12 o                         
  -4   3  10         69.74         57.17         4.12 o                         
  -3   3  10          7.14          6.82         1.32 o                         
  -2   3  10         80.84         73.63         7.07 o                         
  -1   3  10          0.01         -0.19         0.82 o                         
   0   3  10        101.24         94.84         6.05 o                         
   1   3  10         34.20         26.59         3.13 o                         
   2   3  10          2.47          3.19         1.29 o                         
   3   3  10          0.68          2.19         0.79 o                         
   4   3  10         16.90         18.98         3.32 o                         
   5   3  10          4.17          1.80         2.04 o                         
   6   3  10          0.00          2.63         1.48 o                         
   7   3  10          0.18          0.07         0.98 o                         
  -7   4  10          1.23          3.79         1.38 o                         
  -6   4  10          0.03          1.39         1.42 o                         
  -5   4  10          2.80          3.91         1.57 o                         
  -4   4  10         40.54         40.29         3.47 o                         
  -3   4  10         50.33         47.20         2.62 o                         
  -2   4  10        288.88        301.21         7.43 o                         
  -1   4  10          1.59          1.71         1.29 o                         
   0   4  10        247.98        346.67        12.84 o                         
   1   4  10          3.21          0.55         0.84 o                         
   2   4  10        934.16        916.75        55.77 o                         
   3   4  10         87.82         93.35         3.95 o                         
   4   4  10         32.49         30.14         2.39 o                         
   5   4  10          1.52          2.39         1.98 o                         
   6   4  10          9.17          5.70         1.58 o                         
   7   4  10          0.11         -0.77         0.83 o                         
  -7   5  10          2.25          8.08         1.98 o                         
  -6   5  10         40.84         51.20         3.93 o                         
  -5   5  10          4.67          3.95         1.73 o                         
  -4   5  10        111.21        106.28         6.20 o                         
  -3   5  10         24.65         23.08         2.25 o                         
  -2   5  10          1.79          4.42         1.04 o                         
  -1   5  10         11.69         10.18         2.87 o                         
   0   5  10        225.41        217.74         7.49 o                         
   1   5  10        268.47        283.18         9.11 o                         
   2   5  10         12.71         11.91         1.42 o                         
   3   5  10         26.81         27.96         1.98 o                         
   4   5  10          3.00          3.05         1.24 o                         
   5   5  10          2.42         -1.20         1.68 o                         
   6   5  10          7.54          7.29         1.39 o                         
   7   5  10          1.87          2.38         1.07 o                         
  -7   6  10          4.96          5.09         1.62 o                         
  -6   6  10          5.93          2.45         1.35 o                         
  -5   6  10          0.02          0.01         1.32 o                         
  -4   6  10         45.60         63.17         3.96 o                         
  -3   6  10          1.41          2.29         0.94 o                         
  -2   6  10          0.31          1.45         0.76 o                         
  -1   6  10          8.22          5.35         1.02 o                         
   0   6  10        251.85        280.28        11.01 o                         
   1   6  10          0.58         -0.12         0.97 o                         
   2   6  10         84.98         96.21         3.67 o                         
   3   6  10          0.19         -0.80         0.91 o                         
   4   6  10         43.21         38.05         3.08 o                         
   5   6  10          2.17          0.60         1.98 o                         
   6   6  10         18.27         13.52         2.14 o                         
   7   6  10         26.37         20.91         2.05 o                         
  -6   7  10          3.28          3.95         2.34 o                         
  -5   7  10          8.04          7.58         3.38 o                         
  -4   7  10          3.48          3.32         1.54 o                         
  -3   7  10         22.32         25.83         2.36 o                         
  -2   7  10         60.13         53.43         2.70 o                         
  -1   7  10          1.03          0.23         0.73 o                         
   0   7  10        782.67        779.02        16.31 o                         
   1   7  10        146.45        127.79         4.37 o                         
   2   7  10         19.00         29.64         2.33 o                         
   3   7  10          0.16          0.89         1.11 o                         
   4   7  10          9.90         13.20         2.33 o                         
   5   7  10         10.89         15.44         2.35 o                         
   6   7  10          3.17          5.44         1.51 o                         
   7   7  10          0.06          0.65         0.77 o                         
  -6   8  10         20.39         39.58         4.49 o                         
  -5   8  10         17.61         13.29         3.29 o                         
  -4   8  10          0.29          0.05         1.45 o                         
  -3   8  10         14.90         10.35         2.31 o                         
  -2   8  10         38.10         42.81         2.71 o                         
  -1   8  10          2.89          1.33         0.85 o                         
   0   8  10          0.78          0.85         1.02 o                         
   1   8  10          4.02          1.18         1.35 o                         
   2   8  10        150.39        131.65         7.34 o                         
   3   8  10         55.57         64.60         4.55 o                         
   4   8  10         63.45         64.18         4.71 o                         
   5   8  10          1.10          1.99         1.44 o                         
   6   8  10         36.15         46.46         5.09 o                         
   7   8  10          1.56          0.17         0.77 o                         
  -6   9  10          2.00          1.14         1.56 o                         
  -5   9  10         50.94         50.24         3.21 o                         
  -4   9  10         29.11         29.89         3.56 o                         
  -3   9  10        176.72        175.13        14.91 o                         
  -2   9  10         38.16         48.92         4.28 o                         
  -1   9  10         14.46          8.49         2.38 o                         
   0   9  10          6.51         18.00         2.03 o                         
   1   9  10         12.19         17.46         2.75 o                         
   2   9  10         74.39         81.49         4.05 o                         
   3   9  10         29.41         22.99         2.87 o                         
   4   9  10          0.93          2.48         1.46 o                         
   5   9  10         50.44         43.34         3.64 o                         
   6   9  10          2.79          0.48         2.04 o                         
   7   9  10          0.01         -0.26         0.61 o                         
  -6  10  10         59.37         54.37         4.25 o                         
  -5  10  10        148.74        149.72         5.48 o                         
  -4  10  10         12.41         16.36         2.51 o                         
  -3  10  10        398.26        423.88        14.65 o                         
  -2  10  10          4.01          2.07         1.52 o                         
  -1  10  10        721.32        772.87        21.84 o                         
   0  10  10         25.39         17.25         2.06 o                         
   1  10  10        240.64        228.13         8.81 o
[truncated: 206,632 more chars]
